# Supplementary material for: FOXP3 Is a HCC suppressor gene and Acts through regulating the TGF-β/Smad2/3 signaling pathway
Source: BMC Cancer. 2017 Sep 13;17:648. doi: 10.1186/s12885-017-3633-6 (PMC5598072; doi:10.1186/s12885-017-3633-6)
Supplement: Supplementary file 2 — The additional file contains 6 sub-files. (ZIP 2185 kb) [file 12885_2017_3633_MOESM2_ESM.zip]

Archive with 7 entries (7 files):
- 1. Relative mRNA levels of FOXP3 in cell linesR4.xlsx
- 2. CCK8 results of genetically manipulated HCC cell lines  R4.xlsx
- 3. follow-up data.zip
- 3. follow-up dataR4.xlsx
- 4. ChIP-seqR4.xlsx
- 5. GoR4.xls
- 6. pathwayR4.xls
