# Supplementary material for: FOXP3 Is a HCC suppressor gene and Acts through regulating the TGF-β/Smad2/3 signaling pathway
Source: BMC Cancer. 2017 Sep 13;17:648. doi: 10.1186/s12885-017-3633-6 (PMC5598072; doi:10.1186/s12885-017-3633-6)
Supplement: Supplementary file 2 — The additional file contains 6 sub-files. (ZIP 2185 kb) [file 12885_2017_3633_MOESM2_ESM.zip › 1. Relative mRNA levels of FOXP3 in cell linesR4.xlsx]

## Sheet: Sheet1
huh7	PLC	HepG2	97H	Hep3B	97L	CD4+CD25+	CD4-CD25-
0.00327	0.00208	0.017456	0.006745	0.01978	0.01778	0.422966	0.000125
0.002567	0.004468	0.020845	0.012437	0.028468	0.026468	0.47748	0.000115
0.004223	0.0065597	0.015844	0.010466	0.0155597	0.0105597	0.326862	0.000136
