# Supplementary material for: FOXP3 Is a HCC suppressor gene and Acts through regulating the TGF-β/Smad2/3 signaling pathway
Source: BMC Cancer. 2017 Sep 13;17:648. doi: 10.1186/s12885-017-3633-6 (PMC5598072; doi:10.1186/s12885-017-3633-6)
Supplement: Supplementary file 2 — The additional file contains 6 sub-files. (ZIP 2185 kb) [file 12885_2017_3633_MOESM2_ESM.zip › 2. CCK8 results of genetically manipulated HCC cell lines R4.xlsx]

## Sheet: Hep3B
	control			shFOXP3			FOXP3			△3,4-FOXP3
	Mean	SD	N	Mean	SD	N	Mean	SD	N	Mean	SD	N
day1	0.246621	0.032308	6	0.239692	0.028306	6	0.24001	0.017517	6	0.239321	0.018332	6
day2	0.465556	0.019048	6	0.510345	0.035589	6	0.371862	0.009269	6	0.423488	0.012442	6
day3	0.75669	0.048237	6	0.917231	0.062649	6	0.510769	0.032648	6	0.643248	0.023413	6
day4	1.54867	0.055433	6	1.84483	0.068371	6	1.13044	0.071729	6	1.37882	0.043992	6
day5	2.14906	0.124497	6	2.49511	0.200604	6	1.6063	0.080007	6	1.89494	0.144892	6

## Sheet: 97h
	control			shFOXP3			FOXP3			△3,4-FOXP3
	Mean	SD	N	Mean	SD	N	Mean	SD	N	Mean	SD	N
day1	0.090012	0.023084	6	0.087333	0.006658	6	0.090502	0.016641	6	0.10231	0.012883	6
day2	0.314502	0.021111	6	0.377667	0.025384	6	0.247091	0.040216	6	0.28241	0.035824	6
day3	0.599012	0.056789	6	0.679171	0.115786	6	0.427712	0.037124	6	0.510259	0.048043	6
day4	1.00818	0.096258	6	1.467	0.057001	6	0.783772	0.048384	6	0.917501	0.124999	6
day5	2.24565	0.111756	6	2.58533	0.085525	6	1.86109	0.08223	6	2.09109	0.07011	6
