# Supplementary material for: FOXP3 Is a HCC suppressor gene and Acts through regulating the TGF-β/Smad2/3 signaling pathway
Source: BMC Cancer. 2017 Sep 13;17:648. doi: 10.1186/s12885-017-3633-6 (PMC5598072; doi:10.1186/s12885-017-3633-6)
Supplement: Supplementary file 2 — The additional file contains 6 sub-files. (ZIP 2185 kb) [file 12885_2017_3633_MOESM2_ESM.zip › 3. follow-up dataR4.xlsx]

## Sheet: Sheet1
TMA Number	OS	Outcome	TTR	Recurrence	Size	Number	Vascular Invasion	Encapsulation	Differetiation	cirrhosis	AFP	HBSAg	TB	ALT	PTT	Albumin	rGt	FOXP3
260	41	0	16	1	5	1	1	1	2	1	1538	2	16.5	113	12.2	39	28	2
364	18	1	6	1	5	1	1	1	2	1	94.7	2	31.7	36	12.4	46	90	2
303	6.5	1	6	1	14	1	0	2	4	1	3	2	11.7	13	11.8	41	68	2
273	9	1	2	1	4	9	1	1	3	1	269	2	9.7	36	11.8	42	56	2
104	24	1	23	1	9	1	1	2	2	1	1666	2	24.9	17	12.7	43	71	1
125	33	1	18	1	8	1	1	2	3	1	46175	2	11.1	18	10	41	72	2
112	93	0	93	0	4	1	0	1	3	0	2	2	18.2	19	11.3	43	57	2
374	39	0	39	0	2	1	0	1	2	1	5.9	2	16.4	30	11.4	45	280	2
122	61	1	28.5	1	7	1	0	1	2	0	4	2	14.5	43	10.8	43	76	2
134	76	0	24	1	7.5	1	0	1	2	0	4	2	11.2	96	12.3	45	74	2
156	68	0	68	0	5.8	1	0	2	3	1	786	2	16.8	37	10.8	47	415	2
301	81	0	81	0	11	1	1	2	3	0	151	2	12	119	9	43	102	2
106	19.5	1	10	1	8	2	1	1	2	1	23	2	21.5	20	11	40	38	2
228	9	1	8	1	16	2	1	2	2	1	60.26	2	12.1	24	11.8	41	107	2
350	52	0	16	1	1.5	1	0	2	2	0	121	2	75.2	30	13	44	22	1
237	43	0	21	1	7	1	1	1	2	0	2.33	2	11.9	118	11	44	145	1
130	50	1	20	1	4.2	1	1	2	2	1	2	1	20.3	119	10.2	47	45	1
131	76	0	76	0	1.5	1	0	1	3	1	794	2	24.8	43	13.8	36	29	2
126	12	1	12	0	7	1	0	1	3	1	1	2	14.8	43	10.8	39	133	2
326	57	0	57	0	1.7	1	0	1	2	1	11	2	9.4	92	10.2	46	100	2
251	41	0	41	0	4	1	0	1	2	1	5.19	2	18.2	52	12	38	61	2
140	31	1	31	0	2.5	1	0	2	3	1	6160	1	12.9	18	11.9	44	19	2
219	46	0	46	0	4.5	1	0	1	2	1	3	1	8.9	28	10.4	44	34	2
246	42	0	42	0	3	1	0	2	1	1	0.85	1	27.1	16	11.7	44	54	1
239	43	0	43	0	4.5	1	0	1	2	1	24.25	1	18.5	24	11.2	45	28	1
249	38	1	30	1	5.5	1	0	1	3	1	2191	1	27.8	9	11.6	35	62	1
202	38	1	7	1	7.5	1	1	2	3	1	8700	1	23.3	16	11.1	44	48	2
230	45	0	45	0	12	1	1	1	3	1	164.9	1	13.5	135	11.3	46	254	1
312	9	1	1	1	12	9	1	2	3	0	2	1	7.9	13	12.8	37	83	1
146	13	1	7.5	1	7	1	1	2	3	0	5240	1	155.1	248	10.9	41	1111	1
327	57	0	57	0	4	1	0	1	2	0	4	1	14.2	46	11.4	49	16	2
105	95	0	95	0	3.5	1	0	1	3	1	2	1	12.3	14	11.1	43	79	2
149	69	0	69	0	6.5	1	0	1	1	0	1	1	14.8	120	12.1	38	154	2
268	16	1	11	1	9	1	1	2	2	1	3.6	1	17	86	10.8	43	69	1
360	39	0	28	1	9.5	2	0	2	2	1	1.1	1	11.8	50	12	49	37	2
314	60	0	60	0	1.7	1	0	1	3	1	317	1	12.7	16	10.5	50	16	1
257	41	0	41	0	8	1	1	1	3	1	60500	1	26.2	32	12.2	45	55	1
316	60	0	60	0	4.5	1	0	1	2	1	3	2	8.8	19	11.7	44	46	2
358	34	1	20	1	5	1	0	1	2	1	5.8	2	8.5	23	11.2	41	41	1
272	40	0	40	0	2	1	0	2	2	1	4.42	2	18.4	26	14.1	45	39	2
206	8.5	1	7.5	1	5	1	0	1	3	1	36	2	14	59	10.1	48	42	2
302	84	0	6	1	5	1	0	2	3	1	5	2	11.3	33	12.3	42	38	2
274	40	0	40	0	4.5	2	0	2	3	0	2125.5	2	20.4	22	10.9	44	18	2
172	30	1	3.5	1	5	1	1	1	2	1	21575	2	15.3	35	10.3	42	35	1
225	45	0	45	0	5.5	2	0	2	2	1	2439	2	11.1	30	11.5	40	42	2
319	17	1	5	1	5.2	1	1	2	2	1	10	2	15.2	68	11.9	38	125	2
308	70	0	70	0	2	1	1	2	2	1	109.5	2	13.9	187	11.9	39	110	2
154	68	0	68	0	4.5	2	0	1	3	1	6645	2	15.3	32	11	48	56	2
119	52	1	4	1	2.5	1	1	1	3	1	119	2	22.2	53	12.4	47	33	2
261	40	1	13	1	3.5	2	1	2	3	1	2164	2	17	48	13	35	43	2
236	43	0	43	0	5.5	2	0	1	2	1	129.6	2	9.2	27	11.3	43	51	2
171	66	0	66	0	1.5	2	0	1	3	1	473	2	15.5	32	10.2	43	56	2
380	40	0	40	1	7.5	1	0	1	2	0	7.03	2	11.3	27	12.3	40	31	2
311	61	0	61	0	5.5	1	0	2	3	0	1063	2	19.9	21	10	40	22	2
338	15.5	1	4	1	12	1	0	1	3	1	4478	2	14.5	244	14.8	42	122	2
309	21.5	1	9	1	8	1	0	1	3	1	1817	2	13.6	59	10.9	45	316	2
210	48	0	4	1	6.5	1	0	1	3	1	25630	2	16.8	129	11.5	42	24.5	2
136	12	1	11	1	10	1	1	1	3	0	1623	2	9.9	117	11.9	45	240	2
243	29	1	9	1	6	1	1	1	3	1	10.5	2	14.4	35	12.2	43	52	2
148	64	1	48	1	5.5	1	1	2	2	1	1934	2	15	89	15.4	43	52	2
153	3	1	3	0	7	2	1	1	3	1	2000	2	14	30	13.1	45	16	2
259	10	1	3	1	7.3	2	0	2	3	1	346	2	9.6	35	10.8	37	31	2
207	48	0	11	1	14	1	1	2	3	1	60500	2	14.6	38	13	42	32	2
155	7.5	1	1	1	11	1	1	2	2	1	60500	2	25.5	71	11.6	47	81	2
158	4	1	2	1	8	2	1	2	2	1	15360	2	10.5	26	11.9	41	70	2
152	10	1	5	1	6	2	1	1	3	1	11	2	16.5	29	10.8	49	82	2
271	12	1	2.5	1	10	1	1	1	3	1	16140	2	10.4	66	10.8	40	405	2
375	11	1	11	1	14	3	1	1	3	1	7835	2	6.8	38	11.6	43	112	2
220	2	1	1	1	22	2	1	2	3	1	60500	2	18.7	33	13.7	36	206	2
306	50	1	50	0	8.5	2	1	2	3	1	7	2	18.9	72	10.1	40	54	2
166	67	0	20.5	1	5.2	1	0	2	2	0	10000	2	10.2	25	11	47	40	1
142	74	0	74	0	4	1	0	1	3	0	8400	2	20	13	10.4	46	14	1
116	23.5	1	11	1	4.5	1	0	1	3	0	3	2	14.6	50	11.9	49	55	1
127	55	1	52	1	2.7	1	0	1	2	1	16	2	14.4	47	10.5	42	40	1
163	68	0	68	0	2.6	1	0	1	2	1	4	2	9.9	30	12.3	41	38	1
355	12	1	3	1	2	1	1	2	2	1	193.8	2	14.2	64	12.9	39	37	1
213	48	0	48	0	1.6	1	0	1	3	1	49	2	6.6	16	10.7	44	11	1
226	45	0	45	0	4.5	1	0	2	3	1	2637	2	11.5	58	11.3	47	91	1
222	26	1	5	1	1.5	1	1	2	2	1	105	2	18.1	41	12.9	42	93	1
118	27	1	27	0	0.9	1	0	1	3	1	50	2	19	52	12.9	39	52	1
108	95	0	22	1	1.5	1	0	2	3	1	47.8	2	20	37	11.3	41	42	1
254	41	0	41	0	2.5	1	0	2	3	1	19.69	2	16.3	36	11.8	40	25	2
363	11	1	1	1	5.5	2	1	2	2	1	822.8	2	14.1	43	11.2	49	41	1
270	8	1	1	1	4	1	1	1	2	1	817.9	2	12.3	40	12	43	40	1
362	3	1	3	0	2.5	1	1	1	2	1	3.5	2	18.1	24	14.4	39	30	1
157	68	0	39	1	3.5	1	1	2	2	1	8	2	19	42	13.4	40	34	1
344	7	1	1	1	5	1	1	1	3	1	41680	2	23.4	22	12.5	46	29	1
208	31	1	30	1	4	2	0	2	3	1	52	2	22.7	90	12.4	38	169	1
324	3	1	2	1	5	1	1	2	4	1	98	2	27.4	29	13	43	80	1
329	56	0	56	0	6	1	0	1	2	1	28500	2	17.9	50	12.7	50	35	1
339	54	0	54	0	6	1	0	1	3	1	234	2	14	26	12.3	46	74	1
211	48	0	48	0	6	1	0	2	3	1	654	2	16.4	23	11.1	44	31	1
318	59	0	59	0	6	1	0	2	4	1	869	2	25.9	28	10	45	53	1
132	17.5	1	17.5	0	13	1	0	1	3	1	14	2	11	58	10.6	41	152	1
356	40	0	40	0	8	1	1	1	2	1	4.4	2	12.3	100	10.8	50	77	1
325	18	1	4	1	8	1	1	1	2	1	51	2	12.6	26	12	35	116	1
361	24	1	22	1	16	1	1	1	2	1	25.9	2	12.1	15	12.2	37	39	1
315	60	0	60	0	5.7	2	0	1	3	1	3238	2	18.2	20	15.4	41	20	1
175	61	1	56	1	8	1	1	2	3	1	54200	2	17.3	98	13.8	42	106	1
240	42	0	42	0	5.5	1	1	2	3	1	18530	2	14.7	115	11.4	38	171	1
307	63	1	35.5	1	8.5	1	1	1	1	1	4	2	9.7	81	10.9	35	102	1
278	40	0	40	0	5.5	1	1	1	2	1	5850	2	8.3	26	11.3	45	63	1
169	36	1	12	1	5	2	0	2	2	1	42	2	15.1	91	11.6	41	83	1
343	11	1	1.5	1	9	3	1	2	2	1	2502	2	19.4	55	11.3	44	106	1
320	13.5	1	4	1	7	4	0	2	3	1	29405	2	10.9	36	12	42	109	1
144	30	1	9	1	4	2	1	2	3	1	2	2	27.4	87	10.9	42	50	2
101	19	1	19	0	6.5	1	1	2	2	0	1657	2	7.5	22	10.8	46	187	1
353	52	0	7	1	7.5	2	1	1	2	1	60500	2	17.6	24	13	40	50	1
345	6	1	5.5	1	12	1	0	2	3	1	2809	2	7.6	33	12.4	45	36	1
250	8	1	1	1	10	1	1	2	3	1	47920	2	20.2	74	11.6	42	54	1
129	12	1	2	1	14	1	1	2	3	1	37010	2	18.4	15	11.7	39	148	1
103	5.5	1	5.5	0	10.5	5	1	2	3	1	33	2	15.8	21	9.9	45	83	1
138	60	1	5	1	15	1	1	2	3	1	60500	2	12.7	55	13.2	42	201	2
102	12	1	12	1	9	1	1	2	3	1	1608	2	9	6	8.9	38	106	1
253	41	0	41	0	11.5	1	1	2	2	1	60500	2	20.5	18	11.8	43	65	1
235	6.5	1	1.5	1	9	1	1	2	2	1	68	2	13.8	16	11.6	48	58	1
354	45	1	9.5	1	7.8	2	1	2	2	1	34	2	16.9	40	12.4	43	100	2
180	3.5	1	1	1	7	1	1	2	2	1	189	2	12.1	20	12.1	32	133	1
215	15	1	1	1	23	1	1	2	2	1	60500	2	13.3	12	11.6	38	84	1
369	12	1	4	1	9	1	1	1	3	1	7125	2	15.2	49	13	45	80	1
368	7	1	6	1	13	3	1	1	3	1	45.2	2	45.3	75	11.6	33	121	1
204	22	1	10	1	8.5	2	0	2	3	1	9	2	16.8	86	12.2	41	96	1
252	12	1	3	1	11	3	1	2	3	1	34.86	2	16.6	33	12.2	42	102	1
179	4	1	3	1	6.5	1	1	2	3	1	62	2	13.2	84	12.5	42	149	1
341	5.5	1	1	1	11	9	1	2	3	1	13475	2	19.8	35	12.1	41	38	1
174	9.5	1	2	1	8	2	1	2	3	1	8	2	10.1	38	10.3	35	88	1
120	83	0	83	0	4.5	1	0	2	2	0	15	2	28.4	37	9.3	42	32	2
370	39	0	39	0	2.5	1	0	2	3	0	301.2	2	14.6	25	11.5	46	18	2
348	46	1	32	1	4.5	1	0	1	1	1	1	2	11.8	18	11.6	43	19	2
161	68	0	68	0	2.5	1	0	1	2	1	12	2	15.9	28	12.6	42	27	2
227	45	0	45	0	5	1	0	1	2	1	7.69	2	9.3	40	10	40	86	2
346	53	0	53	0	3.8	1	0	1	2	1	12	2	13.5	91	10.2	47	421	2
221	46	0	46	0	4	1	0	1	2	1	4	2	20.1	44	12.2	45	38	2
255	41	0	41	0	3	1	0	1	2	1	2.77	2	9.4	33	10.8	44	67	2
123	81	0	16	1	2.7	1	0	2	2	1	821	2	24.5	41	12	39	116	2
151	69	0	69	0	3	1	0	2	2	1	8	2	11.2	32	10.7	51	45	2
322	58	0	58	0	3	1	0	2	2	1	472	2	14.5	15	10.8	41	18	2
337	55	0	55	0	2.3	1	0	1	3	1	5	2	16.1	41	12.3	40	51	2
334	24	1	24	1	1	1	0	2	3	1	1	2	14.9	12	13	39	30	2
160	68	0	68	0	4	1	0	1	1	1	2	2	16.6	41	13.4	41	57	2
201	50	0	50	0	3.5	1	0	1	2	1	9	2	21.2	47	11.2	42	34	2
379	39	0	39	0	3	1	0	1	2	1	1.5	2	16.7	43	11.3	52	34	2
328	28	1	28	0	3	1	0	1	2	1	992	2	24.8	58	14.3	40	50	2
170	9	1	9	0	2.5	1	0	1	2	1	30	2	14.8	54	12.2	51	116	2
233	45	0	45	0	4	1	0	1	2	1	6615	2	23.6	41	11.2	43	157	2
336	55	0	55	0	3.5	1	0	1	2	1	2	2	24.6	93	15.6	46	37	2
280	39	0	39	0	3.5	1	0	2	2	1	239.4	2	15.8	48	12.5	49	57	2
147	19	1	13	1	3.5	1	0	2	2	1	479	2	14.1	34	12.8	45	130	2
351	52	0	52	0	1.5	1	0	2	2	1	1157	2	36.8	35	12.3	43	67	2
333	8	1	8	0	4	1	0	1	3	1	9	2	13.8	61	13.3	47	131	2
111	63	1	63	0	2	1	0	1	3	1	612	2	23.6	39	12	35	118	2
275	40	0	40	0	4.5	1	0	1	3	1	7100	2	14.3	28	11.6	45	32	2
212	22	1	7.5	1	5	1	0	2	3	1	152	2	11.3	72	11.6	45	54	2
373	40	0	40	0	3	2	0	1	2	0	21.2	2	22.6	52	12.3	46	47	2
304	79	0	79	0	5	1	1	1	2	1	4	2	16.1	59	11.7	40	15	2
365	39	0	38	1	2	1	1	1	2	1	733.4	2	16.7	30	12.8	49	43	2
217	13	1	12	1	2.8	1	1	1	2	1	312	2	15.2	59	12.3	42	58	2
357	40	0	40	0	4	1	1	1	2	1	88.5	2	17.6	83	12.2	44	101	2
313	25	1	5.5	1	4.5	2	0	2	2	1	2010	2	15.9	74	12.9	32	162	1
176	65	0	15.5	1	3	2	0	2	2	1	15	2	36.7	59	13.4	34	179	2
145	70	0	70	0	2	2	0	2	3	1	3	2	12.2	34	10.2	38	114	2
323	32	1	10	1	10	1	0	1	2	0	85	2	17.8	129	12	48	87	2
247	41	0	41	0	17	1	0	1	3	0	94.4	2	16.5	30	13.7	48	231	2
231	45	0	45	0	6	1	0	2	3	0	42.86	2	10.3	23	10.7	42	22	2
267	40	0	40	0	11.5	1	0	1	2	1	203.7	2	13.7	55	11.3	41	34	2
263	41	0	41	0	6.5	1	0	2	2	1	6.16	2	18.4	56	11.2	49	83	2
279	40	0	34	1	5.5	1	0	2	2	1	124.3	2	4.4	36	12.5	45	33	2
340	54	0	54	0	15	1	0	2	3	1	3222	2	12	26	14.7	30	178	2
205	27	1	5	1	6	1	1	2	2	1	3	2	13.4	38	10.3	45	199	1
305	79	0	79	0	8	1	1	2	2	1	5	2	21.7	59	13	32	60	2
124	5	1	5	0	20	1	1	2	2	1	328	2	26.7	73	10.9	36	278	2
367	39	0	39	0	5.8	2	0	1	2	1	6.2	2	15.8	43	12	43	87	2
359	39	0	39	0	7	3	0	1	2	1	2.7	2	16.1	80	11.6	41	99	2
262	38	1	6	1	5.5	3	1	2	2	1	275	2	23.2	27	13	33	44	2
331	4	1	4	0	15	1	1	2	3	1	60500	2	18.9	47	11.3	47	425	2
203	14	1	7	1	12	1	1	1	2	1	12	2	23	50	10.8	49	63	2
349	51	1	1.5	1	14	9	1	2	2	1	316	2	23.9	16	12.7	44	40	2
135	76	0	17	1	11	1	1	2	3	1	1002	2	17.4	22	12.1	37	24	2
266	3.5	1	1	1	14	3	1	2	2	1	3.01	2	13.7	33	11.4	42	134	2
209	15	1	15	0	7	1	1	2	2	1	1608.5	2	20.3	35	12	39	164	2
109	13	1	7	1	9	5	1	2	3	1	743	2	14.2	87	13	44	226	2
121	8	1	2	1	9	2	1	2	3	1	2128	2	20	25	9.2	38	46	2
173	14.5	1	14.5	0	5	1	1	2	3	1	11956	2	18.5	39	12.8	38	160	2
332	55	0	55	0	4.8	1	0	2	2	0	18	2	26.1	1696	13.3	40	171	1
168	67	0	67	0	1.8	1	0	1	2	1	2	2	9.2	22	12.5	31	24	2
376	39	0	39	0	3	1	0	2	2	1	7550	2	12.3	181	11.8	46	46	1
245	42	0	13	1	2.5	1	0	2	2	1	3.52	2	15.2	38	11.9	48	30	1
265	22	1	13	1	3	1	0	2	2	1	26.08	2	19.9	19	14.1	39	77	1
372	39	0	39	0	4	1	0	2	2	1	87.2	2	14.5	31	14	39	42	1
276	19	1	14	1	3.5	1	0	1	3	1	4516	2	21	97	11.9	51	130	1
150	69	0	69	0	1.5	1	0	1	1	1	3	2	26.4	37	10.4	45	22	1
223	46	0	19	1	1.8	1	0	2	1	1	12	2	9.4	22	10.1	39	32	1
113	88	0	88	0	2.2	1	0	1	2	1	4	2	18.9	67	12.1	44	35	1
317	59	0	59	0	1	1	0	1	2	1	92	2	20.7	83	13.5	45	93	1
256	41	0	41	0	1	1	0	1	2	1	180.1	2	25.4	13	11.6	39	21	1
177	65	0	47	1	5	1	0	1	2	1	18	2	10.7	39	11.3	43	80	1
216	47	0	24	1	1.8	1	0	1	2	1	2	2	18.6	46	13.3	38	67	1
264	40	0	28	1	4.5	1	1	1	2	1	5335	2	9.2	68	13.6	36	104	1
143	35.5	1	11.5	1	1.2	1	0	1	3	1	569	2	16	35	13.1	39	59	1
277	40	0	40	0	4	1	0	1	3	1	52.9	2	21.5	138	13	45	80	1
310	1.5	1	1.5	0	3.2	1	0	1	3	1	1	2	10.3	82	11.8	44	89	1
347	53	0	53	0	1.8	1	0	2	3	1	5	2	12.1	41	14.6	47	79	1
114	3.5	1	3.5	0	4	1	1	1	2	1	71210	2	14.9	271	10.3	41	286	1
137	46	1	31	1	3	2	0	1	2	1	103	2	15.2	59	12.2	43	8	1
218	24	1	9	1	4	2	0	1	2	1	278	2	12.2	33	11.4	43	196	1
133	17	1	9.5	1	3.7	1	1	1	2	1	12	2	12.6	50	11.8	44	43	1
371	39	0	39	0	4.5	1	1	1	2	1	381.1	2	27.8	31	13.9	32	113	1
229	45	0	45	0	2.5	1	1	2	2	1	371	2	16.4	31	13.8	38	89	1
248	41	0	24	1	1.7	1	1	1	3	1	176.9	2	16	56	13.5	40	103	1
366	39	0	6	1	2.2	1	1	2	3	1	429.7	2	15	42	12.9	40	28	1
115	22	1	6	1	4.5	1	1	2	3	0	1210	2	13.8	36	12.8	42	130	1
269	7	1	2	1	4.5	1	1	1	3	1	5353	2	24.3	45	13	44	41	1
258	41	0	41	0	11.5	1	0	1	2	0	8.18	2	16.9	540	10.8	49	199	1
335	55	0	55	0	6	1	0	1	2	1	398	2	9.9	29	13.1	43	24	1
214	48	0	48	0	5.5	1	0	2	2	1	16805	2	20.5	36	12.3	49	46	1
224	32	1	31	1	10	1	0	1	2	1	5015	2	10.5	21	11.5	43	50	1
330	14.5	1	12	1	7.5	1	1	1	2	1	60500	2	30	59	13	46	54	1
110	21.5	1	15	1	6	1	0	2	3	1	12	2	24.7	35	12.1	34	379	1
128	3	1	3	0	14.5	1	1	1	2	1	9	2	15.1	71	12.3	28	103	1
164	4.5	1	2.5	1	6	1	1	2	2	1	46	2	10.4	27	12.1	39	125	1
342	11	1	5	1	18	1	1	2	3	1	9095	2	10.4	46	11.2	38	168	1
107	10	1	9	1	7	1	1	2	3	1	2	2	8.1	21	9.8	36	65	1
244	42	0	42	0	3	3	1	1	2	1	52.06	2	16.4	41	13.9	42	74	1
377	11	1	3	1	4	2	1	1	2	1	251.5	2	10.5	45	12.9	36	106	1
241	42	0	28	1	8	3	0	2	2	1	3.48	2	14.9	202	12.2	45	269	1
165	14	1	1	1	4	2	1	2	2	1	270	2	12	60	12.2	43	130	1
178	15.5	1	15	1	6	1	1	2	2	1	45	2	25.2	32	11.9	48	48	1
141	27	1	27	0	3	1	1	2	2	1	8	2	24.9	27	9.8	42	117	1
117	16.5	1	15	1	6.5	1	1	2	3	1	1612	2	14.1	30	13.6	38	36	1
159	32	1	10.5	1	5.5	2	1	2	2	0	193	2	12.9	10	11.5	44	0	1
167	16	1	6	1	18	1	1	2	2	1	9665	2	20.1	23	13.4	38	77	1
352	14	1	5	1	13	4	1	2	2	1	6155	2	14.2	46	12.5	40	108	1
378	6	1	2.5	1	14	1	1	1	3	1	2839	2	18.3	86	14.9	36	234	1
162	5	1	5	0	8	1	1	2	3	1	60500	2	11.8	45	10.9	43	54	1
242	3.5	1	3.5	0	11	1	1	1	2	1	132.5	2	18	93	11.9	40	141	1
238	44	0	38	1	13	6	1	2	2	1	7.45	2	16.5	43	10.4	39	34	1
321	60	0	60	1	11	3	0	1	3	1	3532	2	6.7	69	12.2	41	71	1
234	15	1	15	0	13	2	1	1	3	1	2688.5	2	17	75	11.7	44	34	1
232	2	1	0.5	1	11	9	1	2	3	1	3385	2	25.5	71	13.5	43	388	1
139	7	1	4	1	10	1	1	2	3	1	1132	2	15.1	28	13.1	40	129	1
