# Supplementary material for: FOXP3 Is a HCC suppressor gene and Acts through regulating the TGF-β/Smad2/3 signaling pathway
Source: BMC Cancer. 2017 Sep 13;17:648. doi: 10.1186/s12885-017-3633-6 (PMC5598072; doi:10.1186/s12885-017-3633-6)
Supplement: Supplementary file 2 — The additional file contains 6 sub-files. (ZIP 2185 kb) [file 12885_2017_3633_MOESM2_ESM.zip › 4. ChIP-seqR4.xlsx]

## Sheet: Table1
Field	Description
97H, Hep3B	Number of peaks based on each peak's nearest annotated TSS (belong to this gene) in each sample
GeneName	the Gene name
ENSEMBL_Id	the Id of gene in the ENSEMBL database
Gene_Start	Transcription starting site (TSS) of a gene
Gene_End	Transcription terminating site (TTS) of a gene
Gene_Description	Description of a gene
Gene_Strand	Strand of a Gene
Biotype	the biotype of the gene
GeneName	97H	Hep3B	ENSEMBL_Id	Gene_Start	Gene_End	Gene_Description	Gene_Strand	Biotype
DDX11L10	1	1	ENSG00000223972	11874	14412	DEAD/H (Asp-Glu-Ala-Asp/His) box polypeptide 11 like 10 [Source:HGNC Symbol;Acc:14125]	+	protein_coding
AL669831.5	2	1	ENSG00000221146	808847	808957		-	miRNA
AL669831.4	2	1	ENSG00000197049	721320	722513	Transmembrane protein FLJ78588 [Source:UniProtKB/Swiss-Prot;Acc:A6NHI5]	+	protein_coding
AGRN	1		ENSG00000188157	955503	991496	agrin [Source:HGNC Symbol;Acc:329]	+	protein_coding
ISG15	1		ENSG00000187608	948803	949920	ISG15 ubiquitin-like modifier [Source:HGNC Symbol;Acc:4053]	+	protein_coding
FAM132A	1		ENSG00000184163	1177826	1182102	family with sequence similarity 132, member A [Source:HGNC Symbol;Acc:32308]	-	protein_coding
B3GALT6	1		ENSG00000176022	1167629	1170421	UDP-Gal:betaGal beta 1,3-galactosyltransferase polypeptide 6 [Source:HGNC Symbol;Acc:17978]	+	protein_coding
CPSF3L	1		ENSG00000127054	1246969	1260071	cleavage and polyadenylation specific factor 3-like [Source:HGNC Symbol;Acc:26052]	-	protein_coding
ACAP3	1		ENSG00000131584	1227756	1244989	ArfGAP with coiled-coil, ankyrin repeat and PH domains 3 [Source:HGNC Symbol;Acc:16754]	-	protein_coding
ACTRT2	1	1	ENSG00000169717	2938046	2939465	actin-related protein T2 [Source:HGNC Symbol;Acc:24026]	+	protein_coding
TTC34	1	2	ENSG00000215912	2567415	2706280	tetratricopeptide repeat domain 34 [Source:HGNC Symbol;Acc:34297]	-	protein_coding
PRDM16	3	2	ENSG00000142611	2985744	3355185	PR domain containing 16 [Source:HGNC Symbol;Acc:14000]	+	protein_coding
ARHGEF16	2	1	ENSG00000130762	3370990	3397677	Rho guanine exchange factor (GEF) 16 [Source:HGNC Symbol;Acc:15515]	+	protein_coding
LRRC47	1	1	ENSG00000130764	3696784	3713068	leucine rich repeat containing 47 [Source:HGNC Symbol;Acc:29207]	-	protein_coding
CCDC27	1	1	ENSG00000162592	3668962	3688208	coiled-coil domain containing 27 [Source:HGNC Symbol;Acc:26546]	+	protein_coding
C1orf174	1	1	ENSG00000198912	3805689	3816857	UPF0688 protein C1orf174 [Source:UniProtKB/Swiss-Prot;Acc:Q8IYL3]	-	protein_coding
DFFB	1		ENSG00000169598	3773845	3801993	DNA fragmentation factor, 40kDa, beta polypeptide (caspase-activated DNase) [Source:HGNC Symbol;Acc:2773]	+	protein_coding
AJAP1	1	1	ENSG00000196581	4714792	4843850	adherens junctions associated protein 1 [Source:HGNC Symbol;Acc:30801]	+	protein_coding
CHD5	3	1	ENSG00000116254	6161853	6240183	chromodomain helicase DNA binding protein 5 [Source:HGNC Symbol;Acc:16816]	-	protein_coding
NPHP4	2	1	ENSG00000131697	5922870	6052533	nephronophthisis 4 [Source:HGNC Symbol;Acc:19104]	-	protein_coding
RNF207	1		ENSG00000158286	6265535	6281359	ring finger protein 207 [Source:HGNC Symbol;Acc:32947]	+	protein_coding
CAMTA1	1	1	ENSG00000171735	6845384	7829764	calmodulin binding transcription activator 1 [Source:HGNC Symbol;Acc:18806]	+	protein_coding
DNAJC11	1	2	ENSG00000007923	6694228	6761984	DnaJ (Hsp40) homolog, subfamily C, member 11 [Source:HGNC Symbol;Acc:25570]	-	protein_coding
VAMP3	2		ENSG00000049245	7831329	7841492	vesicle-associated membrane protein 3 (cellubrevin) [Source:HGNC Symbol;Acc:12644]	+	protein_coding
TNFRSF9	1		ENSG00000049249	7979907	8000926	tumor necrosis factor receptor superfamily, member 9 [Source:HGNC Symbol;Acc:11924]	-	protein_coding
UTS2	1		ENSG00000049247	7903143	7913572	urotensin 2 [Source:HGNC Symbol;Acc:12636]	-	protein_coding
SLC45A1	4	1	ENSG00000162426	8377886	8404227	solute carrier family 45, member 1 [Source:HGNC Symbol;Acc:17939]	+	protein_coding
ERRFI1	2	1	ENSG00000116285	8064464	8086368	ERBB receptor feedback inhibitor 1 [Source:HGNC Symbol;Acc:18185]	-	protein_coding
RERE	1	2	ENSG00000142599	8412457	8877699	arginine-glutamic acid dipeptide (RE) repeats [Source:HGNC Symbol;Acc:9965]	-	protein_coding
SLC25A33	2	2	ENSG00000171612	9599541	9642831	solute carrier family 25, member 33 [Source:HGNC Symbol;Acc:29681]	+	protein_coding
SPSB1	2	2	ENSG00000171621	9352939	9429591	splA/ryanodine receptor domain and SOCS box containing 1 [Source:HGNC Symbol;Acc:30628]	+	protein_coding
CASZ1	3		ENSG00000130940	10696661	10856707	castor zinc finger 1 [Source:HGNC Symbol;Acc:26002]	-	protein_coding
DFFA	3	1	ENSG00000160049	10516579	10532583	DNA fragmentation factor, 45kDa, alpha polypeptide [Source:HGNC Symbol;Acc:2772]	-	protein_coding
MTOR	1	1	ENSG00000198793	11166592	11322564	mechanistic target of rapamycin (serine/threonine kinase) [Source:HGNC Symbol;Acc:3942]	-	protein_coding
ANGPTL7	1	1	ENSG00000171819	11249398	11256038	angiopoietin-like 7 [Source:HGNC Symbol;Acc:24078]	+	protein_coding
FBXO44	3		ENSG00000132879	11714432	11723384	F-box protein 44 [Source:HGNC Symbol;Acc:24847]	+	protein_coding
PTCHD2	3	1	ENSG00000204624	11539223	11597641	patched domain containing 2 [Source:HGNC Symbol;Acc:29251]	+	protein_coding
CLCN6	2	1	ENSG00000011021	11866207	11903201	chloride channel 6 [Source:HGNC Symbol;Acc:2024]	+	protein_coding
C1orf167	1		ENSG00000215910	11821844	11849642	Uncharacterized protein C1orf167 [Source:UniProtKB/Swiss-Prot;Acc:Q5SNV9]	+	protein_coding
MTHFR	1	1	ENSG00000177000	11845780	11866977	5,10-methylenetetrahydrofolate reductase (NADPH) [Source:HGNC Symbol;Acc:7436]	-	protein_coding
TNFRSF8	1		ENSG00000120949	12123434	12204264	tumor necrosis factor receptor superfamily, member 8 [Source:HGNC Symbol;Acc:11923]	+	protein_coding
MIIP	1		ENSG00000116691	12079523	12092102	migration and invasion inhibitory protein [Source:HGNC Symbol;Acc:25715]	+	protein_coding
LRRC38	1	1	ENSG00000162494	13801445	13840543	leucine rich repeat containing 38 [Source:HGNC Symbol;Acc:27005]	-	protein_coding
PRAMEF20	1	1	ENSG00000204478	13736907	13747803	PRAME family member 20 [Source:HGNC Symbol;Acc:25224]	+	protein_coding
C1orf196	3	1	ENSG00000218328	14219052	14507186	Putative uncharacterized protein C1orf196 [Source:UniProtKB/Swiss-Prot;Acc:B1AJZ1]	+	protein_coding
PRDM2	1		ENSG00000116731	14026735	14151569	PR domain containing 2, with ZNF domain [Source:HGNC Symbol;Acc:9347]	+	protein_coding
RP1-21O18.1	1	1	ENSG00000189337	14925200	15444539	Kazrin [Source:UniProtKB/Swiss-Prot;Acc:Q674X7]	+	protein_coding
C1orf126	1		ENSG00000175147	15442448	15478960		-	protein_coding
EFHD2	2		ENSG00000142634	15736391	15756839	EF-hand domain family, member D2 [Source:HGNC Symbol;Acc:28670]	+	protein_coding
FHAD1	2		ENSG00000142621	15563065	15726779	forkhead-associated (FHA) phosphopeptide binding domain 1 [Source:HGNC Symbol;Acc:29408]	+	protein_coding
ARHGEF19	1		ENSG00000142632	16524349	16539140	Rho guanine nucleotide exchange factor (GEF) 19 [Source:HGNC Symbol;Acc:26604]	-	protein_coding
EPHA2	1		ENSG00000142627	16450832	16482582	EPH receptor A2 [Source:HGNC Symbol;Acc:3386]	-	protein_coding
FBXO42	1		ENSG00000037637	16573334	16678949	F-box protein 42 [Source:HGNC Symbol;Acc:29249]	-	protein_coding
C1orf89	1		ENSG00000132881	16555170	16563591	Miro domain-containing protein C1orf89 [Source:UniProtKB/Swiss-Prot;Acc:Q9BU20]	-	protein_coding
SPATA21	1		ENSG00000187144	16713612	16763919	spermatogenesis associated 21 [Source:HGNC Symbol;Acc:28026]	-	protein_coding
C1orf144	1		ENSG00000055070	16679070	16724640	UPF0485 protein C1orf144 (Putative MAPK-activating protein PM18/PM20/PM22) [Source:UniProtKB/Swiss-Prot;Acc:Q7Z422]	+	protein_coding
MST1P9	1		ENSG00000186715	17081405	17090975	macrophage stimulating 1 (hepatocyte growth factor-like) pseudogene 9 [Source:HGNC Symbol;Acc:7390]	-	protein_coding
AL137798.1	1		ENSG00000237847	16999406	17000037	UPF0627 protein ENSP00000341061/ENSP00000339743 [Source:UniProtKB/Swiss-Prot;Acc:A6NEA5]	+	protein_coding
MFAP2	1		ENSG00000117122	17300997	17307330	microfibrillar-associated protein 2 [Source:HGNC Symbol;Acc:7033]	-	protein_coding
CROCC	1		ENSG00000058453	17222232	17299474	ciliary rootlet coiled-coil, rootletin [Source:HGNC Symbol;Acc:21299]	+	protein_coding
PADI6	1	1	ENSG00000197996	17698741	17728195	peptidyl arginine deiminase, type VI [Source:HGNC Symbol;Acc:20449]	+	protein_coding
PADI4	1		ENSG00000159339	17634690	17690499	peptidyl arginine deiminase, type IV [Source:HGNC Symbol;Acc:18368]	+	protein_coding
IGSF21	1		ENSG00000117154	18434240	18704977	immunoglobin superfamily, member 21 [Source:HGNC Symbol;Acc:28246]	+	protein_coding
ACTL8	1		ENSG00000117148	18081808	18153558	actin-like 8 [Source:HGNC Symbol;Acc:24018]	+	protein_coding
PAX7	1	1	ENSG00000009709	18957500	19075360	paired box 7 [Source:HGNC Symbol;Acc:8621]	+	protein_coding
KLHDC7A	1	1	ENSG00000179023	18807424	18812478	kelch domain containing 7A [Source:HGNC Symbol;Acc:26791]	+	protein_coding
AL445163.2	2		ENSG00000225694	19726044	19727209	CDNA FLJ26873 fis, clone PRS08805 [Source:UniProtKB/TrEMBL;Acc:Q6ZNY8]	+	protein_coding
PQLC2	1		ENSG00000040487	19638740	19660975	PQ loop repeat containing 2 [Source:HGNC Symbol;Acc:26001]	+	protein_coding
CAPZB	1		ENSG00000077549	19665270	19812033	capping protein (actin filament) muscle Z-line, beta [Source:HGNC Symbol;Acc:1491]	-	protein_coding
HTR6	1		ENSG00000158748	19991780	20006055	5-hydroxytryptamine (serotonin) receptor 6 [Source:HGNC Symbol;Acc:5301]	+	protein_coding
NBL1	1	1	ENSG00000158747	19967048	19984945	neuroblastoma, suppression of tumorigenicity 1 [Source:HGNC Symbol;Acc:7650]	+	protein_coding
PLA2G2F	1		ENSG00000158786	20465819	20476879	phospholipase A2, group IIF [Source:HGNC Symbol;Acc:30040]	+	protein_coding
PLA2G2D	1		ENSG00000117215	20438432	20446050	phospholipase A2, group IID [Source:HGNC Symbol;Acc:9033]	-	protein_coding
CAMK2N1	2		ENSG00000162545	20808884	20812713	calcium/calmodulin-dependent protein kinase II inhibitor 1 [Source:HGNC Symbol;Acc:24190]	-	protein_coding
VWA5B1	2		ENSG00000158816	20617412	20681387	von Willebrand factor A domain containing 5B1 [Source:HGNC Symbol;Acc:26538]	+	protein_coding
LDLRAD2	2	1	ENSG00000187942	22138758	22151714	low density lipoprotein receptor class A domain containing 2 [Source:HGNC Symbol;Acc:32071]	+	protein_coding
USP48	1	1	ENSG00000090686	22004791	22110099	ubiquitin specific peptidase 48 [Source:HGNC Symbol;Acc:18533]	-	protein_coding
HSPG2	1	1	ENSG00000142798	22148738	22263790	heparan sulfate proteoglycan 2 [Source:HGNC Symbol;Acc:5273]	-	protein_coding
WNT4	2		ENSG00000162552	22446461	22470462	wingless-type MMTV integration site family, member 4 [Source:HGNC Symbol;Acc:12783]	-	protein_coding
CDC42	1		ENSG00000070831	22379120	22419437	cell division cycle 42 (GTP binding protein, 25kDa) [Source:HGNC Symbol;Acc:1736]	+	protein_coding
ZBTB40	2	2	ENSG00000184677	22778344	22857650	zinc finger and BTB domain containing 40 [Source:HGNC Symbol;Acc:29045]	+	protein_coding
EPHA8	1	2	ENSG00000070886	22890057	22930087	EPH receptor A8 [Source:HGNC Symbol;Acc:3391]	+	protein_coding
EPHB2	2		ENSG00000133216	23037458	23241823	EPH receptor B2 [Source:HGNC Symbol;Acc:3393]	+	protein_coding
C1QB	1		ENSG00000173369	22979474	22988031	complement component 1, q subcomponent, B chain [Source:HGNC Symbol;Acc:1242]	+	protein_coding
AL611946.1	2		ENSG00000216157	23075310	23075404		+	miRNA
RP1-74M1.1	2		ENSG00000215906	23279542	23291797	Putative beta-lactamase-like protein ENSP00000383859 [Source:UniProtKB/Swiss-Prot;Acc:A8MY62]	-	protein_coding
KDM1	1		ENSG00000004487	23345941	23410182	lysine (K)-specific demethylase 1A [Source:HGNC Symbol;Acc:29079]	+	protein_coding
HNRNPR	3	2	ENSG00000125944	23630264	23670853	heterogeneous nuclear ribonucleoprotein R [Source:HGNC Symbol;Acc:5047]	-	protein_coding
HTR1D	3	2	ENSG00000179546	23516993	23521222	5-hydroxytryptamine (serotonin) receptor 1D [Source:HGNC Symbol;Acc:5289]	-	protein_coding
TCEA3	1		ENSG00000204219	23706923	23751261	transcription elongation factor A (SII), 3 [Source:HGNC Symbol;Acc:11615]	-	protein_coding
ZNF436	1		ENSG00000125945	23685941	23695935	zinc finger protein 436 [Source:HGNC Symbol;Acc:20814]	-	protein_coding
RPL11	1		ENSG00000142676	24018269	24022915	ribosomal protein L11 [Source:HGNC Symbol;Acc:10301]	+	protein_coding
MDS2	1	1	ENSG00000197880	23907985	23967058	myelodysplastic syndrome 2 translocation associated [Source:HGNC Symbol;Acc:29633]	+	protein_coding
MYOM3	1		ENSG00000142661	24382525	24438665	myomesin family, member 3 [Source:HGNC Symbol;Acc:26679]	-	protein_coding
FUSIP1	1		ENSG00000188529	24291294	24307417	splicing factor, arginine/serine-rich 13A [Source:HGNC Symbol;Acc:16713]	-	protein_coding
SEPN1	1		ENSG00000162430	26126667	26144713	selenoprotein N, 1 [Source:HGNC Symbol;Acc:15999]	+	protein_coding
MAN1C1	1		ENSG00000117643	25943959	26112698	mannosidase, alpha, class 1C, member 1 [Source:HGNC Symbol;Acc:19080]	+	protein_coding
PAQR7	1		ENSG00000182749	26187701	26197744	progestin and adipoQ receptor family member VII [Source:HGNC Symbol;Acc:23146]	-	protein_coding
C1orf135	1		ENSG00000127423	26160497	26185903	Uncharacterized protein C1orf135 [Source:UniProtKB/Swiss-Prot;Acc:Q9H7T9]	-	protein_coding
ARID1A	2	1	ENSG00000117713	27022522	27108601	AT rich interactive domain 1A (SWI-like) [Source:HGNC Symbol;Acc:11110]	+	protein_coding
hsa-mir-1976	1	1	ENSG00000238705	26881033	26881084	hsa-mir-1976 [Source:miRBase;Acc:MI0009986]	+	miRNA
PIGV	1		ENSG00000060642	27113963	27124889	phosphatidylinositol glycan anchor biosynthesis, class V [Source:HGNC Symbol;Acc:26031]	+	protein_coding
FAM46B	1	3	ENSG00000158246	27331511	27339333	family with sequence similarity 46, member B [Source:HGNC Symbol;Acc:28273]	-	protein_coding
C1orf172	1	2	ENSG00000175707	27276053	27286897	Uncharacterized protein C1orf172 [Source:UniProtKB/Swiss-Prot;Acc:Q8NAX2]	-	protein_coding
WASF2	4	1	ENSG00000158195	27730730	27816669	WAS protein family, member 2 [Source:HGNC Symbol;Acc:12733]	-	protein_coding
GPR3	2		ENSG00000181773	27719148	27722318	G protein-coupled receptor 3 [Source:HGNC Symbol;Acc:4484]	+	protein_coding
AHDC1	2	1	ENSG00000126705	27860546	27930942	AT hook, DNA binding motif, containing 1 [Source:HGNC Symbol;Acc:25230]	-	protein_coding
XKR8	1	1	ENSG00000158156	28285973	28294607	XK, Kell blood group complex subunit-related family, member 8 [Source:HGNC Symbol;Acc:25508]	+	protein_coding
SMPDL3B	1		ENSG00000130768	28261504	28285668	sphingomyelin phosphodiesterase, acid-like 3B [Source:HGNC Symbol;Acc:21416]	+	protein_coding
PTAFR	1		ENSG00000169403	28473677	28520384	platelet-activating factor receptor [Source:HGNC Symbol;Acc:9582]	-	protein_coding
EYA3	1	1	ENSG00000158161	28296855	28415207	eyes absent homolog 3 (Drosophila) [Source:HGNC Symbol;Acc:3521]	-	protein_coding
MED18	1		ENSG00000130772	28655513	28662478	mediator complex subunit 18 [Source:HGNC Symbol;Acc:25944]	+	protein_coding
SESN2	1		ENSG00000130766	28586038	28609002	sestrin 2 [Source:HGNC Symbol;Acc:20746]	+	protein_coding
RCC1	1		ENSG00000180198	28832496	28865607	regulator of chromosome condensation 1 [Source:HGNC Symbol;Acc:1913]	+	protein_coding
PHACTR4	1		ENSG00000204138	28696114	28826881	phosphatase and actin regulator 4 [Source:HGNC Symbol;Acc:25793]	+	protein_coding
OPRD1	1		ENSG00000116329	29138654	29190208	opioid receptor, delta 1 [Source:HGNC Symbol;Acc:8153]	+	protein_coding
YTHDF2	1		ENSG00000198492	29063133	29096287	YTH domain family, member 2 [Source:HGNC Symbol;Acc:31675]	+	protein_coding
RP11-810H18.1	2	1	ENSG00000225011	29814705	29823365	Putative uncharacterized protein ENSP00000402462 Fragment [Source:UniProtKB/TrEMBL;Acc:C9JL27]	-	protein_coding
AL645859.1	2	1	ENSG00000221550	29580054	29580195		-	miRNA
BAI2	1		ENSG00000121753	32192718	32229941	brain-specific angiogenesis inhibitor 2 [Source:HGNC Symbol;Acc:944]	-	protein_coding
COL16A1	1	1	ENSG00000084636	32117848	32169920	collagen, type XVI, alpha 1 [Source:HGNC Symbol;Acc:2193]	-	protein_coding
ZBTB8OS	1	1	ENSG00000176261	33065854	33116533	zinc finger and BTB domain containing 8 opposite strand [Source:HGNC Symbol;Acc:24094]	-	protein_coding
ZBTB8B	1	1	ENSG00000215897	32930658	33002129	zinc finger and BTB domain containing 8B [Source:HGNC Symbol;Acc:37057]	+	protein_coding
AC115286.1	2	2	ENSG00000221053	34641467	34641550		-	miRNA
SFPQ	1	1	ENSG00000116560	35641979	35658749	splicing factor proline/glutamine-rich (polypyrimidine tract binding protein associated) [Source:HGNC Symbol;Acc:10774]	-	protein_coding
ZMYM1	1		ENSG00000197056	35525387	35581460	zinc finger, MYM-type 1 [Source:HGNC Symbol;Acc:26253]	+	protein_coding
NCDN	1		ENSG00000020129	36023074	36032875	neurochondrin [Source:HGNC Symbol;Acc:17597]	+	protein_coding
ZMYM4	1	1	ENSG00000146463	35734568	35887659	zinc finger, MYM-type 4 [Source:HGNC Symbol;Acc:13055]	+	protein_coding
C1orf113	1		ENSG00000214193	36771988	36790487	SH3 domain-containing protein C1orf113 [Source:UniProtKB/Swiss-Prot;Acc:A4FU49]	+	protein_coding
THRAP3	1	1	ENSG00000054118	36690017	36770958	thyroid hormone receptor associated protein 3 [Source:HGNC Symbol;Acc:22964]	+	protein_coding
LSM10	1		ENSG00000181817	36856839	36863493	LSM10, U7 small nuclear RNA associated [Source:HGNC Symbol;Acc:17562]	-	protein_coding
STK40	1		ENSG00000196182	36805225	36851497	serine/threonine kinase 40 [Source:HGNC Symbol;Acc:21373]	-	protein_coding
GRIK3	2	2	ENSG00000163873	37261128	37499730	glutamate receptor, ionotropic, kainate 3 [Source:HGNC Symbol;Acc:4581]	-	protein_coding
ZC3H12A	2	4	ENSG00000163874	37940153	37949978	zinc finger CCCH-type containing 12A [Source:HGNC Symbol;Acc:26259]	+	protein_coding
SNIP1	1	2	ENSG00000163877	38002142	38019903	Smad nuclear interacting protein 1 [Source:HGNC Symbol;Acc:30587]	-	protein_coding
C1orf149	1	2	ENSG00000163875	37951915	37980375	MYST/Esa1-associated factor 6 [Source:HGNC Symbol;Acc:25674]	-	protein_coding
C1orf109	1		ENSG00000116922	38147242	38157914	Uncharacterized protein C1orf109 [Source:UniProtKB/Swiss-Prot;Acc:Q9NX04]	-	protein_coding
RSPO1	1		ENSG00000169218	38076951	38100595	R-spondin homolog (Xenopus laevis) [Source:HGNC Symbol;Acc:21679]	-	protein_coding
POU3F1	2		ENSG00000185668	38509523	38512450	POU class 3 homeobox 1 [Source:HGNC Symbol;Acc:9214]	-	protein_coding
RRAGC	3	1	ENSG00000116954	39303870	39325495	Ras-related GTP binding C [Source:HGNC Symbol;Acc:19902]	-	protein_coding
NDUFS5	1		ENSG00000168653	39491990	39500308	NADH dehydrogenase (ubiquinone) Fe-S protein 5, 15kDa (NADH-coenzyme Q reductase) [Source:HGNC Symbol;Acc:7712]	+	protein_coding
AKIRIN1	1		ENSG00000174574	39456916	39484692	akirin 1 [Source:HGNC Symbol;Acc:25744]	+	protein_coding
BMP8A	1		ENSG00000183682	39957318	39991607	bone morphogenetic protein 8a [Source:HGNC Symbol;Acc:21650]	+	protein_coding
MACF1	1		ENSG00000127603	39546988	39952789	microtubule-actin crosslinking factor 1 [Source:HGNC Symbol;Acc:13664]	+	protein_coding
TMCO2	1	1	ENSG00000188800	40711619	40717363	transmembrane and coiled-coil domains 2 [Source:HGNC Symbol;Acc:23312]	+	protein_coding
RLF	1	1	ENSG00000117000	40627045	40706593	rearranged L-myc fusion [Source:HGNC Symbol;Acc:10025]	+	protein_coding
COL9A2	1		ENSG00000049089	40766159	40783488	collagen, type IX, alpha 2 [Source:HGNC Symbol;Acc:2218]	-	protein_coding
ZMPSTE24	1		ENSG00000084073	40723779	40759856	zinc metallopeptidase (STE24 homolog, S. cerevisiae) [Source:HGNC Symbol;Acc:12877]	+	protein_coding
EDN2	1		ENSG00000127129	41944446	41950344	endothelin 2 [Source:HGNC Symbol;Acc:3177]	-	protein_coding
HIVEP3	2	1	ENSG00000127124	41972036	42501596	human immunodeficiency virus type I enhancer binding protein 3 [Source:HGNC Symbol;Acc:13561]	-	protein_coding
GUCA2B	1	1	ENSG00000044012	42619092	42621495	guanylate cyclase activator 2B (uroguanylin) [Source:HGNC Symbol;Acc:4683]	+	protein_coding
PPIH	1		ENSG00000171960	43124048	43142429	peptidylprolyl isomerase H (cyclophilin H) [Source:HGNC Symbol;Acc:14651]	+	protein_coding
AL445669.2	1		ENSG00000233992	42948391	42964590	cDNA: FLJ20972 fis, clone ADSU01569 [Source:UniProtKB/TrEMBL;Acc:Q9H7F6]	+	protein_coding
LEPRE1	1		ENSG00000117385	43212045	43232755	leucine proline-enriched proteoglycan (leprecan) 1 [Source:HGNC Symbol;Acc:19316]	-	protein_coding
CLDN19	1		ENSG00000164007	43198764	43205925	claudin 19 [Source:HGNC Symbol;Acc:2040]	-	protein_coding
FAM183A	2	1	ENSG00000186973	43610029	43622067	family with sequence similarity 183, member A [Source:HGNC Symbol;Acc:34347]	+	protein_coding
SLC2A1	2	1	ENSG00000117394	43391519	43424530	solute carrier family 2 (facilitated glucose transporter), member 1 [Source:HGNC Symbol;Acc:11005]	-	protein_coding
KIAA0467	1		ENSG00000198198	43886428	43918321	KIAA0467 [Source:HGNC Symbol;Acc:29040]	+	protein_coding
C1orf84	1		ENSG00000223526	43855553	43878462	Uncharacterized protein C1orf84 [Source:UniProtKB/Swiss-Prot;Acc:Q8NAY9]	+	protein_coding
PTPRF	3	1	ENSG00000142949	43990858	44089343	protein tyrosine phosphatase, receptor type, F [Source:HGNC Symbol;Acc:9670]	+	protein_coding
HYI	3		ENSG00000178922	43916824	43919634	hydroxypyruvate isomerase homolog (E. coli) [Source:HGNC Symbol;Acc:26948]	-	protein_coding
TMEM53	1	2	ENSG00000126106	45100910	45140227	transmembrane protein 53 [Source:HGNC Symbol;Acc:26186]	-	protein_coding
RNF220	1	2	ENSG00000187147	44870866	45117396	ring finger protein 220 [Source:HGNC Symbol;Acc:25552]	+	protein_coding
PTCH2	1		ENSG00000117425	45285516	45308735	patched homolog 2 (Drosophila) [Source:HGNC Symbol;Acc:9586]	-	protein_coding
BTBD19	1		ENSG00000222009	45274154	45281257	BTB (POZ) domain containing 19 [Source:HGNC Symbol;Acc:27145]	+	protein_coding
ZSWIM5	1	1	ENSG00000162415	45482071	45771881	zinc finger, SWIM-type containing 5 [Source:HGNC Symbol;Acc:29299]	-	protein_coding
UROD	1	1	ENSG00000126088	45477819	45481247	uroporphyrinogen decarboxylase [Source:HGNC Symbol;Acc:12591]	+	protein_coding
TSPAN1	3	1	ENSG00000117472	46640745	46651630	tetraspanin 1 [Source:HGNC Symbol;Acc:20657]	+	protein_coding
MAST2	1	1	ENSG00000086015	46252659	46501896	microtubule associated serine/threonine kinase 2 [Source:HGNC Symbol;Acc:19035]	+	protein_coding
AL136373.2	1		ENSG00000216144	47006016	47006106		-	miRNA
DMBX1	1		ENSG00000197587	46972669	46979898	diencephalon/mesencephalon homeobox 1 [Source:HGNC Symbol;Acc:19026]	+	protein_coding
AL591415.1	1	1	ENSG00000221447	48086765	48086849		-	miRNA
AL356458.1	1	1	ENSG00000221346	47968176	47968311		+	miRNA
SLC5A9	5	1	ENSG00000117834	48688357	48714316	solute carrier family 5 (sodium/glucose cotransporter), member 9 [Source:HGNC Symbol;Acc:22146]	+	protein_coding
SPATA6	4		ENSG00000132122	48761044	48937845	spermatogenesis associated 6 [Source:HGNC Symbol;Acc:18309]	-	protein_coding
BEND5	2		ENSG00000162373	49193195	49242641	BEN domain containing 5 [Source:HGNC Symbol;Acc:25668]	-	protein_coding
AL645730.1	1		ENSG00000221746	50447887	50447967		+	miRNA
AGBL4	1		ENSG00000186094	48998527	50489585	ATP/GTP binding protein-like 4 [Source:HGNC Symbol;Acc:25892]	-	protein_coding
AL645730.2	1		ENSG00000227839	50459990	50461874		+	protein_coding
ELAVL4	1	1	ENSG00000162374	50569582	50669458	ELAV (embryonic lethal, abnormal vision, Drosophila)-like 4 (Hu antigen D) [Source:HGNC Symbol;Acc:3315]	+	protein_coding
DMRTA2	1	1	ENSG00000142700	50883222	50889172	DMRT-like family A2 [Source:HGNC Symbol;Acc:13908]	-	protein_coding
FAF1	1		ENSG00000185104	50905150	51425935	Fas (TNFRSF6) associated factor 1 [Source:HGNC Symbol;Acc:3578]	-	protein_coding
TXNDC12OS	1		ENSG00000228369	52516590	52518355	TXNDC12 opposite strand Fragment [Source:UniProtKB/TrEMBL;Acc:Q5T1T5]	+	protein_coding
KTI12	1		ENSG00000198841	52497775	52499488	KTI12 homolog, chromatin associated (S. cerevisiae) [Source:HGNC Symbol;Acc:25160]	-	protein_coding
PODN	1	1	ENSG00000174348	53527854	53551174	podocan [Source:HGNC Symbol;Acc:23174]	+	protein_coding
SCP2	1		ENSG00000116171	53392948	53517282	sterol carrier protein 2 [Source:HGNC Symbol;Acc:10606]	+	protein_coding
DMRTB1	1		ENSG00000143006	53925072	53933161	DMRT-like family B with proline-rich C-terminal, 1 [Source:HGNC Symbol;Acc:13913]	+	protein_coding
LRP8	1		ENSG00000157193	53711212	53793821	low density lipoprotein receptor-related protein 8, apolipoprotein e receptor [Source:HGNC Symbol;Acc:6700]	-	protein_coding
LRRC42	1		ENSG00000116212	54411750	54433841	leucine rich repeat containing 42 [Source:HGNC Symbol;Acc:28792]	+	protein_coding
DIO1	1		ENSG00000211452	54359861	54376759	deiodinase, iodothyronine, type I [Source:HGNC Symbol;Acc:2883]	+	protein_coding
TMEM59	1		ENSG00000116209	54497347	54519177	transmembrane protein 59 [Source:HGNC Symbol;Acc:1239]	-	protein_coding
LDLRAD1	1		ENSG00000203985	54474412	54483856	low density lipoprotein receptor class A domain containing 1 [Source:HGNC Symbol;Acc:32069]	-	protein_coding
SSBP3	1	1	ENSG00000157216	54692195	54872092	single stranded DNA binding protein 3 [Source:HGNC Symbol;Acc:15674]	-	protein_coding
C1orf191	1		ENSG00000198711	54703710	54704735	Putative uncharacterized protein C1orf191 Precursor [Source:UniProtKB/Swiss-Prot;Acc:Q7Z2R9]	+	protein_coding
ACOT11	1		ENSG00000162390	55007930	55104865	acyl-CoA thioesterase 11 [Source:HGNC Symbol;Acc:18156]	+	protein_coding
AC099796.1	1	1	ENSG00000212079	54947177	54947239		-	miRNA
TTC4	1	2	ENSG00000243725	55181495	55208330	tetratricopeptide repeat domain 4 [Source:HGNC Symbol;Acc:12394]	+	protein_coding
C1orf175	1	2	ENSG00000184313	55107444	55207981	Uncharacterized protein C1orf175 [Source:UniProtKB/Swiss-Prot;Acc:Q68CQ1]	+	protein_coding
C1orf168	1		ENSG00000187889	57184477	57285369	Uncharacterized protein C1orf168 [Source:UniProtKB/Swiss-Prot;Acc:Q5VWT5]	-	protein_coding
PRKAA2	1		ENSG00000162409	57110995	57181008	protein kinase, AMP-activated, alpha 2 catalytic subunit [Source:HGNC Symbol;Acc:9377]	+	protein_coding
C8B	1		ENSG00000021852	57394883	57431813	complement component 8, beta polypeptide [Source:HGNC Symbol;Acc:1353]	-	protein_coding
C8A	1		ENSG00000157131	57320479	57383894	complement component 8, alpha polypeptide [Source:HGNC Symbol;Acc:1352]	+	protein_coding
AL137855.1	1	1	ENSG00000238773	58222756	58222848		+	miRNA
DAB1	1		ENSG00000173406	57460451	59012406	disabled homolog 1 (Drosophila) [Source:HGNC Symbol;Acc:2661]	-	protein_coding
EFCAB7	1		ENSG00000203965	63989013	64038364	EF-hand calcium binding domain 7 [Source:HGNC Symbol;Acc:29379]	+	protein_coding
ALG6	1		ENSG00000088035	63833261	63904233	asparagine-linked glycosylation 6, alpha-1,3-glucosyltransferase homolog (S. cerevisiae) [Source:HGNC Symbol;Acc:23157]	+	protein_coding
PGM1	1		ENSG00000079739	64058947	64125916	phosphoglucomutase 1 [Source:HGNC Symbol;Acc:8905]	+	protein_coding
DLEU2L	1		ENSG00000116652	64014635	64015911	deleted in lymphocytic leukemia 2-like [Source:HGNC Symbol;Acc:13225]	+	protein_coding
UBE2U	1		ENSG00000177414	64669310	64733051	ubiquitin-conjugating enzyme E2U (putative) [Source:HGNC Symbol;Acc:28559]	+	protein_coding
ROR1	1		ENSG00000185483	64239693	64647181	receptor tyrosine kinase-like orphan receptor 1 [Source:HGNC Symbol;Acc:10256]	+	protein_coding
TCTEX1D1	2		ENSG00000152760	67218143	67244470	Tctex1 domain containing 1 [Source:HGNC Symbol;Acc:26882]	+	protein_coding
SGIP1	2		ENSG00000118473	66999066	67213982	SH3-domain GRB2-like (endophilin) interacting protein 1 [Source:HGNC Symbol;Acc:25412]	+	protein_coding
SLC35D1	2		ENSG00000116704	67465015	67519782	solute carrier family 35 (UDP-glucuronic acid/UDP-N-acetylgalactosamine dual transporter), member D1 [Source:HGNC Symbol;Acc:20800]	-	protein_coding
MIER1	2		ENSG00000198160	67390640	67454302	mesoderm induction early response 1 homolog (Xenopus laevis) [Source:HGNC Symbol;Acc:29657]	+	protein_coding
DIRAS3	1		ENSG00000162595	68511645	68517314	DIRAS family, GTP-binding RAS-like 3 [Source:HGNC Symbol;Acc:687]	-	protein_coding
GNG12	1		ENSG00000172380	68167149	68299150	guanine nucleotide binding protein (G protein), gamma 12 [Source:HGNC Symbol;Acc:19663]	-	protein_coding
RPE65	1	1	ENSG00000116745	68894505	68915642	retinal pigment epithelium-specific protein 65kDa [Source:HGNC Symbol;Acc:10294]	-	protein_coding
GPR177	1	1	ENSG00000116729	68564156	68698420	G protein-coupled receptor 177 [Source:HGNC Symbol;Acc:30238]	-	protein_coding
LRRC40	1	1	ENSG00000066557	70610488	70671303	leucine rich repeat containing 40 [Source:HGNC Symbol;Acc:26004]	-	protein_coding
CTH	1		ENSG00000116761	70876955	70905253	cystathionase (cystathionine gamma-lyase) [Source:HGNC Symbol;Acc:2501]	+	protein_coding
NEGR1	1	1	ENSG00000172260	71868625	72748417	neuronal growth regulator 1 [Source:HGNC Symbol;Acc:17302]	-	protein_coding
LRRC53	1		ENSG00000162621	74935562	74978298	leucine rich repeat containing 53 [Source:HGNC Symbol;Acc:25255]	-	protein_coding
TNNI3K	1		ENSG00000116783	74663926	75010112	TNNI3 interacting kinase [Source:HGNC Symbol;Acc:19661]	+	protein_coding
ACADM	1	1	ENSG00000117054	76190036	76229364	acyl-Coenzyme A dehydrogenase, C-4 to C-12 straight chain [Source:HGNC Symbol;Acc:89]	+	protein_coding
SLC44A5	1	1	ENSG00000137968	75667816	76076801	solute carrier family 44, member 5 [Source:HGNC Symbol;Acc:28524]	-	protein_coding
AC104458.1	1		ENSG00000239042	77183825	77183926		+	miRNA
NEXN	2		ENSG00000162614	78354198	78409580	nexilin (F actin binding protein) [Source:HGNC Symbol;Acc:29557]	+	protein_coding
FAM73A	2		ENSG00000180488	78245309	78344106	family with sequence similarity 73, member A [Source:HGNC Symbol;Acc:24741]	+	protein_coding
ELTD1	2		ENSG00000162618	79355449	79472495	EGF, latrophilin and seven transmembrane domain containing 1 [Source:HGNC Symbol;Acc:20822]	-	protein_coding
AC104837.1	1		ENSG00000221683	79152745	79152845		+	miRNA
SAMD13	1		ENSG00000203943	84764049	84855640	sterile alpha motif domain containing 13 [Source:HGNC Symbol;Acc:24582]	+	protein_coding
PRKACB	1		ENSG00000142875	84543745	84704181	protein kinase, cAMP-dependent, catalytic, beta [Source:HGNC Symbol;Acc:9381]	+	protein_coding
CLCA1	2	1	ENSG00000016490	86934051	86965972	chloride channel accessory 1 [Source:HGNC Symbol;Acc:2015]	+	protein_coding
CLCA2	1		ENSG00000137975	86889769	86922241	chloride channel accessory 2 [Source:HGNC Symbol;Acc:2016]	+	protein_coding
CLCA4	1	1	ENSG00000016602	87012759	87046437	chloride channel accessory 4 [Source:HGNC Symbol;Acc:2018]	+	protein_coding
PKN2	2	1	ENSG00000065243	89149905	89301938	protein kinase N2 [Source:HGNC Symbol;Acc:9406]	+	protein_coding
LRRC8D	2	1	ENSG00000171492	90286604	90401982	leucine rich repeat containing 8 family, member D [Source:HGNC Symbol;Acc:16992]	+	protein_coding
LRRC8C	1	1	ENSG00000171488	90098631	90230077	leucine rich repeat containing 8 family, member C [Source:HGNC Symbol;Acc:25075]	+	protein_coding
ZNF326	1	1	ENSG00000162664	90457722	90494097	zinc finger protein 326 [Source:HGNC Symbol;Acc:14104]	+	protein_coding
BARHL2	3	1	ENSG00000143032	91177159	91182794	BarH-like homeobox 2 [Source:HGNC Symbol;Acc:954]	-	protein_coding
ZNF644	2		ENSG00000122482	91380859	91487829	zinc finger protein 644 [Source:HGNC Symbol;Acc:29222]	-	protein_coding
HFM1	1	1	ENSG00000162669	91726323	91870426	HFM1, ATP-dependent DNA helicase homolog (S. cerevisiae) [Source:HGNC Symbol;Acc:20193]	-	protein_coding
CDC7	3	3	ENSG00000097046	91966404	91991321	cell division cycle 7 homolog (S. cerevisiae) [Source:HGNC Symbol;Acc:1745]	+	protein_coding
TGFBR3	1	1	ENSG00000069702	92145900	92371559	transforming growth factor, beta receptor III [Source:HGNC Symbol;Acc:11774]	-	protein_coding
ABCD3	1	1	ENSG00000117528	94883933	94984222	ATP-binding cassette, sub-family D (ALD), member 3 [Source:HGNC Symbol;Acc:67]	+	protein_coding
ARHGAP29	1	1	ENSG00000137962	94637307	94703189	Rho GTPase activating protein 29 [Source:HGNC Symbol;Acc:30207]	-	protein_coding
CNN3	3		ENSG00000117519	95362507	95392834	calponin 3, acidic [Source:HGNC Symbol;Acc:2157]	-	protein_coding
SLC44A3	1	2	ENSG00000143036	95285898	95360802	solute carrier family 44, member 3 [Source:HGNC Symbol;Acc:28689]	+	protein_coding
ALG14	2		ENSG00000172339	95448297	95538501	asparagine-linked glycosylation 14 homolog (S. cerevisiae) [Source:HGNC Symbol;Acc:28287]	-	protein_coding
AL356479.1	1		ENSG00000216037	95970532	95970619		-	miRNA
RWDD3	1		ENSG00000122481	95699711	95712781	RWD domain containing 3 [Source:HGNC Symbol;Acc:21393]	+	protein_coding
PTBP2	1	2	ENSG00000117569	97187221	97280599	polypyrimidine tract binding protein 2 [Source:HGNC Symbol;Acc:17662]	+	protein_coding
hsa-mir-137	1		ENSG00000207958	98511626	98511727	hsa-mir-137 [Source:miRBase;Acc:MI0000454]	-	miRNA
DPYD	1	1	ENSG00000188641	97543299	98386605	dihydropyrimidine dehydrogenase [Source:HGNC Symbol;Acc:3012]	-	protein_coding
SNX7	2	2	ENSG00000162627	99127279	99226056	sorting nexin 7 [Source:HGNC Symbol;Acc:14971]	+	protein_coding
AL160056.1	1	1	ENSG00000221777	98838941	98839055		+	miRNA
PPAPR5	1	1	ENSG00000117598	99355803	99470588	Lipid phosphate phosphatase-related protein type 5 (EC 3.1.3.-)(Plasticity-related gene 5 protein)(PRG-5)(Phosphatidic acid phosphatase 2d) [Source:UniProtKB/Swiss-Prot;Acc:Q32ZL2]	-	protein_coding
SASS6	1		ENSG00000156876	100549119	100598511	spindle assembly 6 homolog (C. elegans) [Source:HGNC Symbol;Acc:25403]	-	protein_coding
HIAT1	1		ENSG00000156875	100503653	100548933	hippocampus abundant transcript 1 [Source:HGNC Symbol;Acc:23363]	+	protein_coding
VCAM1	1		ENSG00000162692	101185305	101204601	vascular cell adhesion molecule 1 [Source:HGNC Symbol;Acc:12663]	+	protein_coding
GPR88	1	1	ENSG00000181656	101003693	101007574	G protein-coupled receptor 88 [Source:HGNC Symbol;Acc:4539]	+	protein_coding
AC093157.1	1		ENSG00000236517	101455761	101457653	CDNA FLJ20139 fis, clone COL07179 [Source:UniProtKB/TrEMBL;Acc:Q9NXN7]	+	protein_coding
SLC30A7	1		ENSG00000162695	101361632	101447309	solute carrier family 30 (zinc transporter), member 7 [Source:HGNC Symbol;Acc:19306]	+	protein_coding
S1PR1	2	1	ENSG00000170989	101702444	101707074	sphingosine-1-phosphate receptor 1 [Source:HGNC Symbol;Acc:3165]	+	protein_coding
AMY1C	1		ENSG00000187733	104292515	104301312	amylase, alpha 1C (salivary) [Source:HGNC Symbol;Acc:476]	+	protein_coding
NTNG1	1	1	ENSG00000162631	107682629	108026080	netrin G1 [Source:HGNC Symbol;Acc:23319]	+	protein_coding
PRMT6	1		ENSG00000198890	107599301	107601916	protein arginine methyltransferase 6 [Source:HGNC Symbol;Acc:18241]	+	protein_coding
AC114491.2	4	3	ENSG00000238883	107991091	107991177		-	miRNA
PRPF38B	1	1	ENSG00000134186	109234945	109244425	PRP38 pre-mRNA processing factor 38 (yeast) domain containing B [Source:HGNC Symbol;Acc:25512]	+	protein_coding
C1orf59	1	1	ENSG00000162639	109190912	109217815	UPF0486 protein C1orf59 [Source:UniProtKB/Swiss-Prot;Acc:Q5T8I9]	-	protein_coding
PSRC1	1		ENSG00000134222	109822176	109825808	proline/serine-rich coiled-coil 1 [Source:HGNC Symbol;Acc:24472]	-	protein_coding
CELSR2	1		ENSG00000143126	109792641	109818377	cadherin, EGF LAG seven-pass G-type receptor 2 (flamingo homolog, Drosophila) [Source:HGNC Symbol;Acc:3231]	+	protein_coding
CYB561D1	2	1	ENSG00000174151	110036658	110043062	cytochrome b-561 domain containing 1 [Source:HGNC Symbol;Acc:26804]	+	protein_coding
ATXN7L2	1	1	ENSG00000162650	110026101	110035426	ataxin 7-like 2 [Source:HGNC Symbol;Acc:28713]	+	protein_coding
AMIGO1	1		ENSG00000181754	110046797	110052360	adhesion molecule with Ig-like domain 1 [Source:HGNC Symbol;Acc:20824]	-	protein_coding
AHCYL1	1	1	ENSG00000168710	110527308	110566357	adenosylhomocysteinase-like 1 [Source:HGNC Symbol;Acc:344]	+	protein_coding
CSF1	1	1	ENSG00000184371	110453233	110473614	colony stimulating factor 1 (macrophage) [Source:HGNC Symbol;Acc:2432]	+	protein_coding
SLC6A17	1		ENSG00000197106	110693108	110744824	solute carrier family 6, member 17 [Source:HGNC Symbol;Acc:31399]	+	protein_coding
UBL4B	1		ENSG00000186150	110655062	110656569	ubiquitin-like 4B [Source:HGNC Symbol;Acc:32309]	+	protein_coding
KCNA2	2		ENSG00000177301	111136202	111174096	potassium voltage-gated channel, shaker-related subfamily, member 2 [Source:HGNC Symbol;Acc:6220]	-	protein_coding
KCNA10	2		ENSG00000143105	111059839	111061797	potassium voltage-gated channel, shaker-related subfamily, member 10 [Source:HGNC Symbol;Acc:6219]	-	protein_coding
CD53	1		ENSG00000143119	111415722	111442558	CD53 molecule [Source:HGNC Symbol;Acc:1686]	+	protein_coding
KCNA3	1		ENSG00000177272	111214310	111217655	potassium voltage-gated channel, shaker-related subfamily, member 3 [Source:HGNC Symbol;Acc:6221]	-	protein_coding
DENND2D	1		ENSG00000162777	111729796	111747157	DENN/MADD domain containing 2D [Source:HGNC Symbol;Acc:26192]	-	protein_coding
DRAM2	1		ENSG00000156171	111659955	111682838	DNA-damage regulated autophagy modulator 2 [Source:HGNC Symbol;Acc:28769]	-	protein_coding
KCND3	1	2	ENSG00000171385	112313284	112531777	potassium voltage-gated channel, Shal-related subfamily, member 3 [Source:HGNC Symbol;Acc:6239]	-	protein_coding
C1orf183	1		ENSG00000197852	112264686	112298419	Uncharacterized protein C1orf183 [Source:UniProtKB/Swiss-Prot;Acc:Q9NTI7]	-	protein_coding
SLC16A1	2	3	ENSG00000155380	113454469	113499635	solute carrier family 16, member 1 (monocarboxylic acid transporter 1) [Source:HGNC Symbol;Acc:10922]	-	protein_coding
FAM19A3	1	3	ENSG00000184599	113263041	113269857	family with sequence similarity 19 (chemokine (C-C motif)-like), member A3 [Source:HGNC Symbol;Acc:21590]	+	protein_coding
LRIG2	1		ENSG00000198799	113615831	113669822	leucine-rich repeats and immunoglobulin-like domains 2 [Source:HGNC Symbol;Acc:20889]	+	protein_coding
BCAS2	1	1	ENSG00000116752	115110178	115124260	breast carcinoma amplified sequence 2 [Source:HGNC Symbol;Acc:975]	-	protein_coding
TRIM33	1		ENSG00000197323	114935399	115053781	tripartite motif-containing 33 [Source:HGNC Symbol;Acc:16290]	-	protein_coding
TSPAN2	1		ENSG00000134198	115590632	115632121	tetraspanin 2 [Source:HGNC Symbol;Acc:20659]	-	protein_coding
TSHB	1		ENSG00000134200	115572415	115576941	thyroid stimulating hormone, beta [Source:HGNC Symbol;Acc:12372]	+	protein_coding
CASQ2	3		ENSG00000118729	116242628	116311426	calsequestrin 2 (cardiac muscle) [Source:HGNC Symbol;Acc:1513]	-	protein_coding
VANGL1	3	1	ENSG00000173218	116184574	116240845	vang-like 1 (van gogh, Drosophila) [Source:HGNC Symbol;Acc:15512]	+	protein_coding
SLC22A15	1		ENSG00000163393	116519119	116612675	solute carrier family 22, member 15 [Source:HGNC Symbol;Acc:20301]	+	protein_coding
NHLH2	1		ENSG00000177551	116378998	116386538	nescient helix loop helix 2 [Source:HGNC Symbol;Acc:7818]	-	protein_coding
FAM46C	1	1	ENSG00000183508	118148556	118170994	family with sequence similarity 46, member C [Source:HGNC Symbol;Acc:24712]	+	protein_coding
MAN1A2	1		ENSG00000198162	117910071	118071494	mannosidase, alpha, class 1A, member 2 [Source:HGNC Symbol;Acc:6822]	+	protein_coding
TBX15	1	1	ENSG00000092607	119425666	119532179	T-box 15 [Source:HGNC Symbol;Acc:11594]	-	protein_coding
HAO2	3		ENSG00000116882	119911399	119936753	hydroxyacid oxidase 2 (long chain) [Source:HGNC Symbol;Acc:4810]	+	protein_coding
WARS2	3	1	ENSG00000116874	119573839	119683294	tryptophanyl tRNA synthetase 2, mitochondrial [Source:HGNC Symbol;Acc:12730]	-	protein_coding
HMGCS2	1		ENSG00000134240	120290619	120311517	3-hydroxy-3-methylglutaryl-Coenzyme A synthase 2 (mitochondrial) [Source:HGNC Symbol;Acc:5008]	-	protein_coding
PHGDH	1		ENSG00000092621	120202421	120286838	phosphoglycerate dehydrogenase [Source:HGNC Symbol;Acc:8923]	+	protein_coding
AL583842.4	1		ENSG00000238937	142656014	142656096		+	miRNA
BX004987.1	1		ENSG00000238439	143437327	143437409		-	miRNA
NBPF9	1		ENSG00000168614	144811744	144830302	neuroblastoma breakpoint family, member 9 [Source:HGNC Symbol;Acc:31991]	+	protein_coding
PPIAL4B	1		ENSG00000203847	144360739	144364592	peptidylprolyl isomerase A (cyclophilin A)-like 4B [Source:HGNC Symbol;Acc:33994]	-	protein_coding
PDE4DIP	2		ENSG00000178104	144833168	145076195	phosphodiesterase 4D interacting protein [Source:HGNC Symbol;Acc:15580]	-	protein_coding
AL590452.1	2		ENSG00000236192	144989309	144991365	CDNA: FLJ21272 fis, clone COL01753 [Source:UniProtKB/TrEMBL;Acc:Q9H762]	+	protein_coding
NOTCH2NL	1		ENSG00000213240	145209119	145291654	Notch homolog 2 (Drosophila) N-terminal like [Source:HGNC Symbol;Acc:31862]	+	protein_coding
SEC22B	1		ENSG00000223380	145096220	145116922	SEC22 vesicle trafficking protein homolog B (S. cerevisiae) [Source:HGNC Symbol;Acc:10700]	+	protein_coding
HFE2	3		ENSG00000168509	145413191	145417545	hemochromatosis type 2 (juvenile) [Source:HGNC Symbol;Acc:4887]	+	protein_coding
AL592307.1	3		ENSG00000163386	145209145	145370303	Putative uncharacterized protein NBPF8 [Source:UniProtKB/TrEMBL;Acc:A6NDV3]	+	protein_coding
ANKRD35	1		ENSG00000198483	145549216	145568526	ankyrin repeat domain 35 [Source:HGNC Symbol;Acc:26323]	+	protein_coding
ITGA10	1		ENSG00000143127	145524891	145543868	integrin, alpha 10 [Source:HGNC Symbol;Acc:6135]	+	protein_coding
BCL9	3		ENSG00000116128	147013182	147098017	B-cell CLL/lymphoma 9 [Source:HGNC Symbol;Acc:1008]	+	protein_coding
CHD1L	2		ENSG00000131778	146714291	146767443	chromodomain helicase DNA binding protein 1-like [Source:HGNC Symbol;Acc:1916]	+	protein_coding
ACP6	1		ENSG00000162836	147119170	147142618	acid phosphatase 6, lysophosphatidic [Source:HGNC Symbol;Acc:29609]	-	protein_coding
PPIAL4A	2	1	ENSG00000238023	147954635	147955377	peptidylprolyl isomerase A (cyclophilin A)-like 4A [Source:HGNC Symbol;Acc:24369]	-	protein_coding
NBPF11	2	1	ENSG00000203836	147574324	147624601	neuroblastoma breakpoint family, member 11 [Source:HGNC Symbol;Acc:31993]	-	protein_coding
NBPF10	1		ENSG00000203832	148250245	148356319	neuroblastoma breakpoint family, member 20 [Source:HGNC Symbol;Acc:32000]	-	protein_coding
NBPF14	1		ENSG00000122497	148003642	148025863	neuroblastoma breakpoint family, member 14 [Source:HGNC Symbol;Acc:25232]	-	protein_coding
AL356957.5	4	4	ENSG00000234905	149286325	149286696	cDNA FLJ42559 fis, clone BRACE3006226 [Source:UniProtKB/TrEMBL;Acc:Q6ZVI0]	+	protein_coding
NBPF16	2	3	ENSG00000203827	148739443	148758311	neuroblastoma breakpoint family, member 16 [Source:HGNC Symbol;Acc:31996]	+	protein_coding
FCGR1C	1		ENSG00000203820	149320441	149378365	Fc fragment of IgG, high affinity Ic, receptor (CD64) [Source:HGNC Symbol;Acc:3615]	+	protein_coding
OTUD7B	1		ENSG00000163113	149912231	149982625	OTU domain containing 7B [Source:HGNC Symbol;Acc:16683]	-	protein_coding
MTMR11	1		ENSG00000014914	149900543	149910252	myotubularin related protein 11 [Source:HGNC Symbol;Acc:24307]	-	protein_coding
PLEKHO1	3		ENSG00000023902	150121373	150132260	pleckstrin homology domain containing, family O member 1 [Source:HGNC Symbol;Acc:24310]	+	protein_coding
VPS45	2		ENSG00000136631	150039342	150117505	vacuolar protein sorting 45 homolog (S. cerevisiae) [Source:HGNC Symbol;Acc:14579]	+	protein_coding
ANP32E	1		ENSG00000143401	150190717	150208504	acidic (leucine-rich) nuclear phosphoprotein 32 family, member E [Source:HGNC Symbol;Acc:16673]	-	protein_coding
RPRD2	2	1	ENSG00000163125	150335567	150449042	regulation of nuclear pre-mRNA domain containing 2 [Source:HGNC Symbol;Acc:29039]	+	protein_coding
PRPF3	1	1	ENSG00000117360	150293925	150325703	PRP3 pre-mRNA processing factor 3 homolog (S. cerevisiae) [Source:HGNC Symbol;Acc:17348]	+	protein_coding
TARS2	1		ENSG00000143374	150459890	150480078	threonyl-tRNA synthetase 2, mitochondrial (putative) [Source:HGNC Symbol;Acc:30740]	+	protein_coding
GOLPH3L	1		ENSG00000143457	150618701	150669672	golgi phosphoprotein 3-like [Source:HGNC Symbol;Acc:24882]	-	protein_coding
ENSA	1		ENSG00000143420	150573327	150602098	endosulfine alpha [Source:HGNC Symbol;Acc:3360]	-	protein_coding
SETDB1	2		ENSG00000143379	150898767	150937220	SET domain, bifurcated 1 [Source:HGNC Symbol;Acc:10761]	+	protein_coding
ARNT	1		ENSG00000143437	150782186	150849213	aryl hydrocarbon receptor nuclear translocator [Source:HGNC Symbol;Acc:700]	-	protein_coding
LASS2	1		ENSG00000143418	150933059	150947479	LAG1 homolog, ceramide synthase 2 [Source:HGNC Symbol;Acc:14076]	-	protein_coding
FAM63A	1		ENSG00000143409	150965682	150980225	family with sequence similarity 63, member A [Source:HGNC Symbol;Acc:25648]	-	protein_coding
ANXA9	1		ENSG00000143412	150954493	150968110	annexin A9 [Source:HGNC Symbol;Acc:547]	+	protein_coding
SEMA6C	1		ENSG00000143434	151104161	151119104	sema domain, transmembrane domain (TM), and cytoplasmic domain, (semaphorin) 6C [Source:HGNC Symbol;Acc:10740]	-	protein_coding
GABPB2	1		ENSG00000143458	151043054	151098018	GA binding protein transcription factor, beta subunit 2 [Source:HGNC Symbol;Acc:28441]	+	protein_coding
PSMD4	1		ENSG00000159352	151227179	151239955	proteasome (prosome, macropain) 26S subunit, non-ATPase, 4 [Source:HGNC Symbol;Acc:9561]	+	protein_coding
PIP5K1A	1		ENSG00000143398	151170425	151222012	phosphatidylinositol-4-phosphate 5-kinase, type I, alpha [Source:HGNC Symbol;Acc:8994]	+	protein_coding
PI4KB	1		ENSG00000143393	151264413	151300191	phosphatidylinositol 4-kinase, catalytic, beta [Source:HGNC Symbol;Acc:8984]	-	protein_coding
RP11-126K1.2	1		ENSG00000232671	151252500	151254405	Novel protein [Source:UniProtKB/TrEMBL;Acc:A2A3Q1]	-	protein_coding
POGZ	1		ENSG00000143442	151375200	151431941	pogo transposable element with ZNF domain [Source:HGNC Symbol;Acc:18801]	-	protein_coding
PSMB4	1		ENSG00000159377	151372010	151374420	proteasome (prosome, macropain) subunit, beta type, 4 [Source:HGNC Symbol;Acc:9541]	+	protein_coding
C1orf230	1		ENSG00000178796	151682909	151702281	RIIa domain-containing protein C1orf230 [Source:UniProtKB/Swiss-Prot;Acc:A6NNX1]	+	protein_coding
SNX27	1		ENSG00000143376	151584541	151671567	sorting nexin family member 27 [Source:HGNC Symbol;Acc:20073]	+	protein_coding
TDRKH	1		ENSG00000182134	151744050	151763892	tudor and KH domain containing [Source:HGNC Symbol;Acc:11713]	-	protein_coding
MRPL9	1		ENSG00000143436	151732119	151736040	mitochondrial ribosomal protein L9 [Source:HGNC Symbol;Acc:14277]	-	protein_coding
RORC	1		ENSG00000143365	151778547	151804348	RAR-related orphan receptor C [Source:HGNC Symbol;Acc:10260]	-	protein_coding
LINGO4	1		ENSG00000213171	151772740	151778630	leucine rich repeat and Ig domain containing 4 [Source:HGNC Symbol;Acc:31814]	-	protein_coding
S100A11	1		ENSG00000163191	152004982	152020383	S100 calcium binding protein A11 [Source:HGNC Symbol;Acc:10488]	-	protein_coding
S100A10	1		ENSG00000197747	151955391	151966866	S100 calcium binding protein A10 [Source:HGNC Symbol;Acc:10487]	-	protein_coding
IVL	1		ENSG00000163207	152881021	152884362	involucrin [Source:HGNC Symbol;Acc:6187]	+	protein_coding
SMCP	1		ENSG00000163206	152850793	152857523	sperm mitochondria-associated cysteine-rich protein [Source:HGNC Symbol;Acc:6962]	+	protein_coding
SPRR3	1	1	ENSG00000163209	152974223	152976332	small proline-rich protein 3 [Source:HGNC Symbol;Acc:11268]	+	protein_coding
SPRR1A	1	1	ENSG00000169474	152956557	152958289	small proline-rich protein 1A [Source:HGNC Symbol;Acc:11259]	+	protein_coding
SPRR2B	2		ENSG00000196805	153028589	153113943	small proline-rich protein 2B [Source:HGNC Symbol;Acc:11262]	-	protein_coding
SPRR2F	2		ENSG00000244094	153084590	153085991	small proline-rich protein 2F [Source:HGNC Symbol;Acc:11266]	-	protein_coding
S100A9	1		ENSG00000163220	153330330	153333503	S100 calcium binding protein A9 [Source:HGNC Symbol;Acc:10499]	+	protein_coding
PGLYRP4	1		ENSG00000163218	153302596	153321316	peptidoglycan recognition protein 4 [Source:HGNC Symbol;Acc:30015]	-	protein_coding
S100A14	1		ENSG00000189334	153586731	153589462	S100 calcium binding protein A14 [Source:HGNC Symbol;Acc:18901]	-	protein_coding
S100A16	1		ENSG00000188643	153579362	153585644	S100 calcium binding protein A16 [Source:HGNC Symbol;Acc:20441]	-	protein_coding
SNAPIN	1	1	ENSG00000143553	153631130	153634306	SNAP-associated protein [Source:HGNC Symbol;Acc:17145]	+	protein_coding
S100A13	1		ENSG00000189171	153591263	153606873	S100 calcium binding protein A13 [Source:HGNC Symbol;Acc:10490]	-	protein_coding
INTS3	4	1	ENSG00000143624	153700543	153746555	integrator complex subunit 3 [Source:HGNC Symbol;Acc:26153]	+	protein_coding
NPR1	4		ENSG00000169418	153651113	153666468	natriuretic peptide receptor A/guanylate cyclase A (atrionatriuretic peptide receptor A) [Source:HGNC Symbol;Acc:7943]	+	protein_coding
GATAD2B	1		ENSG00000143614	153777201	153895451	GATA zinc finger domain containing 2B [Source:HGNC Symbol;Acc:30778]	-	protein_coding
AL513523.5	1		ENSG00000228580	153747489	153747578	Putative uncharacterized protein [Source:UniProtKB/TrEMBL;Acc:Q5K4L7]	+	protein_coding
IL6R	1		ENSG00000160712	154377669	154441926	interleukin 6 receptor [Source:HGNC Symbol;Acc:6019]	+	protein_coding
ATP8B2	1		ENSG00000143515	154298030	154323783	ATPase, class I, type 8B, member 2 [Source:HGNC Symbol;Acc:13534]	+	protein_coding
UBE2Q1	1		ENSG00000160714	154521053	154531504	ubiquitin-conjugating enzyme E2Q family member 1 [Source:HGNC Symbol;Acc:15698]	-	protein_coding
TDRD10	1		ENSG00000163239	154474695	154520623	tudor domain containing 10 [Source:HGNC Symbol;Acc:25316]	+	protein_coding
ADAR	2		ENSG00000160710	154554537	154600475	adenosine deaminase, RNA-specific [Source:HGNC Symbol;Acc:225]	-	protein_coding
CHRNB2	2		ENSG00000160716	154540257	154552502	cholinergic receptor, nicotinic, beta 2 (neuronal) [Source:HGNC Symbol;Acc:1962]	+	protein_coding
ADAM15	1	1	ENSG00000143537	155023177	155035252	ADAM metallopeptidase domain 15 [Source:HGNC Symbol;Acc:193]	+	protein_coding
DCST1	1	1	ENSG00000163357	155006300	155023406	DC-STAMP domain containing 1 [Source:HGNC Symbol;Acc:26539]	+	protein_coding
DPM3	1		ENSG00000179085	155112367	155113071	dolichyl-phosphate mannosyltransferase polypeptide 3 [Source:HGNC Symbol;Acc:3007]	-	protein_coding
RAG1AP1	1		ENSG00000169241	155107820	155111329	recombination activating gene 1 activating protein 1 [Source:HGNC Symbol;Acc:30657]	+	protein_coding
GBAP	1		ENSG00000160766	155183616	155197325	glucosidase, beta; acid, pseudogene [Source:HGNC Symbol;Acc:4178]	-	protein_coding
THBS3	1		ENSG00000169231	155165379	155178842	thrombospondin 3 [Source:HGNC Symbol;Acc:11787]	-	protein_coding
ASH1L	3	2	ENSG00000116539	155305059	155532484	ash1 (absent, small, or homeotic)-like (Drosophila) [Source:HGNC Symbol;Acc:19088]	-	protein_coding
hsa-mir-555	1	2	ENSG00000207720	155316141	155316236	hsa-mir-555 [Source:miRBase;Acc:MI0003561]	-	miRNA
MSTO1	3	1	ENSG00000125459	155579996	155584758	misato homolog 1 (Drosophila) [Source:HGNC Symbol;Acc:29678]	+	protein_coding
DAP3	1		ENSG00000132676	155657751	155708803	death associated protein 3 [Source:HGNC Symbol;Acc:2673]	+	protein_coding
RIT1	2	1	ENSG00000143622	155867599	155881195	Ras-like without CAAX 1 [Source:HGNC Symbol;Acc:10023]	-	protein_coding
SYT11	1	1	ENSG00000132718	155829300	155854990	synaptotagmin XI [Source:HGNC Symbol;Acc:19239]	+	protein_coding
KIAA0907	1		ENSG00000132680	155882834	155904191	KIAA0907 [Source:HGNC Symbol;Acc:29145]	-	protein_coding
ARHGEF2	2		ENSG00000116584	155916645	155966129	Rho/Rac guanine nucleotide exchange factor (GEF) 2 [Source:HGNC Symbol;Acc:682]	-	protein_coding
RXFP4	1		ENSG00000173080	155911481	155912716	relaxin/insulin-like family peptide receptor 4 [Source:HGNC Symbol;Acc:14666]	+	protein_coding
SSR2	1		ENSG00000163479	155978839	155990758	signal sequence receptor, beta (translocon-associated protein beta) [Source:HGNC Symbol;Acc:11324]	-	protein_coding
SEMA4A	2	1	ENSG00000196189	156117157	156147543	sema domain, immunoglobulin domain (Ig), transmembrane domain (TM) and short cytoplasmic domain, (semaphorin) 4A [Source:HGNC Symbol;Acc:10729]	+	protein_coding
LMNA	1	1	ENSG00000160789	156052369	156109880	lamin A/C [Source:HGNC Symbol;Acc:6636]	+	protein_coding
SLC25A44	1		ENSG00000160785	156163730	156182587	solute carrier family 25, member 44 [Source:HGNC Symbol;Acc:29036]	+	protein_coding
BGLAP	1	2	ENSG00000242252	156211753	156213112	bone gamma-carboxyglutamate (gla) protein [Source:HGNC Symbol;Acc:1043]	+	protein_coding
PMF1	1	2	ENSG00000160783	156182773	156213123	polyamine-modulated factor 1 [Source:HGNC Symbol;Acc:9112]	+	protein_coding
hsa-mir-9-1	1		ENSG00000207933	156390133	156390221	hsa-mir-9-1 [Source:miRBase;Acc:MI0000466]	-	miRNA
RHBG	1		ENSG00000132677	156339003	156355011	Rh family, B glycoprotein (gene/pseudogene) [Source:HGNC Symbol;Acc:14572]	+	protein_coding
HAPLN2	1		ENSG00000132702	156589086	156595517	hyaluronan and proteoglycan link protein 2 [Source:HGNC Symbol;Acc:17410]	+	protein_coding
GPATCH4	1		ENSG00000160818	156564279	156571302	G patch domain containing 4 [Source:HGNC Symbol;Acc:25982]	-	protein_coding
ARHGEF11	5	1	ENSG00000132694	156904632	157015162	Rho guanine nucleotide exchange factor (GEF) 11 [Source:HGNC Symbol;Acc:14580]	-	protein_coding
hsa-mir-765	4		ENSG00000211581	156905923	156906036	hsa-mir-765 [Source:miRBase;Acc:MI0005116]	-	miRNA
ETV3	2	1	ENSG00000117036	157090983	157108266	ets variant 3 [Source:HGNC Symbol;Acc:3492]	-	protein_coding
FCRL5	2		ENSG00000143297	157477385	157522310	Fc receptor-like 5 [Source:HGNC Symbol;Acc:18508]	-	protein_coding
FCRL3	1		ENSG00000160856	157646271	157670775	Fc receptor-like 3 [Source:HGNC Symbol;Acc:18506]	-	protein_coding
FCRL4	1		ENSG00000163518	157543539	157567870	Fc receptor-like 4 [Source:HGNC Symbol;Acc:18507]	-	protein_coding
KIRREL	3	1	ENSG00000183853	157963063	158070052	kin of IRRE like (Drosophila) [Source:HGNC Symbol;Acc:15734]	+	protein_coding
CD5L	1		ENSG00000073754	157800704	157868046	CD5 molecule-like [Source:HGNC Symbol;Acc:1690]	-	protein_coding
CD1D	2	1	ENSG00000158473	158149737	158154686	CD1d molecule [Source:HGNC Symbol;Acc:1637]	+	protein_coding
CD1C	2		ENSG00000158481	158259563	158264564	CD1c molecule [Source:HGNC Symbol;Acc:1636]	+	protein_coding
CD1A	2		ENSG00000158477	158223927	158228059	CD1a molecule [Source:HGNC Symbol;Acc:1634]	+	protein_coding
OR10R2	2		ENSG00000198965	158449668	158450675	olfactory receptor, family 10, subfamily R, member 2 [Source:HGNC Symbol;Acc:14820]	+	protein_coding
OR10K1	1	1	ENSG00000173285	158435272	158436344	olfactory receptor, family 10, subfamily K, member 1 [Source:HGNC Symbol;Acc:14693]	+	protein_coding
OR6Y1	1		ENSG00000197532	158516918	158517895	olfactory receptor, family 6, subfamily Y, member 1 [Source:HGNC Symbol;Acc:14823]	-	protein_coding
SPTA1	1		ENSG00000163554	158580278	158656488	spectrin, alpha, erythrocytic 1 (elliptocytosis 2) [Source:HGNC Symbol;Acc:11272]	-	protein_coding
OR10Z1	1		ENSG00000198967	158576229	158577170	olfactory receptor, family 10, subfamily Z, member 1 [Source:HGNC Symbol;Acc:14996]	+	protein_coding
PYHIN1	1	1	ENSG00000163564	158900586	158946844	pyrin and HIN domain family, member 1 [Source:HGNC Symbol;Acc:28894]	+	protein_coding
MNDA	1	1	ENSG00000163563	158801107	158819296	myeloid cell nuclear differentiation antigen [Source:HGNC Symbol;Acc:7183]	+	protein_coding
DARC	1		ENSG00000213088	159173097	159176290	Duffy blood group, chemokine receptor [Source:HGNC Symbol;Acc:4035]	+	protein_coding
CADM3	1		ENSG00000162706	159141399	159173103	cell adhesion molecule 3 [Source:HGNC Symbol;Acc:17601]	+	protein_coding
C1orf204	1		ENSG00000188004	159804264	159825137		-	protein_coding
SLAMF8	1		ENSG00000158714	159796540	159807039	SLAM family member 8 [Source:HGNC Symbol;Acc:21391]	+	protein_coding
IGSF8	1		ENSG00000162729	160061130	160068733	immunoglobulin superfamily, member 8 [Source:HGNC Symbol;Acc:17813]	-	protein_coding
KCNJ9	1		ENSG00000162728	160051360	160060353	potassium inwardly-rectifying channel, subfamily J, member 9 [Source:HGNC Symbol;Acc:6270]	+	protein_coding
SLAMF1	1		ENSG00000117090	160577890	160617085	signaling lymphocytic activation molecule family member 1 [Source:HGNC Symbol;Acc:10903]	-	protein_coding
CD84	1		ENSG00000066294	160510888	160549294	CD84 molecule [Source:HGNC Symbol;Acc:1704]	-	protein_coding
ITLN2	2		ENSG00000158764	160914815	160924589	intelectin 2 [Source:HGNC Symbol;Acc:20599]	-	protein_coding
ITLN1	1		ENSG00000179914	160846329	160854960	intelectin 1 (galactofuranose binding) [Source:HGNC Symbol;Acc:18259]	-	protein_coding
F11R	1		ENSG00000158769	160965001	161008752	F11 receptor [Source:HGNC Symbol;Acc:14685]	-	protein_coding
MPZ	2	2	ENSG00000158887	161274525	161279762	myelin protein zero [Source:HGNC Symbol;Acc:7225]	-	protein_coding
AL590714.1	2	2	ENSG00000215841	161204825	161209198	Putative uncharacterized protein ENSP00000383769 Fragment [Source:UniProtKB/TrEMBL;Acc:A8MUZ0]	-	protein_coding
hsa-mir-556	1		ENSG00000207729	162312336	162312430	hsa-mir-556 [Source:miRBase;Acc:MI0003562]	+	miRNA
NOS1AP	1		ENSG00000198929	162039566	162353321	nitric oxide synthase 1 (neuronal) adaptor protein [Source:HGNC Symbol;Acc:16859]	+	protein_coding
C1orf226	1		ENSG00000239887	162348704	162356608	Uncharacterized protein C1orf226 [Source:UniProtKB/Swiss-Prot;Acc:A1L170]	+	protein_coding
C1orf111	1		ENSG00000171722	162343515	162346660	Uncharacterized protein C1orf111 [Source:UniProtKB/Swiss-Prot;Acc:Q5T0L3]	-	protein_coding
AL445197.2	1		ENSG00000228562	162754122	162754316	Cell migration-inducing protein 20Migration-inducing gene 16 protein ; [Source:UniProtKB/TrEMBL;Acc:Q5J7V3]	+	protein_coding
DDR2	1	1	ENSG00000162733	162601163	162750237	discoidin domain receptor tyrosine kinase 2 [Source:HGNC Symbol;Acc:2731]	+	protein_coding
PBX1	1		ENSG00000185630	164524821	164821067	pre-B-cell leukemia homeobox 1 [Source:HGNC Symbol;Acc:8632]	+	protein_coding
AL357512.1	1		ENSG00000230094	164245661	164245967	Putative uncharacterized protein ENSP00000397732 Fragment [Source:UniProtKB/TrEMBL;Acc:C9J761]	+	protein_coding
LMX1A	1		ENSG00000162761	165171105	165325952	LIM homeobox transcription factor 1, alpha [Source:HGNC Symbol;Acc:6653]	-	protein_coding
AL390119.3	1	1	ENSG00000212086	164953139	164953229		-	miRNA
LRRC52	1		ENSG00000162763	165513244	165533198	leucine rich repeat containing 52 [Source:HGNC Symbol;Acc:32156]	+	protein_coding
RXRG	1		ENSG00000143171	165370154	165414433	retinoid X receptor, gamma [Source:HGNC Symbol;Acc:10479]	-	protein_coding
TMCO1	1	1	ENSG00000143183	165696032	165738417	transmembrane and coiled-coil domains 1 [Source:HGNC Symbol;Acc:18188]	-	protein_coding
ALDH9A1	1	1	ENSG00000143149	165631453	165668100	aldehyde dehydrogenase 9 family, member A1 [Source:HGNC Symbol;Acc:412]	-	protein_coding
POGK	4		ENSG00000143157	166808684	166825581	pogo transposable element with KRAB domain [Source:HGNC Symbol;Acc:18800]	+	protein_coding
FMO9P	4		ENSG00000215834	166572912	166600637	flavin containing monooxygenase 9 pseudogene [Source:HGNC Symbol;Acc:32210]	+	protein_coding
GPA33	2		ENSG00000143167	167022073	167059868	glycoprotein A33 (transmembrane) [Source:HGNC Symbol;Acc:4445]	-	protein_coding
MAEL	2		ENSG00000143194	166958346	166991451	maelstrom homolog (Drosophila) [Source:HGNC Symbol;Acc:25929]	+	protein_coding
ATP1B1	3	1	ENSG00000143153	169074935	169101960	ATPase, Na+/K+ transporting, beta 1 polypeptide [Source:HGNC Symbol;Acc:804]	+	protein_coding
AL049798.1	2		ENSG00000221578	168717034	168717120		-	miRNA
NME7	1	1	ENSG00000143156	169101769	169337205	non-metastatic cells 7, protein expressed in (nucleoside-diphosphate kinase) [Source:HGNC Symbol;Acc:20461]	-	protein_coding
GORAB	1		ENSG00000120370	170501270	170522974	golgin, RAB6-interacting [Source:HGNC Symbol;Acc:25676]	+	protein_coding
hsa-mir-214	1		ENSG00000207949	172107938	172108047	hsa-mir-214 [Source:miRBase;Acc:MI0000290]	-	miRNA
DNM3	1		ENSG00000197959	171810621	172387606	dynamin 3 [Source:HGNC Symbol;Acc:29125]	+	protein_coding
C1orf105	1	1	ENSG00000180999	172389830	172437971	Uncharacterized protein C1orf105 [Source:UniProtKB/Swiss-Prot;Acc:O95561]	+	protein_coding
hsa-mir-199a-2	1	1	ENSG00000208024	172113675	172113784	hsa-mir-199a-2 [Source:miRBase;Acc:MI0000281]	-	miRNA
FASLG	1	1	ENSG00000117560	172628154	172636014	Fas ligand (TNF superfamily, member 6) [Source:HGNC Symbol;Acc:11936]	+	protein_coding
DARS2	2	1	ENSG00000117593	173793641	173827684	aspartyl-tRNA synthetase 2, mitochondrial [Source:HGNC Symbol;Acc:25538]	+	protein_coding
KLHL20	2	1	ENSG00000076321	173684080	173755840	kelch-like 20 (Drosophila) [Source:HGNC Symbol;Acc:25056]	+	protein_coding
RC3H1	1		ENSG00000135870	173900352	173991468	ring finger and CCCH-type zinc finger domains 1 [Source:HGNC Symbol;Acc:29434]	-	protein_coding
SERPINC1	1		ENSG00000117601	173872939	173886516	serpin peptidase inhibitor, clade C (antithrombin), member 1 [Source:HGNC Symbol;Acc:775]	-	protein_coding
GPR52	2		ENSG00000203737	174417212	174418683	G protein-coupled receptor 52 [Source:HGNC Symbol;Acc:4508]	+	protein_coding
RABGAP1L	1		ENSG00000152061	174128548	174964445	RAB GTPase activating protein 1-like [Source:HGNC Symbol;Acc:24663]	+	protein_coding
RP11-222A5.1	1	1	ENSG00000224718	175846479	175849604		+	protein_coding
TNR	1		ENSG00000116147	175291935	175712906	tenascin R (restrictin, janusin) [Source:HGNC Symbol;Acc:11953]	-	protein_coding
hsa-mir-488	1	2	ENSG00000202609	176998499	176998581	hsa-mir-488 [Source:miRBase;Acc:MI0003123]	-	miRNA
AL021398.1	1	1	ENSG00000222749	177155496	177155588		-	miRNA
C1orf49	1		ENSG00000240021	178482210	178492566	Uncharacterized protein C1orf49 [Source:UniProtKB/Swiss-Prot;Acc:Q5T0J7]	+	protein_coding
ANGPTL1	2	1	ENSG00000116194	178818840	178840187	angiopoietin-like 1 [Source:HGNC Symbol;Acc:489]	-	protein_coding
RALGPS2	1	1	ENSG00000116191	178694300	178889238	Ral GEF with PH domain and SH3 binding motif 2 [Source:HGNC Symbol;Acc:30279]	+	protein_coding
FAM20B	1		ENSG00000116199	178994939	179045697	family with sequence similarity 20, member B [Source:HGNC Symbol;Acc:23017]	+	protein_coding
TOR1AIP2	2		ENSG00000169905	179809102	179846938	torsin A interacting protein 2 [Source:HGNC Symbol;Acc:24055]	-	protein_coding
FAM163A	2		ENSG00000143340	179712298	179785333	family with sequence similarity 163, member A [Source:HGNC Symbol;Acc:28274]	+	protein_coding
ACBD6	1	2	ENSG00000135847	180244515	180472089	acyl-Coenzyme A binding domain containing 6 [Source:HGNC Symbol;Acc:23339]	-	protein_coding
LHX4	1	2	ENSG00000121454	180199442	180244188	LIM homeobox 4 [Source:HGNC Symbol;Acc:21734]	+	protein_coding
KIAA1614	1	1	ENSG00000135835	180882290	180920750	KIAA1614 [Source:HGNC Symbol;Acc:29327]	+	protein_coding
XPR1	1	1	ENSG00000143324	180601140	180859387	xenotropic and polytropic retrovirus receptor [Source:HGNC Symbol;Acc:12827]	+	protein_coding
CACNA1E	3		ENSG00000198216	181382295	181770716	calcium channel, voltage-dependent, R type, alpha 1E subunit [Source:HGNC Symbol;Acc:1392]	+	protein_coding
IER5	1		ENSG00000162783	181057638	181059977	immediate early response 5 [Source:HGNC Symbol;Acc:5393]	+	protein_coding
ZNF648	2	1	ENSG00000179930	182023705	182030847	zinc finger protein 648 [Source:HGNC Symbol;Acc:18190]	-	protein_coding
GLUL	1		ENSG00000135821	182350839	182361341	glutamate-ammonia ligase (glutamine synthetase) [Source:HGNC Symbol;Acc:4341]	-	protein_coding
RNASEL	1		ENSG00000135828	182542769	182558391	ribonuclease L (2\',5\'-oligoisoadenylate synthetase-dependent) [Source:HGNC Symbol;Acc:10050]	-	protein_coding
TEDDM1	1		ENSG00000203730	182367252	182369751	transmembrane epididymal protein 1 [Source:HGNC Symbol;Acc:30233]	-	protein_coding
NCF2	1	1	ENSG00000116701	183524698	183560011	neutrophil cytosolic factor 2 [Source:HGNC Symbol;Acc:7661]	-	protein_coding
SMG7	1	1	ENSG00000116698	183441634	183567381	Smg-7 homolog, nonsense mediated mRNA decay factor (C. elegans) [Source:HGNC Symbol;Acc:16792]	+	protein_coding
C1orf21	1		ENSG00000116667	184356192	184598154	Uncharacterized protein C1orf21 (Cell proliferation-inducing gene 13 protein) [Source:UniProtKB/Swiss-Prot;Acc:Q9H246]	+	protein_coding
TSEN15	1		ENSG00000198860	184020811	184043346	tRNA splicing endonuclease 15 homolog (S. cerevisiae) [Source:HGNC Symbol;Acc:16791]	+	protein_coding
IVNS1ABP	2		ENSG00000116679	185265520	185286461	influenza virus NS1A binding protein [Source:HGNC Symbol;Acc:16951]	-	protein_coding
HMCN1	1	1	ENSG00000143341	185703683	186160085	hemicentin 1 [Source:HGNC Symbol;Acc:19194]	+	protein_coding
PTGS2	2	1	ENSG00000073756	186640923	186649559	prostaglandin-endoperoxide synthase 2 (prostaglandin G/H synthase and cyclooxygenase) [Source:HGNC Symbol;Acc:9605]	-	protein_coding
PDC	1		ENSG00000116703	186412698	186430258	phosducin [Source:HGNC Symbol;Acc:8759]	-	protein_coding
PLA2G4A	1	1	ENSG00000116711	186798032	186958113	phospholipase A2, group IVA (cytosolic, calcium-dependent) [Source:HGNC Symbol;Acc:9035]	+	protein_coding
FAM5C	1		ENSG00000162670	190066792	190446759	family with sequence similarity 5, member C [Source:HGNC Symbol;Acc:22393]	-	protein_coding
CFHR5	1		ENSG00000134389	196946667	196978804	complement factor H-related 5 [Source:HGNC Symbol;Acc:24668]	+	protein_coding
CFHR4	1		ENSG00000134365	196857212	196887763	complement factor H-related 4 [Source:HGNC Symbol;Acc:16979]	+	protein_coding
CRB1	2		ENSG00000134376	197237406	197447585	crumbs homolog 1 (Drosophila) [Source:HGNC Symbol;Acc:2343]	+	protein_coding
DENND1B	1	1	ENSG00000213047	197473878	197744826	DENN/MADD domain containing 1B [Source:HGNC Symbol;Acc:28404]	-	protein_coding
hsa-mir-181b-1	1		ENSG00000207975	198828002	198828111	hsa-mir-181b-1 [Source:miRBase;Acc:MI0000270]	-	miRNA
PTPRC	1		ENSG00000081237	198607801	198726545	protein tyrosine phosphatase, receptor type, C [Source:HGNC Symbol;Acc:9666]	+	protein_coding
NR5A2	2	1	ENSG00000116833	199996730	200146552	nuclear receptor subfamily 5, group A, member 2 [Source:HGNC Symbol;Acc:7984]	+	protein_coding
AC096633.1	2	1	ENSG00000221403	200113962	200114063		+	miRNA
C1orf98	1		ENSG00000203721	200311672	200343482	Putative uncharacterized protein C1orf98 [Source:UniProtKB/Swiss-Prot;Acc:A6NCI5]	-	protein_coding
KIF21B	1	1	ENSG00000116852	200938518	200992828	kinesin family member 21B [Source:HGNC Symbol;Acc:29442]	-	protein_coding
C1orf106	1	1	ENSG00000163362	200860469	200884863	Uncharacterized protein C1orf106 [Source:UniProtKB/Swiss-Prot;Acc:Q3KP66]	+	protein_coding
PKP1	3		ENSG00000081277	201252580	201302121	plakophilin 1 (ectodermal dysplasia/skin fragility syndrome) [Source:HGNC Symbol;Acc:9023]	+	protein_coding
IGFN1	2		ENSG00000163395	201159953	201198080	immunoglobulin-like and fibronectin type III domain containing 1 [Source:HGNC Symbol;Acc:24607]	+	protein_coding
TNNT2	1		ENSG00000118194	201328136	201346808	troponin T type 2 (cardiac) [Source:HGNC Symbol;Acc:11949]	-	protein_coding
UBE2T	1		ENSG00000077152	202300785	202311108	ubiquitin-conjugating enzyme E2T (putative) [Source:HGNC Symbol;Acc:25009]	-	protein_coding
LGR6	1		ENSG00000133067	202163029	202288909	leucine-rich repeat-containing G protein-coupled receptor 6 [Source:HGNC Symbol;Acc:19719]	+	protein_coding
SYT2	2		ENSG00000143858	202559724	202679545	synaptotagmin II [Source:HGNC Symbol;Acc:11510]	-	protein_coding
PPP1R12B	2		ENSG00000077157	202317827	202557697	protein phosphatase 1, regulatory (inhibitor) subunit 12B [Source:HGNC Symbol;Acc:7619]	+	protein_coding
PRELP	2	1	ENSG00000188783	203444883	203460480	proline/arginine-rich end leucine-rich repeat protein [Source:HGNC Symbol;Acc:9357]	+	protein_coding
FMOD	1		ENSG00000122176	203309753	203320617	fibromodulin [Source:HGNC Symbol;Acc:3774]	-	protein_coding
OPTC	1	2	ENSG00000188770	203463271	203478077	opticin [Source:HGNC Symbol;Acc:8158]	+	protein_coding
AC096645.1	1	1	ENSG00000240465	204006199	204010393	Uncharacterized protein C1orf157 [Source:UniProtKB/Swiss-Prot;Acc:Q3SY05]	-	protein_coding
AC096645.2	1	1	ENSG00000211554	203968379	203968471		-	miRNA
PLEKHA6	1	2	ENSG00000143850	204190349	204329044	pleckstrin homology domain containing, family A member 6 [Source:HGNC Symbol;Acc:17053]	-	protein_coding
GOLT1A	1	2	ENSG00000174567	204167288	204183220	golgi transport 1 homolog A (S. cerevisiae) [Source:HGNC Symbol;Acc:24766]	-	protein_coding
LEMD1	1	2	ENSG00000186007	205350506	205425082	LEM domain containing 1 [Source:HGNC Symbol;Acc:18725]	-	protein_coding
hsa-mir-135b	1	2	ENSG00000199059	205417430	205417526	hsa-mir-135b [Source:miRBase;Acc:MI0000810]	-	miRNA
SLC41A1	1		ENSG00000133065	205758221	205782876	solute carrier family 41, member 1 [Source:HGNC Symbol;Acc:19429]	-	protein_coding
RAB7L1	1		ENSG00000117280	205737114	205744610	RAB7, member RAS oncogene family-like 1 [Source:HGNC Symbol;Acc:9789]	-	protein_coding
C1orf147	1		ENSG00000162888	206664449	206671061	Uncharacterized protein C1orf147 [Source:UniProtKB/Swiss-Prot;Acc:Q96MC9]	-	protein_coding
IKBKE	1		ENSG00000143466	206643791	206670223	inhibitor of kappa light polypeptide gene enhancer in B-cells, kinase epsilon [Source:HGNC Symbol;Acc:14552]	+	protein_coding
C4BPA	1	1	ENSG00000123838	207277607	207318317	complement component 4 binding protein, alpha [Source:HGNC Symbol;Acc:1325]	+	protein_coding
C4BPB	1		ENSG00000123843	207262187	207273338	complement component 4 binding protein, beta [Source:HGNC Symbol;Acc:1328]	+	protein_coding
AL590138.1	1	2	ENSG00000216137	208300571	208300640		-	miRNA
CD34	1	2	ENSG00000174059	208057594	208084747	CD34 molecule [Source:HGNC Symbol;Acc:1662]	-	protein_coding
PLXNA2	1		ENSG00000076356	208195587	208417665	plexin A2 [Source:HGNC Symbol;Acc:9100]	-	protein_coding
SYT14	2	1	ENSG00000143469	210111538	210337636	synaptotagmin XIV [Source:HGNC Symbol;Acc:23143]	+	protein_coding
C1orf107	2		ENSG00000117597	210001352	210030910	Digestive organ expansion factor homolog [Source:UniProtKB/Swiss-Prot;Acc:Q68CQ4]	+	protein_coding
TRAF5	1	1	ENSG00000082512	211499957	211548288	TNF receptor-associated factor 5 [Source:HGNC Symbol;Acc:12035]	+	protein_coding
RCOR3	1	1	ENSG00000117625	211432621	211489727	REST corepressor 3 [Source:HGNC Symbol;Acc:25594]	+	protein_coding
AL356310.1	2		ENSG00000222080	211826798	211826891		-	miRNA
SLC30A1	1		ENSG00000170385	211744910	211752065	solute carrier family 30 (zinc transporter), member 1 [Source:HGNC Symbol;Acc:11012]	-	protein_coding
NEK2	1		ENSG00000117650	211836114	211848960	NIMA (never in mitosis gene a)-related kinase 2 [Source:HGNC Symbol;Acc:7745]	-	protein_coding
INTS7	1		ENSG00000143493	212113741	212208884	integrator complex subunit 7 [Source:HGNC Symbol;Acc:24484]	-	protein_coding
LPGAT1	1		ENSG00000123684	211916799	212004114	lysophosphatidylglycerol acyltransferase 1 [Source:HGNC Symbol;Acc:28985]	-	protein_coding
PPP2R5A	3	1	ENSG00000066027	212458879	212535200	protein phosphatase 2, regulatory subunit B\', alpha isoform [Source:HGNC Symbol;Acc:9309]	+	protein_coding
DTL	1		ENSG00000143476	212208919	212280742	denticleless homolog (Drosophila) [Source:HGNC Symbol;Acc:30288]	+	protein_coding
TMEM206	3	1	ENSG00000065600	212537273	212588237	transmembrane protein 206 [Source:HGNC Symbol;Acc:25593]	-	protein_coding
NENF	1		ENSG00000117691	212606229	212619714	neuron derived neurotrophic factor [Source:HGNC Symbol;Acc:30384]	+	protein_coding
AL592063.1	2	1	ENSG00000221026	213783039	213783183		-	miRNA
PTPN14	1		ENSG00000152104	214530851	214725792	protein tyrosine phosphatase, non-receptor type 14 [Source:HGNC Symbol;Acc:9647]	-	protein_coding
SMYD2	1		ENSG00000143499	214454445	214510474	SET and MYND domain containing 2 [Source:HGNC Symbol;Acc:20982]	+	protein_coding
AC114496.1	1		ENSG00000221720	215062903	215062980		-	miRNA
CENPF	1		ENSG00000117724	214776538	214837931	centromere protein F, 350/400ka (mitosin) [Source:HGNC Symbol;Acc:1857]	+	protein_coding
KCTD3	2		ENSG00000136636	215740735	215795147	potassium channel tetramerisation domain containing 3 [Source:HGNC Symbol;Acc:21305]	+	protein_coding
RP5-1099E6.1	2	1	ENSG00000236292	216367393	216377708		+	protein_coding
USH2A	1	2	ENSG00000042781	215796236	216596738	Usher syndrome 2A (autosomal recessive, mild) [Source:HGNC Symbol;Acc:12601]	-	protein_coding
GPATCH2	1		ENSG00000092978	217600334	217804424	G patch domain containing 2 [Source:HGNC Symbol;Acc:25499]	-	protein_coding
ESRRG	1	1	ENSG00000196482	216676588	217311097	estrogen-related receptor gamma [Source:HGNC Symbol;Acc:3474]	-	protein_coding
C1orf143	1		ENSG00000228208	218683438	218699320	Putative uncharacterized protein ENSP00000415902 Fragment [Source:UniProtKB/TrEMBL;Acc:C9JHZ0]	+	protein_coding
HLX	1	1	ENSG00000136630	221052743	221058399	H2.0-like homeobox [Source:HGNC Symbol;Acc:4978]	+	protein_coding
AC092765.1	1	1	ENSG00000212094	222186349	222186432		+	miRNA
DUSP10	1		ENSG00000143507	221874766	221915518	dual specificity phosphatase 10 [Source:HGNC Symbol;Acc:3065]	-	protein_coding
C1orf58	1		ENSG00000162819	222885895	222908538	BRO1 domain-containing protein BROX [Source:UniProtKB/Swiss-Prot;Acc:Q5VW32]	+	protein_coding
MIA3	1		ENSG00000154305	222791428	222841354	melanoma inhibitory activity family, member 3 [Source:HGNC Symbol;Acc:24008]	+	protein_coding
TLR5	1	1	ENSG00000187554	223283584	223316624	toll-like receptor 5 [Source:HGNC Symbol;Acc:11851]	-	protein_coding
DISP1	1	1	ENSG00000154309	222988406	223179337	dispatched homolog 1 (Drosophila) [Source:HGNC Symbol;Acc:19711]	+	protein_coding
CAPN8	1	1	ENSG00000203697	223711349	223853399	calpain 8 [Source:HGNC Symbol;Acc:1485]	-	protein_coding
C1orf65	1	1	ENSG00000178395	223566715	223568812	Uncharacterized protein C1orf65 [Source:UniProtKB/Swiss-Prot;Acc:Q8N715]	+	protein_coding
TP53BP2	1		ENSG00000143514	223967596	224033674	tumor protein p53 binding protein, 2 [Source:HGNC Symbol;Acc:12000]	-	protein_coding
CAPN2	1		ENSG00000162909	223889347	223963720	calpain 2, (m/II) large subunit [Source:HGNC Symbol;Acc:1479]	+	protein_coding
DEGS1	1		ENSG00000143753	224363458	224381143	degenerative spermatocyte homolog 1, lipid desaturase (Drosophila) [Source:HGNC Symbol;Acc:13709]	+	protein_coding
FBXO28	1		ENSG00000143756	224301791	224349749	F-box protein 28 [Source:HGNC Symbol;Acc:29046]	+	protein_coding
DNAH14	2	2	ENSG00000185842	225083964	225587299	dynein, axonemal, heavy chain 14 [Source:HGNC Symbol;Acc:2945]	+	protein_coding
LEFTY1	1	2	ENSG00000243709	226073982	226099082	left-right determination factor 1 [Source:HGNC Symbol;Acc:6552]	-	protein_coding
TMEM63A	1	1	ENSG00000196187	226033237	226070069	transmembrane protein 63A [Source:HGNC Symbol;Acc:29118]	-	protein_coding
SNAP47	1		ENSG00000143740	227916240	227968927	synaptosomal-associated protein, 47kDa [Source:HGNC Symbol;Acc:30669]	+	protein_coding
ZNF678	1	1	ENSG00000181450	227751236	227847594	zinc finger protein 678 [Source:HGNC Symbol;Acc:28652]	+	protein_coding
MPN2	3	2	ENSG00000185888	228003394	228034171	protease, serine, 38 [Source:HGNC Symbol;Acc:29625]	+	protein_coding
JMJD4	3	2	ENSG00000081692	227918126	227923112	jumonji domain containing 4 [Source:HGNC Symbol;Acc:25724]	-	protein_coding
WNT3A	1		ENSG00000154342	228194752	228248961	wingless-type MMTV integration site family, member 3A [Source:HGNC Symbol;Acc:15983]	+	protein_coding
WNT9A	1		ENSG00000143816	228106357	228135631	wingless-type MMTV integration site family, member 9A [Source:HGNC Symbol;Acc:12778]	-	protein_coding
C1orf35	1		ENSG00000143793	228288427	228293112	Multiple myeloma tumor-associated protein 2 (hMMTAG2) [Source:UniProtKB/Swiss-Prot;Acc:Q9BU76]	-	protein_coding
ARF1	1		ENSG00000143761	228270361	228286912	ADP-ribosylation factor 1 [Source:HGNC Symbol;Acc:652]	+	protein_coding
HIST3H2A	2	2	ENSG00000181218	228645065	228645560	histone cluster 3, H2a [Source:HGNC Symbol;Acc:20507]	-	protein_coding
HIST3H3	2	2	ENSG00000168148	228612546	228613026	histone cluster 3, H3 [Source:HGNC Symbol;Acc:4778]	-	protein_coding
ACTA1	1		ENSG00000143632	229566992	229569845	actin, alpha 1, skeletal muscle [Source:HGNC Symbol;Acc:129]	-	protein_coding
C1orf96	1		ENSG00000154429	229456758	229479041	Uncharacterized protein C1orf96 [Source:UniProtKB/Swiss-Prot;Acc:Q6IQ19]	-	protein_coding
AGT	1		ENSG00000135744	230838269	230850043	angiotensinogen (serpin peptidase inhibitor, clade A, member 8) [Source:HGNC Symbol;Acc:333]	-	protein_coding
COG2	1	1	ENSG00000135775	230778235	230829728	component of oligomeric golgi complex 2 [Source:HGNC Symbol;Acc:6546]	+	protein_coding
RP11-99J16__A.1	1		ENSG00000244137	230846444	230931238		-	protein_coding
CAPN9	1		ENSG00000135773	230883130	230937749	calpain 9 [Source:HGNC Symbol;Acc:1486]	+	protein_coding
TRIM67	2		ENSG00000119283	231298674	231357314	tripartite motif-containing 67 [Source:HGNC Symbol;Acc:31859]	+	protein_coding
FAM89A	1		ENSG00000182118	231154704	231175992	microRNA 1182 [Source:HGNC Symbol;Acc:35263]	-	protein_coding
GNPAT	1		ENSG00000116906	231376919	231413719	glyceronephosphate O-acyltransferase [Source:HGNC Symbol;Acc:4416]	+	protein_coding
EGLN1	3		ENSG00000135766	231499497	231560790	egl nine homolog 1 (C. elegans) [Source:HGNC Symbol;Acc:1232]	-	protein_coding
EXOC8	3		ENSG00000116903	231468480	231473598	exocyst complex component 8 [Source:HGNC Symbol;Acc:24659]	-	protein_coding
RP4-730B13.1	1	1	ENSG00000232432	232096779	232100003	Novel protein [Source:UniProtKB/TrEMBL;Acc:Q5T828]	+	protein_coding
PCNXL2	1		ENSG00000135749	233119881	233431459	pecanex-like 2 (Drosophila) [Source:HGNC Symbol;Acc:8736]	-	protein_coding
C1orf57	1	1	ENSG00000135778	233086351	233114548	Nucleoside-triphosphatase C1orf57 (NTPase)(EC 3.6.1.15)(Nucleoside triphosphate phosphohydrolase) [Source:UniProtKB/Swiss-Prot;Acc:Q9BSD7]	+	protein_coding
KCNK1	2	2	ENSG00000135750	233749750	233808258	potassium channel, subfamily K, member 1 [Source:HGNC Symbol;Acc:6272]	+	protein_coding
MAP3K19	1		ENSG00000143674	233463514	233520894	Mitogen-activated protein kinase kinase kinase (EC 2.7.11.25)(Mixed lineage kinase 4) [Source:UniProtKB/Swiss-Prot;Acc:Q5TCX8]	+	protein_coding
SLC35F3	2	3	ENSG00000183780	234040679	234460262	solute carrier family 35, member F3 [Source:HGNC Symbol;Acc:23616]	+	protein_coding
C1orf31	1		ENSG00000168275	234509202	234519795	Uncharacterized protein C1orf31 [Source:UniProtKB/Swiss-Prot;Acc:Q5JTJ3]	+	protein_coding
TOMM20	1	2	ENSG00000173726	235272651	235292251	translocase of outer mitochondrial membrane 20 homolog (yeast) [Source:HGNC Symbol;Acc:20947]	-	protein_coding
IRF2BP2	1		ENSG00000168264	234740015	234745271	interferon regulatory factor 2 binding protein 2 [Source:HGNC Symbol;Acc:21729]	-	protein_coding
GNG4	3		ENSG00000168243	235710987	235814054	guanine nucleotide binding protein (G protein), gamma 4 [Source:HGNC Symbol;Acc:4407]	-	protein_coding
B3GALNT2	1		ENSG00000162885	235613238	235667781	beta-1,3-N-acetylgalactosaminyltransferase 2 [Source:HGNC Symbol;Acc:28596]	-	protein_coding
hsa-mir-1537	2		ENSG00000222831	236016300	236016360	hsa-mir-1537 [Source:miRBase;Acc:MI0007258]	-	miRNA
GPR137B	3		ENSG00000077585	236305832	236385165	G protein-coupled receptor 137B [Source:HGNC Symbol;Acc:11862]	+	protein_coding
NID1	1	1	ENSG00000116962	236139130	236228481	nidogen 1 [Source:HGNC Symbol;Acc:7821]	-	protein_coding
ERO1LB	2	1	ENSG00000086619	236378855	236445285	ERO1-like beta (S. cerevisiae) [Source:HGNC Symbol;Acc:14355]	-	protein_coding
RYR2	2		ENSG00000198626	237205505	237997288	ryanodine receptor 2 (cardiac) [Source:HGNC Symbol;Acc:10484]	+	protein_coding
MTR	2	2	ENSG00000116984	236958581	237067281	5-methyltetrahydrofolate-homocysteine methyltransferase [Source:HGNC Symbol;Acc:7468]	+	protein_coding
ZP4	1	2	ENSG00000116996	238045705	238054094	zona pellucida glycoprotein 4 [Source:HGNC Symbol;Acc:15770]	-	protein_coding
CHRM3	1		ENSG00000133019	239549865	240078750	cholinergic receptor, muscarinic 3 [Source:HGNC Symbol;Acc:1952]	+	protein_coding
FMN2	3		ENSG00000155816	240177648	240638489	formin 2 [Source:HGNC Symbol;Acc:14074]	+	protein_coding
GREM2	1		ENSG00000180875	240652873	240775449	gremlin 2, cysteine knot superfamily, homolog (Xenopus laevis) [Source:HGNC Symbol;Acc:17655]	-	protein_coding
RGS7	2	1	ENSG00000182901	240938815	241520530	regulator of G-protein signaling 7 [Source:HGNC Symbol;Acc:10003]	-	protein_coding
FH	1	1	ENSG00000091483	241660903	241683061	fumarate hydratase [Source:HGNC Symbol;Acc:3700]	-	protein_coding
EXO1	1	1	ENSG00000174371	242011482	242053241	exonuclease 1 [Source:HGNC Symbol;Acc:3511]	+	protein_coding
OPN3	1		ENSG00000054277	241753404	241840678	opsin 3 [Source:HGNC Symbol;Acc:14007]	-	protein_coding
MAP1LC3C	1	1	ENSG00000197769	242158792	242162375	microtubule-associated protein 1 light chain 3 gamma [Source:HGNC Symbol;Acc:13353]	-	protein_coding
AKT3	2	1	ENSG00000117020	243651535	244013430	v-akt murine thymoma viral oncogene homolog 3 (protein kinase B, gamma) [Source:HGNC Symbol;Acc:393]	-	protein_coding
ZNF238	1	1	ENSG00000179456	244214561	244220778	zinc finger protein 238 [Source:HGNC Symbol;Acc:13030]	+	protein_coding
C1orf100	1	4	ENSG00000173728	244515937	244552965	Uncharacterized protein C1orf100 [Source:UniProtKB/Swiss-Prot;Acc:Q5SVJ3]	+	protein_coding
AL590483.2	1	3	ENSG00000234885	244227632	244231211	cDNA FLJ42623 fis, clone BRACE3015894 [Source:UniProtKB/TrEMBL;Acc:Q6ZVG0]	+	protein_coding
AL359983.1	4		ENSG00000221165	245533636	245533721		+	miRNA
KIF26B	3		ENSG00000162849	245318287	245866556	kinesin family member 26B [Source:HGNC Symbol;Acc:25484]	+	protein_coding
AL445468.1	4	3	ENSG00000221408	246030942	246031001		-	miRNA
RP11-439E19.1	1		ENSG00000223519	246939531	246952963	Novel protein Fragment [Source:UniProtKB/TrEMBL;Acc:B7ZC32]	-	protein_coding
SCCPDH	1		ENSG00000143653	246887349	246931439	saccharopine dehydrogenase (putative) [Source:HGNC Symbol;Acc:24275]	+	protein_coding
OR2T1	1		ENSG00000175143	248569296	248570405	olfactory receptor, family 2, subfamily T, member 1 [Source:HGNC Symbol;Acc:8277]	+	protein_coding
OR2T6	1		ENSG00000198104	248550910	248551836	olfactory receptor, family 2, subfamily T, member 6 [Source:HGNC Symbol;Acc:15018]	+	protein_coding
OR2T11	1		ENSG00000183130	248789479	248790429	olfactory receptor, family 2, subfamily T, member 11 [Source:HGNC Symbol;Acc:19574]	-	protein_coding
OR2T10	1		ENSG00000184022	248756131	248757069	olfactory receptor, family 2, subfamily T, member 10 [Source:HGNC Symbol;Acc:19573]	-	protein_coding
ZNF692	1		ENSG00000171163	249144205	249153284	zinc finger protein 692 [Source:HGNC Symbol;Acc:26049]	-	protein_coding
ZNF672	1		ENSG00000171161	249132479	249143716	zinc finger protein 672 [Source:HGNC Symbol;Acc:26179]	+	protein_coding
C10orf108	2		ENSG00000180525	695888	709947	Putative uncharacterized protein C10orf108 [Source:UniProtKB/Swiss-Prot;Acc:Q8N8Z3]	+	protein_coding
DIP2C	1	1	ENSG00000151240	320130	735683	DIP2 disco-interacting protein 2 homolog C (Drosophila) [Source:HGNC Symbol;Acc:29150]	-	protein_coding
IDI1	1		ENSG00000067064	1085848	1095110	isopentenyl-diphosphate delta isomerase 1 [Source:HGNC Symbol;Acc:5387]	-	protein_coding
IDI2	1		ENSG00000148377	1064847	1071799	isopentenyl-diphosphate delta isomerase 2 [Source:HGNC Symbol;Acc:23487]	-	protein_coding
AL450386.1	5		ENSG00000229318	1552221	1554498		+	protein_coding
AL392083.1	2	1	ENSG00000231472	1379927	1382521	cDNA FLJ43764 fis, clone TESTI2048898 [Source:UniProtKB/TrEMBL;Acc:Q6ZUF1]	-	protein_coding
ADARB2	3		ENSG00000185736	1228073	1779670	adenosine deaminase, RNA-specific, B2 (RED2 homolog rat) [Source:HGNC Symbol;Acc:227]	-	protein_coding
AC026396.1	6		ENSG00000214531	2797363	2930858	Putative uncharacterized protein ENSP00000381534 Fragment [Source:UniProtKB/TrEMBL;Acc:A8MU16]	+	protein_coding
PFKP	3		ENSG00000067057	3109712	3179904	phosphofructokinase, platelet [Source:HGNC Symbol;Acc:8878]	+	protein_coding
KLF6	4		ENSG00000067082	3818188	3827467	Kruppel-like factor 6 [Source:HGNC Symbol;Acc:2235]	-	protein_coding
AKR1C1	1		ENSG00000187134	5000044	5022159	aldo-keto reductase family 1, member C1 (dihydrodiol dehydrogenase 1; 20-alpha (3-alpha)-hydroxysteroid dehydrogenase) [Source:HGNC Symbol;Acc:384]	+	protein_coding
AKR1CL2	1		ENSG00000165568	4828820	4890254	aldo-keto reductase family 1, member E2 [Source:HGNC Symbol;Acc:23437]	+	protein_coding
TUBAL3	1	2	ENSG00000178462	5435061	5446795	tubulin, alpha-like 3 [Source:HGNC Symbol;Acc:23534]	-	protein_coding
UCN3	1	2	ENSG00000178473	5406972	5416169	urocortin 3 (stresscopin) [Source:HGNC Symbol;Acc:17781]	+	protein_coding
CALML5	1		ENSG00000178372	5540660	5541510	calmodulin-like 5 [Source:HGNC Symbol;Acc:18180]	-	protein_coding
NET1	1		ENSG00000173848	5454514	5500426	neuroepithelial cell transforming 1 [Source:HGNC Symbol;Acc:14592]	+	protein_coding
AL137145.2	1		ENSG00000215244	6319650	6377938	cDNA FLJ46311 fis, clone TESTI4040197 [Source:UniProtKB/TrEMBL;Acc:Q6ZRJ4]	+	protein_coding
PFKFB3	1		ENSG00000170525	6186843	6277508	6-phosphofructo-2-kinase/fructose-2,6-biphosphatase 3 [Source:HGNC Symbol;Acc:8874]	+	protein_coding
PRKCQ	1	1	ENSG00000065675	6469105	6622263	protein kinase C, theta [Source:HGNC Symbol;Acc:9410]	-	protein_coding
AL137145.1	1		ENSG00000212743	6392278	6394723	Putative uncharacterized protein DKFZp667F0711 Fragment [Source:UniProtKB/TrEMBL;Acc:Q8TCQ9]	+	protein_coding
SFMBT2	2	1	ENSG00000198879	7200586	7453450	Scm-like with four mbt domains 2 [Source:HGNC Symbol;Acc:20256]	-	protein_coding
GATA3	2	2	ENSG00000107485	8095567	8117161	GATA binding protein 3 [Source:HGNC Symbol;Acc:4172]	+	protein_coding
TAF3	1	1	ENSG00000165632	7860467	8058590	TAF3 RNA polymerase II, TATA box binding protein (TBP)-associated factor, 140kDa [Source:HGNC Symbol;Acc:17303]	+	protein_coding
AL355591.1	1		ENSG00000224998	9281401	9450250	Putative uncharacterized protein ENSP00000396902 Fragment [Source:UniProtKB/TrEMBL;Acc:C9JHV4]	+	protein_coding
AL136452.1	4		ENSG00000222631	10905534	10905623		-	miRNA
CUGBP2	2		ENSG00000048740	11047259	11378666	CUG triplet repeat, RNA binding protein 2 [Source:HGNC Symbol;Acc:2550]	+	protein_coding
AL512631.1	1		ENSG00000181437	11653300	11654225	Putative uncharacterized protein LOC439951 [Source:UniProtKB/Swiss-Prot;Acc:Q8NDZ9]	+	protein_coding
C10orf31	1		ENSG00000181800	11358797	11361847	Putative uncharacterized protein C10orf31 Precursor [Source:UniProtKB/Swiss-Prot;Acc:Q8N7Q2]	-	protein_coding
MIR548Q	2		ENSG00000221331	12767247	12767351	microRNA 548q [Source:HGNC Symbol;Acc:37312]	-	miRNA
OPTN	1		ENSG00000123240	13141449	13180291	optineurin [Source:HGNC Symbol;Acc:17142]	+	protein_coding
MCM10	1		ENSG00000065328	13203554	13253104	minichromosome maintenance complex component 10 [Source:HGNC Symbol;Acc:18043]	+	protein_coding
CCDC3	1		ENSG00000151468	12938627	13141652	coiled-coil domain containing 3 [Source:HGNC Symbol;Acc:23813]	-	protein_coding
PHYH	2		ENSG00000107537	13319796	13344412	phytanoyl-CoA 2-hydroxylase [Source:HGNC Symbol;Acc:8940]	-	protein_coding
UCMA	1		ENSG00000165623	13263767	13276331	upper zone of growth plate and cartilage matrix associated [Source:HGNC Symbol;Acc:25205]	-	protein_coding
SEPHS1	1		ENSG00000086475	13359424	13390297	selenophosphate synthetase 1 [Source:HGNC Symbol;Acc:19685]	-	protein_coding
AL157392.2	3		ENSG00000222235	13746978	13747072		+	miRNA
ACBD7	1	1	ENSG00000176244	15117475	15130775	acyl-Coenzyme A binding domain containing 7 [Source:HGNC Symbol;Acc:17715]	-	protein_coding
OLAH	1	1	ENSG00000152463	15074226	15115851	oleoyl-ACP hydrolase [Source:HGNC Symbol;Acc:25625]	+	protein_coding
PTER	1		ENSG00000165983	16478964	16555736	phosphotriesterase related [Source:HGNC Symbol;Acc:9590]	+	protein_coding
ST8SIA6	2		ENSG00000148488	17360382	17496386	ST8 alpha-N-acetyl-neuraminide alpha-2,8-sialyltransferase 6 [Source:HGNC Symbol;Acc:23317]	-	protein_coding
VIM	1		ENSG00000026025	17270258	17279592	vimentin [Source:HGNC Symbol;Acc:12692]	+	protein_coding
PTPLA	2		ENSG00000165996	17631958	17659376	protein tyrosine phosphatase-like (proline instead of catalytic arginine), member A [Source:HGNC Symbol;Acc:9639]	-	protein_coding
STAM	1	2	ENSG00000136738	17686124	17757913	signal transducing adaptor molecule (SH3 domain and ITAM motif) 1 [Source:HGNC Symbol;Acc:11357]	+	protein_coding
CACNB2	1		ENSG00000165995	18429606	18830798	calcium channel, voltage-dependent, beta 2 subunit [Source:HGNC Symbol;Acc:1402]	+	protein_coding
SLC39A12	1		ENSG00000148482	18240768	18332221	solute carrier family 39 (zinc transporter), member 12 [Source:HGNC Symbol;Acc:20860]	+	protein_coding
NSUN6	4	1	ENSG00000241058	18834490	18940551	NOP2/Sun domain family, member 6 [Source:HGNC Symbol;Acc:23529]	-	protein_coding
C10orf112	1		ENSG00000204740	19492779	20079330	MAM and LDL-receptor class A domain-containing protein C10orf112 [Source:UniProtKB/Swiss-Prot;Acc:Q5VYJ5]	+	protein_coding
PLXDC2	3	1	ENSG00000120594	20105168	20569286	plexin domain containing 2 [Source:HGNC Symbol;Acc:21013]	+	protein_coding
C10orf140	1	1	ENSG00000180592	21802407	21814611	Protein DLN-1 [Source:UniProtKB/Swiss-Prot;Acc:Q1XH10]	-	protein_coding
C10orf114	1	1	ENSG00000204682	21783421	21786191	Putative uncharacterized protein C10orf114 [Source:UniProtKB/Swiss-Prot;Acc:Q5T4H9]	-	protein_coding
AL357372.1	1	1	ENSG00000228558	22006411	22006785	Putative uncharacterized protein ENSP00000413808 Fragment [Source:UniProtKB/TrEMBL;Acc:C9JKQ4]	-	protein_coding
MLLT10	1		ENSG00000078403	21823094	22032559	myeloid/lymphoid or mixed-lineage leukemia (trithorax homolog, Drosophila); translocated to, 10 [Source:HGNC Symbol;Acc:16063]	+	protein_coding
C10orf67	2		ENSG00000179133	23556124	23633774	Uncharacterized protein C10orf67 [Source:UniProtKB/Swiss-Prot;Acc:Q8IYJ2]	-	protein_coding
C10orf115	1		ENSG00000204566	23492745	23539610	Putative uncharacterized protein C10orf115 [Source:UniProtKB/Swiss-Prot;Acc:Q5QP74]	-	protein_coding
AL606469.2	1		ENSG00000224148	23639713	23717259	Putative uncharacterized protein ENSP00000408798 Fragment [Source:UniProtKB/TrEMBL;Acc:C9JLN5]	-	protein_coding
KIAA1217	1	2	ENSG00000120549	23983675	24836772	KIAA1217 [Source:HGNC Symbol;Acc:25428]	+	protein_coding
OTUD1	1	1	ENSG00000165312	23728198	23731310	OTU domain containing 1 [Source:HGNC Symbol;Acc:27346]	+	protein_coding
ARHGAP21	1		ENSG00000107863	24872538	25012597	Rho GTPase activating protein 21 [Source:HGNC Symbol;Acc:23725]	-	protein_coding
GPR158	1	1	ENSG00000151025	25463991	25891155	G protein-coupled receptor 158 [Source:HGNC Symbol;Acc:23689]	+	protein_coding
THNSL1	1	1	ENSG00000185875	25305587	25315593	threonine synthase-like 1 (S. cerevisiae) [Source:HGNC Symbol;Acc:26160]	+	protein_coding
APBB1IP	1	1	ENSG00000077420	26726706	26856732	amyloid beta (A4) precursor protein-binding, family B, member 1 interacting protein [Source:HGNC Symbol;Acc:17379]	+	protein_coding
GAD2	1	1	ENSG00000136750	26505236	26593487	glutamate decarboxylase 2 (pancreatic islets and brain, 65kDa) [Source:HGNC Symbol;Acc:4093]	+	protein_coding
ABI1	1		ENSG00000136754	27035522	27149959	abl-interactor 1 [Source:HGNC Symbol;Acc:11320]	-	protein_coding
PDSS1	1		ENSG00000148459	26986588	27035727	prenyl (decaprenyl) diphosphate synthase, subunit 1 [Source:HGNC Symbol;Acc:17759]	+	protein_coding
MKX	1		ENSG00000150051	27961803	28034778	mohawk homeobox [Source:HGNC Symbol;Acc:23729]	-	protein_coding
RAB18	1		ENSG00000099246	27793197	27829092	RAB18, member RAS oncogene family [Source:HGNC Symbol;Acc:14244]	+	protein_coding
BAMBI	2		ENSG00000095739	28966271	28971868	BMP and activin membrane-bound inhibitor homolog (Xenopus laevis) [Source:HGNC Symbol;Acc:30251]	+	protein_coding
WAC	1		ENSG00000095787	28821422	28911862	WW domain containing adaptor with coiled-coil [Source:HGNC Symbol;Acc:17327]	+	protein_coding
C10orf126	1		ENSG00000204365	29135337	29170827	Putative uncharacterized protein C10orf126 [Source:UniProtKB/Swiss-Prot;Acc:Q8N4M7]	+	protein_coding
SVIL	1	2	ENSG00000197321	29746267	30025710	supervillin [Source:HGNC Symbol;Acc:11480]	-	protein_coding
hsa-mir-938	1		ENSG00000216035	29891193	29891275	hsa-mir-938 [Source:miRBase;Acc:MI0005760]	-	miRNA
KIAA1462	1	3	ENSG00000165757	30301729	30404423	KIAA1462 [Source:HGNC Symbol;Acc:29283]	-	protein_coding
LYZL2	2	2	ENSG00000151033	30895152	30918691	lysozyme-like 2 [Source:HGNC Symbol;Acc:29613]	-	protein_coding
MAP3K8	1	1	ENSG00000107968	30722866	30750762	mitogen-activated protein kinase kinase kinase 8 [Source:HGNC Symbol;Acc:6860]	+	protein_coding
ZNF438	4	1	ENSG00000183621	31133563	31320866	zinc finger protein 438 [Source:HGNC Symbol;Acc:21029]	-	protein_coding
ZEB1	2		ENSG00000148516	31608126	31818742	zinc finger E-box binding homeobox 1 [Source:HGNC Symbol;Acc:11642]	+	protein_coding
AL117340.2	1		ENSG00000196960	31651728	31652753	Putative UPF0607 protein FLJ37424 [Source:UniProtKB/Swiss-Prot;Acc:Q8N9G6]	-	protein_coding
KIF5B	2		ENSG00000170759	32297938	32345359	kinesin family member 5B [Source:HGNC Symbol;Acc:6324]	-	protein_coding
ARHGAP12	1		ENSG00000165322	32094365	32217770	Rho GTPase activating protein 12 [Source:HGNC Symbol;Acc:16348]	-	protein_coding
AL391839.3	1		ENSG00000222309	32635792	32635874		-	miRNA
CCDC7	1	1	ENSG00000216937	32735041	32863501	coiled-coil domain containing 7 [Source:HGNC Symbol;Acc:26533]	+	protein_coding
EPC1	1	1	ENSG00000120616	32556679	32667726	enhancer of polycomb homolog 1 (Drosophila) [Source:HGNC Symbol;Acc:19876]	-	protein_coding
NRP1	1	3	ENSG00000099250	33466420	33625190	neuropilin 1 [Source:HGNC Symbol;Acc:8004]	-	protein_coding
ITGB1	1	3	ENSG00000150093	33189247	33294720	integrin, beta 1 (fibronectin receptor, beta polypeptide, antigen CD29 includes MDF2, MSK12) [Source:HGNC Symbol;Acc:6153]	-	protein_coding
CUL2	2	1	ENSG00000108094	35297479	35379570	cullin 2 [Source:HGNC Symbol;Acc:2552]	-	protein_coding
PARD3	2	2	ENSG00000148498	34398489	35104249	par-3 partitioning defective 3 homolog (C. elegans) [Source:HGNC Symbol;Acc:16051]	-	protein_coding
CCNY	1	2	ENSG00000108100	35535953	35860852	cyclin Y [Source:HGNC Symbol;Acc:23354]	+	protein_coding
CREM	1		ENSG00000095794	35415719	35501886	cAMP responsive element modulator [Source:HGNC Symbol;Acc:2352]	+	protein_coding
FZD8	1		ENSG00000177283	35927177	35930362	frizzled homolog 8 (Drosophila) [Source:HGNC Symbol;Acc:4046]	-	protein_coding
GJD4	1	2	ENSG00000177291	35894338	35897863	gap junction protein, delta 4, 40.1kDa [Source:HGNC Symbol;Acc:23296]	+	protein_coding
NAMPTL	1	1	ENSG00000229644	36810649	36813162	nicotinamide phosphoribosyltransferase-like [Source:HGNC Symbol;Acc:17633]	-	protein_coding
ANKRD30A	1	1	ENSG00000148513	37414785	37521495	ankyrin repeat domain 30A [Source:HGNC Symbol;Acc:17234]	+	protein_coding
ZNF248	2	1	ENSG00000198105	38091751	38147034	zinc finger protein 248 [Source:HGNC Symbol;Acc:13041]	-	protein_coding
ZNF25	1	1	ENSG00000175395	38238500	38265561	zinc finger protein 25 [Source:HGNC Symbol;Acc:13043]	-	protein_coding
AL133216.4	20	14	ENSG00000224624	38795153	38796645	Putative uncharacterized protein ENSP00000401825 [Source:UniProtKB/TrEMBL;Acc:C9JKR0]	+	protein_coding
AL133216.5	6	2	ENSG00000215153	38737202	38740933	Putative uncharacterized protein FLJ44672 [Source:UniProtKB/Swiss-Prot;Acc:Q6ZQT7]	+	protein_coding
AL590623.1	23	18	ENSG00000234412	39144153	39149400	Putative uncharacterized protein ENSP00000410440 [Source:UniProtKB/TrEMBL;Acc:C9J3X3]	+	protein_coding
BX322613.2	42	33	ENSG00000231520	42379891	42380531	Putative uncharacterized protein ENSP00000406039 [Source:UniProtKB/TrEMBL;Acc:C9JAX2]	-	protein_coding
CCNYL2	11	8	ENSG00000182632	42903616	42970797	cyclin Y-like 2 [Source:HGNC Symbol;Acc:23495]	-	protein_coding
RET	1	1	ENSG00000165731	43572475	43625799	ret proto-oncogene [Source:HGNC Symbol;Acc:9967]	+	protein_coding
BMS1	1	2	ENSG00000165733	43278249	43326856	BMS1 homolog, ribosome assembly protein (yeast) [Source:HGNC Symbol;Acc:23505]	+	protein_coding
CXCL12	1		ENSG00000107562	44865613	44881941	chemokine (C-X-C motif) ligand 12 (stromal cell-derived factor 1) [Source:HGNC Symbol;Acc:10672]	-	protein_coding
TMEM72	2	2	ENSG00000187783	45406648	45432450	transmembrane protein 72 [Source:HGNC Symbol;Acc:31658]	+	protein_coding
PPYR1	1	1	ENSG00000204174	47083534	47088320	pancreatic polypeptide receptor 1 [Source:HGNC Symbol;Acc:9329]	+	protein_coding
GPRIN2	1		ENSG00000204175	46994087	47000573	G protein regulated inducer of neurite outgrowth 2 [Source:HGNC Symbol;Acc:23730]	+	protein_coding
ANXA8L2	1		ENSG00000186807	47746936	47763041	annexin A8-like 2 [Source:HGNC Symbol;Acc:23335]	+	protein_coding
C10orf71	1		ENSG00000177354	50507187	50535537	Uncharacterized protein C10orf71 [Source:UniProtKB/Swiss-Prot;Acc:Q711Q0]	+	protein_coding
C10orf128	1		ENSG00000204161	50362773	50396630	Putative uncharacterized protein C10orf128 Precursor [Source:UniProtKB/Swiss-Prot;Acc:Q5T292]	-	protein_coding
PGBD3	1		ENSG00000243251	50723151	50747147	piggyBac transposable element derived 3 [Source:HGNC Symbol;Acc:19400]	-	protein_coding
DRGX	1		ENSG00000165606	50572237	50603986	dorsal root ganglia homeobox [Source:HGNC Symbol;Acc:21536]	-	protein_coding
C10orf53	2	1	ENSG00000178645	50887697	50918307	UPF0728 protein C10orf53 [Source:UniProtKB/Swiss-Prot;Acc:Q8N6V4]	+	protein_coding
SLC18A3	1		ENSG00000187714	50818421	50820765	solute carrier family 18 (vesicular acetylcholine), member 3 [Source:HGNC Symbol;Acc:10936]	+	protein_coding
OGDHL	1	1	ENSG00000197444	50942689	50970425	oxoglutarate dehydrogenase-like [Source:HGNC Symbol;Acc:25590]	-	protein_coding
PRKG1	1	2	ENSG00000185532	52751118	54058110	protein kinase, cGMP-dependent, type I [Source:HGNC Symbol;Acc:9414]	+	protein_coding
hsa-mir-548f-1	1		ENSG00000221594	56367634	56367717	hsa-mir-548f-1 [Source:miRBase;Acc:MI0006374]	-	miRNA
PCDH15	1		ENSG00000150275	55562531	57387702	protocadherin 15 [Source:HGNC Symbol;Acc:14674]	-	protein_coding
ZWINT	1	1	ENSG00000122952	58116989	58121036	ZW10 interactor [Source:HGNC Symbol;Acc:13195]	-	protein_coding
PHYHIP	1		ENSG00000165443	60936350	61007534	phytanoyl-CoA 2-hydroxylase interacting protein [Source:HGNC Symbol;Acc:16865]	+	protein_coding
ARL4P	2	1	ENSG00000122872	62444041	62445165	ADP-ribosylation factor-like 4 pseudogene [Source:HGNC Symbol;Acc:17741]	+	protein_coding
ANK3	2	2	ENSG00000151150	61788159	62149488	ankyrin 3, node of Ranvier (ankyrin G) [Source:HGNC Symbol;Acc:494]	-	protein_coding
ARID5B	1		ENSG00000150347	63661059	63856703	AT rich interactive domain 5B (MRF1-like) [Source:HGNC Symbol;Acc:17362]	+	protein_coding
C10orf107	1		ENSG00000183346	63422719	63526524	Uncharacterized protein C10orf107 [Source:UniProtKB/Swiss-Prot;Acc:Q8IVU9]	+	protein_coding
ADO	3	1	ENSG00000181915	64564516	64568238	2-aminoethanethiol (cysteamine) dioxygenase [Source:HGNC Symbol;Acc:23506]	+	protein_coding
ZNF365	1	1	ENSG00000138311	64133916	64431771	zinc finger protein 365 [Source:HGNC Symbol;Acc:18194]	+	protein_coding
EGR2	2	1	ENSG00000122877	64571756	64679660	early growth response 2 [Source:HGNC Symbol;Acc:3239]	-	protein_coding
REEP3	1		ENSG00000165476	65281123	65384881	receptor accessory protein 3 [Source:HGNC Symbol;Acc:23711]	+	protein_coding
JMJD1C	1		ENSG00000171988	64926981	65225722	jumonji domain containing 1C [Source:HGNC Symbol;Acc:12313]	-	protein_coding
LRRTM3	2	1	ENSG00000198739	68685764	68859588	leucine rich repeat transmembrane neuronal 3 [Source:HGNC Symbol;Acc:19410]	+	protein_coding
SIRT1	1		ENSG00000096717	69644427	69678147	sirtuin (silent mating type information regulation 2 homolog) 1 (S. cerevisiae) [Source:HGNC Symbol;Acc:14929]	+	protein_coding
DNAJC12	1		ENSG00000108176	69556427	69597924	DnaJ (Hsp40) homolog, subfamily C, member 12 [Source:HGNC Symbol;Acc:28908]	-	protein_coding
PRF1	1		ENSG00000180644	72357104	72362531	perforin 1 (pore forming protein) [Source:HGNC Symbol;Acc:9360]	-	protein_coding
KIAA1274	1		ENSG00000107719	72238564	72328205	KIAA1274 [Source:HGNC Symbol;Acc:23530]	+	protein_coding
C10orf27	1	1	ENSG00000166220	72530995	72545157	Protein SPATIAL (Stromal protein associated with thymii and lymph node homolog) [Source:UniProtKB/Swiss-Prot;Acc:Q96M53]	-	protein_coding
ADAMTS14	1	1	ENSG00000138316	72432559	72522197	ADAM metallopeptidase with thrombospondin type 1 motif, 14 [Source:HGNC Symbol;Acc:14899]	+	protein_coding
UNC5B	2	2	ENSG00000107731	72972327	73062621	unc-5 homolog B (C. elegans) [Source:HGNC Symbol;Acc:12568]	+	protein_coding
PCBD1	2	2	ENSG00000166228	72642037	72648541	pterin-4 alpha-carbinolamine dehydratase/dimerization cofactor of hepatocyte nuclear factor 1 alpha [Source:HGNC Symbol;Acc:8646]	-	protein_coding
CDH23	4	1	ENSG00000107736	73156694	73575702	cadherin-like 23 [Source:HGNC Symbol;Acc:13733]	+	protein_coding
C10orf105	2	1	ENSG00000214688	73471467	73497581	Uncharacterized protein C10orf105 [Source:UniProtKB/Swiss-Prot;Acc:Q8TEF2]	-	protein_coding
DDIT4	2	1	ENSG00000168209	74033678	74035794	DNA-damage-inducible transcript 4 [Source:HGNC Symbol;Acc:24944]	+	protein_coding
ASCC1	1		ENSG00000138303	73856278	73976046	activating signal cointegrator 1 complex subunit 1 [Source:HGNC Symbol;Acc:24268]	-	protein_coding
DNAJB12	1	1	ENSG00000148719	74092588	74114988	DnaJ (Hsp40) homolog, subfamily B, member 12 [Source:HGNC Symbol;Acc:14891]	-	protein_coding
USP54	2		ENSG00000166348	75257296	75385711	ubiquitin specific peptidase 54 [Source:HGNC Symbol;Acc:23513]	-	protein_coding
PPP3CB	1		ENSG00000107758	75196186	75255782	protein phosphatase 3 (formerly 2B), catalytic subunit, beta isoform [Source:HGNC Symbol;Acc:9315]	-	protein_coding
MYOZ1	1		ENSG00000177791	75391412	75401515	myozenin 1 [Source:HGNC Symbol;Acc:13752]	-	protein_coding
SEC24C	2		ENSG00000176986	75504132	75531919	SEC24 family, member C (S. cerevisiae) [Source:HGNC Symbol;Acc:10705]	+	protein_coding
AC022400.1	1		ENSG00000214564	75458909	75490280	BMS1 pseudogene 4 (BMS1P4), non-coding RNA [Source:RefSeq DNA;Acc:NR_026592]	-	protein_coding
FUT11	1		ENSG00000196968	75532049	75538821	fucosyltransferase 11 (alpha (1,3) fucosyltransferase) [Source:HGNC Symbol;Acc:19233]	+	protein_coding
AP3M1	1		ENSG00000185009	75880016	75910821	adaptor-related protein complex 3, mu 1 subunit [Source:HGNC Symbol;Acc:569]	-	protein_coding
VCL	1		ENSG00000035403	75757872	75879918	vinculin [Source:HGNC Symbol;Acc:12665]	+	protein_coding
ADK	1		ENSG00000156110	75910987	76469061	adenosine kinase [Source:HGNC Symbol;Acc:257]	+	protein_coding
MYST4	4	2	ENSG00000156650	76585340	76792380	MYST histone acetyltransferase (monocytic leukemia) 4 [Source:HGNC Symbol;Acc:17582]	+	protein_coding
DUPD1	1	2	ENSG00000188716	76797594	76818272	dual specificity phosphatase and pro isomerase domain containing 1 [Source:HGNC Symbol;Acc:23481]	-	protein_coding
VDAC2	1		ENSG00000165637	76969912	76991206	voltage-dependent anion channel 2 [Source:HGNC Symbol;Acc:12672]	+	protein_coding
DUSP13	1		ENSG00000079393	76854190	76868970	dual specificity phosphatase 13 [Source:HGNC Symbol;Acc:19681]	-	protein_coding
C10orf11	1		ENSG00000148655	77191211	78318978	Leucine-rich repeat-containing protein C10orf11 [Source:UniProtKB/Swiss-Prot;Acc:Q9H2I8]	+	protein_coding
ZNF503	1		ENSG00000165655	77157588	77161664	zinc finger protein 503 [Source:HGNC Symbol;Acc:23589]	-	protein_coding
AC012047.1	1	1	ENSG00000221232	77887009	77887069		-	miRNA
KCNMA1	1	1	ENSG00000156113	78629360	79398353	potassium large conductance calcium-activated channel, subfamily M, alpha member 1 [Source:HGNC Symbol;Acc:6284]	-	protein_coding
C10orf101	1	1	ENSG00000227136	80027085	80090352	Putative uncharacterized protein ENSP00000408771 [Source:UniProtKB/TrEMBL;Acc:C9JM45]	+	protein_coding
ZMIZ1	3	3	ENSG00000108175	80828792	81076285	zinc finger, MIZ-type containing 1 [Source:HGNC Symbol;Acc:16493]	+	protein_coding
AC074323.1	1	5	ENSG00000223243	80510359	80510454		+	miRNA
PPIF	3		ENSG00000108179	81107225	81115093	peptidylprolyl isomerase F [Source:HGNC Symbol;Acc:9259]	+	protein_coding
ZCCHC24	1		ENSG00000165424	81142081	81205383	zinc finger, CCHC domain containing 24 [Source:HGNC Symbol;Acc:26911]	-	protein_coding
DYDC2	1		ENSG00000133665	82104501	82127829	DPY30 domain containing 2 [Source:HGNC Symbol;Acc:23468]	+	protein_coding
MAT1A	1		ENSG00000151224	82031576	82049440	methionine adenosyltransferase I, alpha [Source:HGNC Symbol;Acc:6903]	-	protein_coding
C10orf100	2		ENSG00000225738	83990059	83992611		-	protein_coding
GHITM	1		ENSG00000165678	85899196	85913001	growth hormone inducible transmembrane protein [Source:HGNC Symbol;Acc:17281]	+	protein_coding
AC069540.1	1		ENSG00000211570	85479365	85479440		-	miRNA
KIAA1128	3	1	ENSG00000107771	86088342	86278276	family with sequence similarity 190, member B [Source:HGNC Symbol;Acc:29197]	+	protein_coding
RGR	1		ENSG00000148604	86004809	86019716	retinal G protein coupled receptor [Source:HGNC Symbol;Acc:9990]	+	protein_coding
AC091487.1	2	1	ENSG00000238469	86623021	86623118		+	miRNA
hsa-mir-346	1	1	ENSG00000199104	88024451	88024545	hsa-mir-346 [Source:miRBase;Acc:MI0000826]	-	miRNA
OPN4	1		ENSG00000122375	88414314	88426605	opsin 4 [Source:HGNC Symbol;Acc:14449]	+	protein_coding
WAPAL	1		ENSG00000062650	88195013	88281572	wings apart-like homolog (Drosophila) [Source:HGNC Symbol;Acc:23293]	-	protein_coding
SNCG	1		ENSG00000173267	88718375	88723017	synuclein, gamma (breast cancer-specific protein 1) [Source:HGNC Symbol;Acc:11141]	+	protein_coding
BMPR1A	1		ENSG00000107779	88516396	88684945	bone morphogenetic protein receptor, type IA [Source:HGNC Symbol;Acc:1076]	+	protein_coding
AL157893.1	1		ENSG00000237134	88971898	88975928	Putative uncharacterized protein ENSP00000416928 Fragment [Source:UniProtKB/TrEMBL;Acc:C9JJV9]	-	protein_coding
FAM35A	1		ENSG00000122376	88854953	88951225	family with sequence similarity 35, member A [Source:HGNC Symbol;Acc:28773]	+	protein_coding
PTEN	1	1	ENSG00000171862	89622870	89731687	phosphatase and tensin homolog [Source:HGNC Symbol;Acc:9588]	+	protein_coding
LIPF	1		ENSG00000182333	90424214	90438572	lipase, gastric [Source:HGNC Symbol;Acc:6622]	+	protein_coding
LIPJ	1		ENSG00000204022	90346519	90366733	lipase, family member J [Source:HGNC Symbol;Acc:21773]	+	protein_coding
IFIT3	2	1	ENSG00000119917	91087651	91100728	interferon-induced protein with tetratricopeptide repeats 3 [Source:HGNC Symbol;Acc:5411]	+	protein_coding
IFIT2	1	1	ENSG00000119922	91061712	91069033	interferon-induced protein with tetratricopeptide repeats 2 [Source:HGNC Symbol;Acc:5409]	+	protein_coding
IFIT1L	1		ENSG00000204010	91137813	91144962	interferon-induced protein with tetratricopeptide repeats 1-like [Source:HGNC Symbol;Acc:23442]	+	protein_coding
HTR7	1		ENSG00000148680	92500580	92617455	5-hydroxytryptamine (serotonin) receptor 7 (adenylate cyclase-coupled) [Source:HGNC Symbol;Acc:5302]	-	protein_coding
PCGF5	2		ENSG00000180628	92979908	93044088	polycomb group ring finger 5 [Source:HGNC Symbol;Acc:28264]	+	protein_coding
ANKRD1	1		ENSG00000148677	92671853	92681033	ankyrin repeat domain 1 (cardiac muscle) [Source:HGNC Symbol;Acc:15819]	-	protein_coding
HECTD2	2		ENSG00000165338	93170096	93274586	HECT domain containing 2 [Source:HGNC Symbol;Acc:26736]	+	protein_coding
PPP1R3C	2		ENSG00000119938	93388199	93392858	protein phosphatase 1, regulatory (inhibitor) subunit 3C [Source:HGNC Symbol;Acc:9293]	-	protein_coding
TNKS2	1		ENSG00000107854	93558069	93625033	tankyrase, TRF1-interacting ankyrin-related ADP-ribose polymerase 2 [Source:HGNC Symbol;Acc:15677]	+	protein_coding
CPEB3	1		ENSG00000107864	93808399	94050844	cytoplasmic polyadenylation element binding protein 3 [Source:HGNC Symbol;Acc:21746]	-	protein_coding
BTAF1	1		ENSG00000095564	93683822	93790082	BTAF1 RNA polymerase II, B-TFIID transcription factor-associated, 170kDa (Mot1 homolog, S. cerevisiae) [Source:HGNC Symbol;Acc:17307]	+	protein_coding
AL161652.1	1		ENSG00000207895	94200968	94201061		-	miRNA
MARCH1	1	1	ENSG00000145416	164448288	164775283	membrane-associated ring finger (C3HC4) 1 [Source:HGNC Symbol;Acc:26077]	-	protein_coding
MYOF	2		ENSG00000138119	95066186	95242074	myoferlin [Source:HGNC Symbol;Acc:3656]	-	protein_coding
CYP26A1	2		ENSG00000095596	94833232	94837647	cytochrome P450, family 26, subfamily A, polypeptide 1 [Source:HGNC Symbol;Acc:2603]	+	protein_coding
HELLS	1		ENSG00000119969	96261192	96373662	helicase, lymphoid-specific [Source:HGNC Symbol;Acc:4861]	+	protein_coding
TBC1D12	1		ENSG00000108239	96162261	96295687	TBC1 domain family, member 12 [Source:HGNC Symbol;Acc:29082]	+	protein_coding
hsa-mir-607	1	1	ENSG00000207976	98588426	98588521	hsa-mir-607 [Source:miRBase;Acc:MI0003620]	-	miRNA
PIK3AP1	1	1	ENSG00000155629	98353069	98480271	phosphoinositide-3-kinase adaptor protein 1 [Source:HGNC Symbol;Acc:30034]	-	protein_coding
AL162502.2	1		ENSG00000221465	98680459	98680548		+	miRNA
LCOR	1		ENSG00000196233	98592039	98740800	ligand dependent nuclear receptor corepressor [Source:HGNC Symbol;Acc:29503]	+	protein_coding
SLIT1	1	1	ENSG00000187122	98757795	98945683	slit homolog 1 (Drosophila) [Source:HGNC Symbol;Acc:11085]	-	protein_coding
C10orf12	1	1	ENSG00000155640	98741041	98745582	Uncharacterized protein C10orf12 [Source:UniProtKB/Swiss-Prot;Acc:Q8N655]	+	protein_coding
AVPI1	1		ENSG00000119986	99437181	99447080	arginine vasopressin-induced 1 [Source:HGNC Symbol;Acc:30898]	-	protein_coding
MORN4	1		ENSG00000171160	99374310	99393852	MORN repeat containing 4 [Source:HGNC Symbol;Acc:24001]	-	protein_coding
ZFYVE27	1		ENSG00000155256	99496880	99520652	zinc finger, FYVE domain containing 27 [Source:HGNC Symbol;Acc:26559]	+	protein_coding
MARVELD1	1		ENSG00000155254	99472930	99484694	MARVEL domain containing 1 [Source:HGNC Symbol;Acc:28674]	+	protein_coding
CRTAC1	1		ENSG00000095713	99624757	99790585	cartilage acidic protein 1 [Source:HGNC Symbol;Acc:14882]	-	protein_coding
GOLGA7B	1	2	ENSG00000155265	99609996	99627782	golgi autoantigen, golgin subfamily a, 7B [Source:HGNC Symbol;Acc:31668]	+	protein_coding
NKX2-3	3	1	ENSG00000119919	101292710	101296281	NK2 transcription factor related, locus 3 (Drosophila) [Source:HGNC Symbol;Acc:7836]	+	protein_coding
GOT1	2	1	ENSG00000120053	101156627	101190381	glutamic-oxaloacetic transaminase 1, soluble (aspartate aminotransferase 1) [Source:HGNC Symbol;Acc:4432]	-	protein_coding
SLC25A28	1		ENSG00000155287	101370282	101380535	solute carrier family 25, member 28 [Source:HGNC Symbol;Acc:23472]	-	protein_coding
DNMBP	1	2	ENSG00000107554	101635334	101769676	dynamin binding protein [Source:HGNC Symbol;Acc:30373]	-	protein_coding
ABCC2	1		ENSG00000023839	101542489	101611949	ATP-binding cassette, sub-family C (CFTR/MRP), member 2 [Source:HGNC Symbol;Acc:53]	+	protein_coding
ERLIN1	1	1	ENSG00000107566	101909848	101948091	ER lipid raft associated 1 [Source:HGNC Symbol;Acc:16947]	-	protein_coding
CPN1	1	3	ENSG00000120054	101801950	101841634	carboxypeptidase N, polypeptide 1 [Source:HGNC Symbol;Acc:2312]	-	protein_coding
FAM178A	2	4	ENSG00000119906	102672720	102724893	family with sequence similarity 178, member A [Source:HGNC Symbol;Acc:17814]	+	protein_coding
PAX2	1	4	ENSG00000075891	102505468	102589698	paired box 2 [Source:HGNC Symbol;Acc:8616]	+	protein_coding
SEMA4G	1	1	ENSG00000095539	102732286	102745373	sema domain, immunoglobulin domain (Ig), transmembrane domain (TM) and short cytoplasmic domain, (semaphorin) 4G [Source:HGNC Symbol;Acc:10735]	+	protein_coding
AL133215.1	1		ENSG00000231215	102768224	102771701		-	protein_coding
LZTS2	1		ENSG00000107816	102756375	102767593	leucine zipper, putative tumor suppressor 2 [Source:HGNC Symbol;Acc:29381]	+	protein_coding
TLX1	1		ENSG00000107807	102890262	102897546	T-cell leukemia homeobox 1 [Source:HGNC Symbol;Acc:5056]	+	protein_coding
KAZALD1	1		ENSG00000107821	102820999	102827888	Kazal-type serine peptidase inhibitor domain 1 [Source:HGNC Symbol;Acc:25460]	+	protein_coding
PSD	1		ENSG00000059915	104162376	104181296	pleckstrin and Sec7 domain containing [Source:HGNC Symbol;Acc:9507]	-	protein_coding
FBXL15	1	1	ENSG00000107872	104178946	104182893	F-box and leucine-rich repeat protein 15 [Source:HGNC Symbol;Acc:28155]	+	protein_coding
CYP17A1	2		ENSG00000148795	104590288	104597290	cytochrome P450, family 17, subfamily A, polypeptide 1 [Source:HGNC Symbol;Acc:2593]	-	protein_coding
C10orf26	2		ENSG00000166272	104503727	104576021	Outcome predictor in acute leukemia 1 [Source:UniProtKB/Swiss-Prot;Acc:Q9NX94]	+	protein_coding
AS3MT	1		ENSG00000214435	104629273	104661656	arsenic (+3 oxidation state) methyltransferase [Source:HGNC Symbol;Acc:17452]	+	protein_coding
C10orf32	1		ENSG00000166275	104613967	104632990	UPF0693 protein C10orf32 [Source:UniProtKB/Swiss-Prot;Acc:Q96B45]	+	protein_coding
NT5C2	1	2	ENSG00000076685	104845940	104953056	5\'-nucleotidase, cytosolic II [Source:HGNC Symbol;Acc:8022]	-	protein_coding
CNNM2	1	2	ENSG00000148842	104678071	104838344	cyclin M2 [Source:HGNC Symbol;Acc:103]	+	protein_coding
SH3PXD2A	4	1	ENSG00000107957	105353784	105615301	SH3 and PX domains 2A [Source:HGNC Symbol;Acc:23664]	-	protein_coding
NEURL	3	1	ENSG00000107954	105253736	105352309	neuralized homolog (Drosophila) [Source:HGNC Symbol;Acc:7761]	+	protein_coding
ITPRIP	2		ENSG00000148841	106071894	106098162	inositol 1,4,5-triphosphate receptor interacting protein [Source:HGNC Symbol;Acc:29370]	-	protein_coding
GSTO2	2		ENSG00000065621	106028631	106059176	glutathione S-transferase omega 2 [Source:HGNC Symbol;Acc:23064]	+	protein_coding
SORCS1	1		ENSG00000108018	108336940	108924292	sortilin-related VPS10 domain containing receptor 1 [Source:HGNC Symbol;Acc:16697]	-	protein_coding
XPNPEP1	1	1	ENSG00000108039	111624524	111683269	X-prolyl aminopeptidase (aminopeptidase P) 1, soluble [Source:HGNC Symbol;Acc:12822]	-	protein_coding
SMNDC1	3		ENSG00000119953	112052798	112064709	survival motor neuron domain containing 1 [Source:HGNC Symbol;Acc:16900]	-	protein_coding
MXI1	3		ENSG00000119950	111967363	112047123	MAX interactor 1 [Source:HGNC Symbol;Acc:7534]	+	protein_coding
PDCD4	1		ENSG00000150593	112631565	112659764	programmed cell death 4 (neoplastic transformation inhibitor) [Source:HGNC Symbol;Acc:8763]	+	protein_coding
RBM20	1		ENSG00000203867	112404111	112599227	RNA binding motif protein 20 [Source:HGNC Symbol;Acc:27424]	+	protein_coding
ADRA2A	2	2	ENSG00000150594	112836790	112840658	adrenergic, alpha-2A-, receptor [Source:HGNC Symbol;Acc:281]	+	protein_coding
hsa-mir-548e	1	1	ENSG00000221214	112748684	112748771	hsa-mir-548e [Source:miRBase;Acc:MI0006344]	+	miRNA
GPAM	1	1	ENSG00000119927	113909624	113975135	glycerol-3-phosphate acyltransferase, mitochondrial [Source:HGNC Symbol;Acc:24865]	-	protein_coding
ACSL5	1		ENSG00000197142	114133776	114188138	acyl-CoA synthetase long-chain family member 5 [Source:HGNC Symbol;Acc:16526]	+	protein_coding
TECTB	1	1	ENSG00000119913	114043493	114064793	tectorin beta [Source:HGNC Symbol;Acc:11721]	+	protein_coding
HABP2	1		ENSG00000148702	115312785	115349358	hyaluronan binding protein 2 [Source:HGNC Symbol;Acc:4798]	+	protein_coding
hsa-mir-2110	2		ENSG00000238742	115933864	115933938	hsa-mir-2110 [Source:miRBase;Acc:MI0010629]	-	miRNA
ADRB1	2		ENSG00000043591	115803806	115806667	adrenergic, beta-1-, receptor [Source:HGNC Symbol;Acc:285]	+	protein_coding
ABLIM1	1	1	ENSG00000099204	116190872	116444414	actin binding LIM protein 1 [Source:HGNC Symbol;Acc:78]	-	protein_coding
AFAP1L2	1	1	ENSG00000169129	116054583	116164515	actin filament associated protein 1-like 2 [Source:HGNC Symbol;Acc:25901]	-	protein_coding
EMX2	1	1	ENSG00000170370	119301956	119309057	empty spiracles homeobox 2 [Source:HGNC Symbol;Acc:3341]	+	protein_coding
PDZD8	1	1	ENSG00000165650	119040000	119134978	PDZ domain containing 8 [Source:HGNC Symbol;Acc:26974]	-	protein_coding
C10orf84	1	2	ENSG00000165669	120065401	120101840	Uncharacterized protein C10orf84 [Source:UniProtKB/Swiss-Prot;Acc:Q9H8W3]	-	protein_coding
RAB11FIP2	1	3	ENSG00000107560	119764427	119806114	RAB11 family interacting protein 2 (class I) [Source:HGNC Symbol;Acc:29152]	-	protein_coding
EIF3A	1		ENSG00000107581	120794356	120840396	eukaryotic translation initiation factor 3, subunit A [Source:HGNC Symbol;Acc:3271]	-	protein_coding
NANOS1	1		ENSG00000188613	120789228	120793854	nanos homolog 1 (Drosophila) [Source:HGNC Symbol;Acc:23044]	+	protein_coding
BRWD2	1		ENSG00000120008	122610695	122669036	WD repeat domain 11 [Source:HGNC Symbol;Acc:13831]	+	protein_coding
C10orf85	1		ENSG00000177234	122357721	122359629	Uncharacterized protein C10orf85 [Source:UniProtKB/Swiss-Prot;Acc:Q8N1V8]	+	protein_coding
BTBD16	2		ENSG00000138152	124030821	124097677	BTB (POZ) domain containing 16 [Source:HGNC Symbol;Acc:26340]	+	protein_coding
TACC2	1		ENSG00000138162	123748689	124014059	transforming, acidic coiled-coil containing protein 2 [Source:HGNC Symbol;Acc:11523]	+	protein_coding
RP11-436O19.1	1		ENSG00000240352	124094396	124097677	Putative uncharacterized protein ENSP00000392001 Fragment [Source:UniProtKB/TrEMBL;Acc:C9IZJ8]	+	protein_coding
DMBT1	3		ENSG00000187908	124320181	124403252	deleted in malignant brain tumors 1 [Source:HGNC Symbol;Acc:2926]	+	protein_coding
HTRA1	1		ENSG00000166033	124221041	124274424	HtrA serine peptidase 1 [Source:HGNC Symbol;Acc:9476]	+	protein_coding
AL603764.1	2		ENSG00000214308	124436259	124438549	Putative uncharacterized protein ENSP00000381147 Fragment [Source:UniProtKB/TrEMBL;Acc:A8MWX8]	+	protein_coding
CUZD1	2		ENSG00000138161	124591665	124610309	CUB and zona pellucida-like domains 1 [Source:HGNC Symbol;Acc:17937]	-	protein_coding
C10orf120	2		ENSG00000183559	124457225	124459342	Uncharacterized protein C10orf120 [Source:UniProtKB/Swiss-Prot;Acc:Q5SQS8]	-	protein_coding
HMX3	1	1	ENSG00000188620	124895567	124897247	H6 family homeobox 3 [Source:HGNC Symbol;Acc:5019]	+	protein_coding
ACADSB	1		ENSG00000196177	124768532	124817827	acyl-Coenzyme A dehydrogenase, short/branched chain [Source:HGNC Symbol;Acc:91]	+	protein_coding
AC068058.1	1		ENSG00000221437	125670995	125671077		-	miRNA
AC009987.1	1		ENSG00000221293	125494301	125494372		-	miRNA
CHST15	1	2	ENSG00000182022	125767184	125853206	carbohydrate (N-acetylgalactosamine 4-sulfate 6-O) sulfotransferase 15 [Source:HGNC Symbol;Acc:18137]	-	protein_coding
CPXM2	1	2	ENSG00000121898	125472792	125699779	carboxypeptidase X (M14 family), member 2 [Source:HGNC Symbol;Acc:26977]	-	protein_coding
FAM53B	2	1	ENSG00000189319	126305649	126480296	family with sequence similarity 53, member B [Source:HGNC Symbol;Acc:28968]	-	protein_coding
LHPP	1	1	ENSG00000107902	126150403	126306457	phospholysine phosphohistidine inorganic pyrophosphate phosphatase [Source:HGNC Symbol;Acc:30042]	+	protein_coding
ZRANB1	2		ENSG00000019995	126630692	126676758	zinc finger, RAN-binding domain containing 1 [Source:HGNC Symbol;Acc:18224]	+	protein_coding
FAM175B	2		ENSG00000165660	126490354	126525239	family with sequence similarity 175, member B [Source:HGNC Symbol;Acc:28975]	+	protein_coding
AL583860.1	5		ENSG00000221717	128245532	128245633		-	miRNA
AL589787.1	3		ENSG00000203779	128114499	128149526	HCG2044975Putative uncharacterized protein ENSP00000357662 ; [Source:UniProtKB/TrEMBL;Acc:B7WP59]	+	protein_coding
C10orf90	2		ENSG00000154493	128113566	128359015	Uncharacterized protein C10orf90 [Source:UniProtKB/Swiss-Prot;Acc:Q96M02]	-	protein_coding
CLRN3	2	1	ENSG00000180745	129676105	129691211	clarin 3 [Source:HGNC Symbol;Acc:20795]	-	protein_coding
FOXI2	2	1	ENSG00000186766	129535499	129539450	forkhead box I2 [Source:HGNC Symbol;Acc:32448]	+	protein_coding
MKI67	2		ENSG00000148773	129894923	129924649	antigen identified by monoclonal antibody Ki-67 [Source:HGNC Symbol;Acc:7107]	-	protein_coding
GLRX3	2	1	ENSG00000108010	131934663	131982785	glutaredoxin 3 [Source:HGNC Symbol;Acc:15987]	+	protein_coding
EBF3	1	1	ENSG00000108001	131633547	131762538	early B-cell factor 3 [Source:HGNC Symbol;Acc:19087]	-	protein_coding
TCERG1L	1	1	ENSG00000176769	132890654	133109986	transcription elongation regulator 1-like [Source:HGNC Symbol;Acc:23533]	-	protein_coding
JAKMIP3	3	3	ENSG00000188385	133918175	133998313	Janus kinase and microtubule interacting protein 3 [Source:HGNC Symbol;Acc:23523]	+	protein_coding
BNIP3	1	1	ENSG00000176171	133781578	133795435	BCL2/adenovirus E1B 19kDa interacting protein 3 [Source:HGNC Symbol;Acc:1084]	-	protein_coding
DPYSL4	2	2	ENSG00000151640	134000404	134019266	dihydropyrimidinase-like 4 [Source:HGNC Symbol;Acc:3016]	+	protein_coding
PWWP2B	2	1	ENSG00000171813	134210672	134231367	PWWP domain containing 2B [Source:HGNC Symbol;Acc:25150]	+	protein_coding
LRRC27	2	1	ENSG00000148814	134145614	134195010	leucine rich repeat containing 27 [Source:HGNC Symbol;Acc:29346]	+	protein_coding
C10orf92	1	2	ENSG00000171811	134621896	134756327	Uncharacterized protein C10orf92 [Source:UniProtKB/Swiss-Prot;Acc:Q8IYW2]	-	protein_coding
NKX6-2	1	3	ENSG00000148826	134598300	134599556	NK6 homeobox 2 [Source:HGNC Symbol;Acc:19321]	-	protein_coding
KNDC1	1	1	ENSG00000171798	134973951	135039916	kinase non-catalytic C-lobe domain (KIND) containing 1 [Source:HGNC Symbol;Acc:29374]	+	protein_coding
GPR123	1		ENSG00000197177	134886504	134945179	G protein-coupled receptor 123 [Source:HGNC Symbol;Acc:13838]	+	protein_coding
MTG1	1		ENSG00000148824	135207598	135234811	mitochondrial GTPase 1 homolog (S. cerevisiae) [Source:HGNC Symbol;Acc:32159]	+	protein_coding
PAOX	1		ENSG00000148832	135192695	135205198	polyamine oxidase (exo-N4-amino) [Source:HGNC Symbol;Acc:20837]	+	protein_coding
SYCE1	1		ENSG00000171772	135367404	135381795	synaptonemal complex central element protein 1 [Source:HGNC Symbol;Acc:28852]	-	protein_coding
CYP2E1	1		ENSG00000130649	135340876	135374724	cytochrome P450, family 2, subfamily E, polypeptide 1 [Source:HGNC Symbol;Acc:2631]	+	protein_coding
AL845259.1	1	1	ENSG00000221108	135473084	135473179		-	miRNA
B4GALNT4	1		ENSG00000182272	369804	382117	beta-1,4-N-acetyl-galactosaminyl transferase 4 [Source:HGNC Symbol;Acc:26315]	+	protein_coding
IFITM3	1		ENSG00000142089	319673	320914	interferon induced transmembrane protein 3 (1-8U) [Source:HGNC Symbol;Acc:5414]	-	protein_coding
TALDO1	1		ENSG00000177156	747329	765024	transaldolase 1 [Source:HGNC Symbol;Acc:11559]	+	protein_coding
EPS8L2	1		ENSG00000177106	706120	727726	EPS8-like 2 [Source:HGNC Symbol;Acc:21296]	+	protein_coding
EFCAB4A	1		ENSG00000177685	827585	831991	EF-hand calcium binding domain 4A [Source:HGNC Symbol;Acc:28703]	+	protein_coding
PNPLA2	1		ENSG00000177666	818902	825573	patatin-like phospholipase domain containing 2 [Source:HGNC Symbol;Acc:30802]	+	protein_coding
MUC2	2	1	ENSG00000198788	1074875	1104416	mucin 2, oligomeric mucus/gel-forming [Source:HGNC Symbol;Acc:7512]	+	protein_coding
MUC6	2		ENSG00000184956	1012824	1036706	mucin 6, oligomeric mucus/gel-forming [Source:HGNC Symbol;Acc:7517]	-	protein_coding
AC091196.1	2	1	ENSG00000182208	1490688	1507786	Mps one binder kinase activator-like 2 (Mob2 homolog)(HCCA2) [Source:UniProtKB/Swiss-Prot;Acc:Q70IA6]	-	protein_coding
BRSK2	1	2	ENSG00000174672	1411129	1483326	BR serine/threonine kinase 2 [Source:HGNC Symbol;Acc:11405]	+	protein_coding
AP006285.4	1		ENSG00000205872	1575837	1576710	Putative uncharacterized protein C11orf81 [Source:UniProtKB/Swiss-Prot;Acc:Q6ZV59]	-	protein_coding
CTSD	2	1	ENSG00000117984	1768897	1785222	cathepsin D [Source:HGNC Symbol;Acc:2529]	-	protein_coding
AC068580.3	1		ENSG00000244242	1753640	1771821	CD225 family protein FLJ76511 [Source:UniProtKB/Swiss-Prot;Acc:A6NMD0]	-	protein_coding
SYT8	1	1	ENSG00000149043	1849537	1858751	synaptotagmin VIII [Source:HGNC Symbol;Acc:19264]	+	protein_coding
MRPL23	1		ENSG00000214026	1961860	2005752	mitochondrial ribosomal protein L23 [Source:HGNC Symbol;Acc:10322]	+	protein_coding
TNNT3	1		ENSG00000130595	1940792	1959936	troponin T type 3 (skeletal, fast) [Source:HGNC Symbol;Acc:11950]	+	protein_coding
TSPAN32	1		ENSG00000064201	2323227	2339430	tetraspanin 32 [Source:HGNC Symbol;Acc:13410]	+	protein_coding
ASCL2	1		ENSG00000183734	2289725	2292182	achaete-scute complex homolog 2 (Drosophila) [Source:HGNC Symbol;Acc:739]	-	protein_coding
CDKN1C	1	1	ENSG00000129757	2904443	2907043	cyclin-dependent kinase inhibitor 1C (p57, Kip2) [Source:HGNC Symbol;Acc:1786]	-	protein_coding
KCNQ1	1		ENSG00000053918	2466221	2870221	potassium voltage-gated channel, KQT-like subfamily, member 1 [Source:HGNC Symbol;Acc:6294]	+	protein_coding
AC087441.1	1		ENSG00000224555	4010387	4010692		-	protein_coding
STIM1	1		ENSG00000167323	3876932	4114439	stromal interaction molecule 1 [Source:HGNC Symbol;Acc:11386]	+	protein_coding
AC018793.1	1		ENSG00000237565	4254518	4255102	Putative uncharacterized protein ENSP00000408119 [Source:UniProtKB/TrEMBL;Acc:C9JQ31]	+	protein_coding
RRM1	1		ENSG00000167325	4115924	4160106	ribonucleotide reductase M1 [Source:HGNC Symbol;Acc:10451]	+	protein_coding
OR52M1	1		ENSG00000197790	4566421	4567374	olfactory receptor, family 52, subfamily M, member 1 [Source:HGNC Symbol;Acc:15225]	+	protein_coding
OR52K1	1		ENSG00000196778	4510109	4511138	olfactory receptor, family 52, subfamily K, member 1 [Source:HGNC Symbol;Acc:15222]	+	protein_coding
SMPD1	1		ENSG00000166311	6411655	6416225	sphingomyelin phosphodiesterase 1, acid lysosomal [Source:HGNC Symbol;Acc:11120]	+	protein_coding
PRKCDBP	1		ENSG00000170955	6340176	6341877	protein kinase C, delta binding protein [Source:HGNC Symbol;Acc:9400]	-	protein_coding
OR10A2	2		ENSG00000170790	6890924	6891976	olfactory receptor, family 10, subfamily A, member 2 [Source:HGNC Symbol;Acc:8161]	+	protein_coding
OR10A5	1		ENSG00000166363	6866883	6867927	olfactory receptor, family 10, subfamily A, member 5 [Source:HGNC Symbol;Acc:15131]	+	protein_coding
OR10A4	1		ENSG00000170782	6897856	6898850	olfactory receptor, family 10, subfamily A, member 4 [Source:HGNC Symbol;Acc:15130]	+	protein_coding
OR2D3	1		ENSG00000178358	6942205	6943264	olfactory receptor, family 2, subfamily D, member 3 [Source:HGNC Symbol;Acc:15146]	+	protein_coding
OR2D2	1		ENSG00000166368	6912805	6913731	olfactory receptor, family 2, subfamily D, member 2 [Source:HGNC Symbol;Acc:8244]	-	protein_coding
OR10A6	1		ENSG00000175393	7949265	7950209	olfactory receptor, family 10, subfamily A, member 6 [Source:HGNC Symbol;Acc:15132]	-	protein_coding
OR5P3	1		ENSG00000182334	7846584	7847519	olfactory receptor, family 5, subfamily P, member 3 [Source:HGNC Symbol;Acc:14784]	-	protein_coding
STK33	1		ENSG00000130413	8413418	8615836	serine/threonine kinase 33 [Source:HGNC Symbol;Acc:14568]	-	protein_coding
LMO1	1		ENSG00000166407	8245857	8290181	LIM domain only 1 (rhombotin 1) [Source:HGNC Symbol;Acc:6641]	-	protein_coding
DENND5A	2		ENSG00000184014	9160381	9286871	DENN/MADD domain containing 5A [Source:HGNC Symbol;Acc:19344]	-	protein_coding
SCUBE2	2		ENSG00000175356	9041935	9113155	signal peptide, CUB domain, EGF-like 2 [Source:HGNC Symbol;Acc:30425]	-	protein_coding
SWAP70	2		ENSG00000133789	9685628	9774508	SWAP switching B-cell complex 70kDa subunit [Source:HGNC Symbol;Acc:17070]	+	protein_coding
AMPD3	2		ENSG00000133805	10472224	10529126	adenosine monophosphate deaminase (isoform E) [Source:HGNC Symbol;Acc:470]	+	protein_coding
ADM	1		ENSG00000148926	10326643	10328942	adrenomedullin [Source:HGNC Symbol;Acc:259]	+	protein_coding
RNF141	1		ENSG00000110315	10533225	10562774	ring finger protein 141 [Source:HGNC Symbol;Acc:21159]	-	protein_coding
ZBED5	1		ENSG00000236287	10874251	10879620	zinc finger, BED-type containing 5 [Source:HGNC Symbol;Acc:30803]	-	protein_coding
USP47	1	1	ENSG00000170242	11862970	11980872	ubiquitin specific peptidase 47 [Source:HGNC Symbol;Acc:20076]	+	protein_coding
GALNTL4	1		ENSG00000110328	11292421	11643561	UDP-N-acetyl-alpha-D-galactosamine:polypeptide N-acetylgalactosaminyltransferase-like 4 [Source:HGNC Symbol;Acc:30488]	-	protein_coding
MICALCL	1		ENSG00000133808	12308447	12380691	MICAL C-terminal like [Source:HGNC Symbol;Acc:25933]	+	protein_coding
MICAL2	1		ENSG00000133816	12132138	12285327	microtubule associated monoxygenase, calponin and LIM domain containing 2 [Source:HGNC Symbol;Acc:24693]	+	protein_coding
RASSF10	2		ENSG00000189431	13030696	13032647	Ras association (RalGDS/AF-6) domain family (N-terminal) member 10 [Source:HGNC Symbol;Acc:33984]	+	protein_coding
TEAD1	1		ENSG00000187079	12695969	12966298	TEA domain family member 1 (SV40 transcriptional enhancer factor) [Source:HGNC Symbol;Acc:11714]	+	protein_coding
ARNTL	2	1	ENSG00000133794	13299325	13408813	aryl hydrocarbon receptor nuclear translocator-like [Source:HGNC Symbol;Acc:701]	+	protein_coding
BTBD10	1	1	ENSG00000148925	13409558	13484838	BTB (POZ) domain containing 10 [Source:HGNC Symbol;Acc:21445]	-	protein_coding
SPON1	1		ENSG00000152268	13984452	14287233	spondin 1, extracellular matrix protein [Source:HGNC Symbol;Acc:11252]	+	protein_coding
FAR1	1		ENSG00000197601	13690206	13753891	fatty acyl CoA reductase 1 [Source:HGNC Symbol;Acc:26222]	+	protein_coding
AC103794.1	4		ENSG00000221556	16145862	16145942		+	miRNA
SOX6	2		ENSG00000110693	15987995	16497918	SRY (sex determining region Y)-box 6 [Source:HGNC Symbol;Acc:16421]	-	protein_coding
PLEKHA7	2	2	ENSG00000166689	16809215	17035959	pleckstrin homology domain containing, family A member 7 [Source:HGNC Symbol;Acc:27049]	-	protein_coding
C11orf58	1	2	ENSG00000110696	16760148	16779901	Small acidic protein [Source:UniProtKB/Swiss-Prot;Acc:O00193]	+	protein_coding
AC116533.4	2		ENSG00000221322	17095499	17095582		+	miRNA
RPS13	1		ENSG00000110700	17095939	17099220	ribosomal protein S13 [Source:HGNC Symbol;Acc:10386]	-	protein_coding
MYOD1	1		ENSG00000129152	17741110	17743675	myogenic differentiation 1 [Source:HGNC Symbol;Acc:7611]	+	protein_coding
OTOG	1		ENSG00000188162	17568920	17668697	otogelin [Source:HGNC Symbol;Acc:8516]	+	protein_coding
SERGEF	2	1	ENSG00000129158	17809599	18034709	secretion regulating guanine nucleotide exchange factor [Source:HGNC Symbol;Acc:17499]	-	protein_coding
KCNC1	2	1	ENSG00000129159	17757495	17804602	potassium voltage-gated channel, Shaw-related subfamily, member 1 [Source:HGNC Symbol;Acc:6233]	+	protein_coding
SAA4	1	1	ENSG00000148965	18252904	18258355	serum amyloid A4, constitutive [Source:HGNC Symbol;Acc:10516]	-	protein_coding
AC090099.5	1	1	ENSG00000189332	18230685	18235109	Putative mitochondrial carrier protein LOC494141 [Source:UniProtKB/Swiss-Prot;Acc:Q7Z469]	+	protein_coding
E2F8	1	1	ENSG00000129173	19245618	19263389	E2F transcription factor 8 [Source:HGNC Symbol;Acc:24727]	-	protein_coding
DBX1	1	1	ENSG00000109851	20177760	20181870	developing brain homeobox 1 [Source:HGNC Symbol;Acc:33185]	-	protein_coding
NAV2	1		ENSG00000166833	19734881	20143144	neuron navigator 2 [Source:HGNC Symbol;Acc:15997]	+	protein_coding
SLC6A5	1		ENSG00000165970	20620946	20676610	solute carrier family 6 (neurotransmitter transporter, glycine), member 5 [Source:HGNC Symbol;Acc:11051]	+	protein_coding
PRMT3	1		ENSG00000185238	20409076	20530873	protein arginine methyltransferase 3 [Source:HGNC Symbol;Acc:30163]	+	protein_coding
SLC17A6	3		ENSG00000091664	22359667	22401044	solute carrier family 17 (sodium-dependent inorganic phosphate cotransporter), member 6 [Source:HGNC Symbol;Acc:16703]	+	protein_coding
ANO5	2	1	ENSG00000171714	22214722	22304913	anoctamin 5 [Source:HGNC Symbol;Acc:27337]	+	protein_coding
AC103801.2	1		ENSG00000229387	22647057	22647119		+	protein_coding
GAS2	1		ENSG00000148935	22688160	22834537	growth arrest-specific 2 [Source:HGNC Symbol;Acc:4167]	+	protein_coding
FANCF	1		ENSG00000183161	22644079	22647387	Fanconi anemia, complementation group F [Source:HGNC Symbol;Acc:3587]	-	protein_coding
MUC15	1		ENSG00000169550	26580580	26593815	mucin 15, cell surface associated [Source:HGNC Symbol;Acc:14956]	-	protein_coding
ANO3	1	1	ENSG00000134343	26352971	26684835	anoctamin 3 [Source:HGNC Symbol;Acc:14004]	+	protein_coding
BDNF	1		ENSG00000176697	27676440	27743605	brain-derived neurotrophic factor [Source:HGNC Symbol;Acc:1033]	-	protein_coding
LIN7C	1		ENSG00000148943	27516124	27528303	lin-7 homolog C (C. elegans) [Source:HGNC Symbol;Acc:17789]	-	protein_coding
METT5D1	1		ENSG00000169519	28129795	28355054	methyltransferase 5 domain containing 1 [Source:HGNC Symbol;Acc:26606]	+	protein_coding
AC110056.1	1		ENSG00000211499	29298236	29298352		+	miRNA
MPPED2	2	1	ENSG00000066382	30406040	30607930	metallophosphoesterase domain containing 2 [Source:HGNC Symbol;Acc:1180]	-	protein_coding
C11orf46	2	1	ENSG00000152219	30344656	30359768	Uncharacterized protein C11orf46 [Source:UniProtKB/Swiss-Prot;Acc:Q8N8R7]	+	protein_coding
PAX6	4		ENSG00000007372	31806340	31839509	paired box 6 [Source:HGNC Symbol;Acc:8620]	-	protein_coding
ELP4	3		ENSG00000109911	31531297	31805546	elongation protein 4 homolog (S. cerevisiae) [Source:HGNC Symbol;Acc:1171]	+	protein_coding
RCN1	2		ENSG00000049449	32112477	32127271	reticulocalbin 1, EF-hand calcium binding domain [Source:HGNC Symbol;Acc:9934]	+	protein_coding
WIT1	2		ENSG00000183242	32457064	32462950	Wilms tumor upstream neighbor 1 [Source:HGNC Symbol;Acc:18135]	+	protein_coding
AL122015.1	1	2	ENSG00000223134	33376011	33376091		+	miRNA
HIPK3	1		ENSG00000110422	33279133	33378569	homeodomain interacting protein kinase 3 [Source:HGNC Symbol;Acc:4915]	+	protein_coding
LMO2	1		ENSG00000135363	33880122	33913836	LIM domain only 2 (rhombotin-like 1) [Source:HGNC Symbol;Acc:6642]	-	protein_coding
AC132216.1	1		ENSG00000184566	33902189	33903338	HCG1785179PRO1787 ; [Source:UniProtKB/TrEMBL;Acc:Q9P1G6]	+	protein_coding
ABTB2	1		ENSG00000166016	34172535	34379581	ankyrin repeat and BTB (POZ) domain containing 2 [Source:HGNC Symbol;Acc:23842]	-	protein_coding
NAT10	1		ENSG00000135372	34127111	34168457	N-acetyltransferase 10 (GCN5-related) [Source:HGNC Symbol;Acc:29830]	+	protein_coding
PDHX	1	1	ENSG00000110435	34937677	35017675	pyruvate dehydrogenase complex, component X [Source:HGNC Symbol;Acc:21350]	+	protein_coding
EHF	1	1	ENSG00000135373	34642668	34683081	ets homologous factor [Source:HGNC Symbol;Acc:3246]	+	protein_coding
SLC1A2	1	1	ENSG00000110436	35272753	35441610	solute carrier family 1 (glial high affinity glutamate transporter), member 2 [Source:HGNC Symbol;Acc:10940]	-	protein_coding
CD44	1	1	ENSG00000026508	35160417	35253946	CD44 molecule (Indian blood group) [Source:HGNC Symbol;Acc:1681]	+	protein_coding
C11orf55	2		ENSG00000196559	36290834	36294909	Putative uncharacterized protein C11orf55 [Source:UniProtKB/Swiss-Prot;Acc:Q6ZST8]	-	protein_coding
LDLRAD3	2		ENSG00000179241	35965628	36253686	low density lipoprotein receptor class A domain containing 3 [Source:HGNC Symbol;Acc:27046]	+	protein_coding
PRR5L	2	1	ENSG00000135362	36397555	36486753	proline rich 5 like [Source:HGNC Symbol;Acc:25878]	+	protein_coding
COMMD9	1		ENSG00000110442	36293843	36310999	COMM domain containing 9 [Source:HGNC Symbol;Acc:25014]	-	protein_coding
TRAF6	1	1	ENSG00000175104	36510723	36531822	TNF receptor-associated factor 6 [Source:HGNC Symbol;Acc:12036]	-	protein_coding
LRRC4C	1		ENSG00000148948	40135753	40315664	leucine rich repeat containing 4C [Source:HGNC Symbol;Acc:29317]	-	protein_coding
AC021749.2	1		ENSG00000221804	39883056	39883144		-	miRNA
AC104387.1	2		ENSG00000221357	40781072	40781155		+	miRNA
API5	1		ENSG00000166181	43333505	43366080	apoptosis inhibitor 5 [Source:HGNC Symbol;Acc:594]	+	protein_coding
MIR670	1		ENSG00000211568	43581206	43581303	microRNA 670 [Source:HGNC Symbol;Acc:37304]	+	miRNA
TTC17	1		ENSG00000052841	43380491	43515493	tetratricopeptide repeat domain 17 [Source:HGNC Symbol;Acc:25596]	+	protein_coding
HSD17B12	2		ENSG00000149084	43702143	43878160	hydroxysteroid (17-beta) dehydrogenase 12 [Source:HGNC Symbol;Acc:18646]	+	protein_coding
hsa-mir-129-2	2		ENSG00000199077	43602944	43603033	hsa-mir-129-2 [Source:miRBase;Acc:MI0000473]	+	miRNA
ACCSL	2		ENSG00000205126	44069531	44081527	1-aminocyclopropane-1-carboxylate synthase homolog (Arabidopsis)(non-functional)-like [Source:HGNC Symbol;Acc:34391]	+	protein_coding
AC087521.3	1		ENSG00000187479	43946892	43964823	Protein Ag2 homolog [Source:UniProtKB/Swiss-Prot;Acc:Q7Z7L8]	+	protein_coding
ACCS	1		ENSG00000110455	44087729	44105569	1-aminocyclopropane-1-carboxylate synthase homolog (Arabidopsis)(non-functional) [Source:HGNC Symbol;Acc:23989]	+	protein_coding
CD82	2	1	ENSG00000085117	44587141	44641313	CD82 molecule [Source:HGNC Symbol;Acc:6210]	+	protein_coding
ALX4	1		ENSG00000052850	44281994	44331619	ALX homeobox 4 [Source:HGNC Symbol;Acc:450]	-	protein_coding
TSPAN18	2	1	ENSG00000157570	44881875	44952874	tetraspanin 18 [Source:HGNC Symbol;Acc:20660]	+	protein_coding
TP53I11	1		ENSG00000175274	44925324	44972840	tumor protein p53 inducible protein 11 [Source:HGNC Symbol;Acc:16842]	-	protein_coding
AC103681.1	1		ENSG00000214934	45230542	45236289	cDNA FLJ40559 fis, clone THYMU2002910 [Source:UniProtKB/TrEMBL;Acc:Q8N1K6]	+	protein_coding
PRDM11	1		ENSG00000019485	45115564	45246903	PR domain containing 11 [Source:HGNC Symbol;Acc:13996]	+	protein_coding
CRY2	1		ENSG00000121671	45868669	45904798	cryptochrome 2 (photolyase-like) [Source:HGNC Symbol;Acc:2385]	+	protein_coding
SLC35C1	1		ENSG00000181830	45825623	45834566	solute carrier family 35, member C1 [Source:HGNC Symbol;Acc:20197]	+	protein_coding
PHF21A	1		ENSG00000135365	45950871	46142985	PHD finger protein 21A [Source:HGNC Symbol;Acc:24156]	-	protein_coding
GYLTL1B	1		ENSG00000165905	45944243	45950647	glycosyltransferase-like 1B [Source:HGNC Symbol;Acc:16522]	+	protein_coding
CKAP5	3		ENSG00000175216	46765086	46867843	cytoskeleton associated protein 5 [Source:HGNC Symbol;Acc:28959]	-	protein_coding
F2	2		ENSG00000180210	46740730	46761056	coagulation factor II (thrombin) [Source:HGNC Symbol;Acc:3535]	+	protein_coding
LRP4	1		ENSG00000134569	46878419	46940173	low density lipoprotein receptor-related protein 4 [Source:HGNC Symbol;Acc:6696]	-	protein_coding
C1QTNF4	1	1	ENSG00000172247	47611216	47615961	C1q and tumor necrosis factor related protein 4 [Source:HGNC Symbol;Acc:14346]	-	protein_coding
FAM180B	1	1	ENSG00000196666	47608198	47610746	family with sequence similarity 180, member B [Source:HGNC Symbol;Acc:34451]	+	protein_coding
OR4A47	2	1	ENSG00000237388	48510269	48511332	olfactory receptor, family 4, subfamily A, member 47 [Source:HGNC Symbol;Acc:31266]	+	protein_coding
AC027369.1	12	5	ENSG00000220948	48996876	49003247	Putative uncharacterized protein ENSP00000384500 [Source:UniProtKB/TrEMBL;Acc:B5MCK6]	-	protein_coding
AC024405.1	2	3	ENSG00000214883	50368318	50379803	Putative uncharacterized protein [Source:UniProtKB/TrEMBL;Acc:Q3C1W9]	+	protein_coding
AC109635.1	1	2	ENSG00000236919	50205759	50206923	Putative uncharacterized protein ENSP00000389531 Fragment [Source:UniProtKB/TrEMBL;Acc:C9JNH2]	-	protein_coding
OR4A5	1	2	ENSG00000221840	51411448	51412395	olfactory receptor, family 4, subfamily A, member 5 [Source:HGNC Symbol;Acc:15162]	-	protein_coding
OR4C46	14	10	ENSG00000185926	51515282	51516211	olfactory receptor, family 4, subfamily C, member 46 [Source:HGNC Symbol;Acc:31271]	+	protein_coding
TRIM48	9	1	ENSG00000150244	55029658	55038595	tripartite motif-containing 48 [Source:HGNC Symbol;Acc:19021]	+	protein_coding
OR5D14	1		ENSG00000186113	55563032	55563976	olfactory receptor, family 5, subfamily D, member 14 [Source:HGNC Symbol;Acc:15281]	+	protein_coding
OR5D13	1		ENSG00000198877	55540914	55541858	olfactory receptor, family 5, subfamily D, member 13 [Source:HGNC Symbol;Acc:15280]	+	protein_coding
TNKS1BP1	1		ENSG00000149115	57067103	57092413	tankyrase 1 binding protein 1, 182kDa [Source:HGNC Symbol;Acc:19081]	-	protein_coding
APLNR	1		ENSG00000134817	57001054	57004726	apelin receptor [Source:HGNC Symbol;Acc:339]	-	protein_coding
PRG3	1		ENSG00000156575	57144243	57148623	proteoglycan 3 [Source:HGNC Symbol;Acc:9363]	-	protein_coding
P2RX3	1		ENSG00000109991	57105949	57137549	purinergic receptor P2X, ligand-gated ion channel, 3 [Source:HGNC Symbol;Acc:8534]	+	protein_coding
SLC43A1	1		ENSG00000149150	57252010	57283159	solute carrier family 43, member 1 [Source:HGNC Symbol;Acc:9225]	-	protein_coding
RTN4RL2	1		ENSG00000186907	57228317	57244429	reticulon 4 receptor-like 2 [Source:HGNC Symbol;Acc:23053]	+	protein_coding
OR10W1	1		ENSG00000172772	58034264	58035732	olfactory receptor, family 10, subfamily W, member 1 [Source:HGNC Symbol;Acc:15139]	-	protein_coding
OR10Q1	1		ENSG00000180475	57995388	57996347	olfactory receptor, family 10, subfamily Q, member 1 [Source:HGNC Symbol;Acc:15134]	-	protein_coding
AP001652.1	1		ENSG00000224130	58672897	58676071	cDNA FLJ60524 [Source:UniProtKB/TrEMBL;Acc:B4DH84]	+	protein_coding
GLYATL2	1		ENSG00000156689	58601542	58612257	glycine-N-acyltransferase-like 2 [Source:HGNC Symbol;Acc:24178]	-	protein_coding
MS4A18	1		ENSG00000214782	60501077	60506416	membrane-spanning 4-domains, subfamily A, member 18 [Source:HGNC Symbol;Acc:37636]	+	protein_coding
MS4A8B	1		ENSG00000166959	60467047	60483282	membrane-spanning 4-domains, subfamily A, member 8B [Source:HGNC Symbol;Acc:13380]	+	protein_coding
GPR44	1		ENSG00000183134	60618398	60623444	G protein-coupled receptor 44 [Source:HGNC Symbol;Acc:4502]	-	protein_coding
CCDC86	1		ENSG00000110104	60609429	60618561	coiled-coil domain containing 86 [Source:HGNC Symbol;Acc:28359]	+	protein_coding
VPS37C	1		ENSG00000167987	60897730	60928916	vacuolar protein sorting 37 homolog C (S. cerevisiae) [Source:HGNC Symbol;Acc:26097]	-	protein_coding
CD5	1	2	ENSG00000110448	60869930	60895319	CD5 molecule [Source:HGNC Symbol;Acc:1685]	+	protein_coding
VWCE	1		ENSG00000167992	61025758	61062788	von Willebrand factor C and EGF domains [Source:HGNC Symbol;Acc:26487]	-	protein_coding
PGA4	1		ENSG00000229183	60989820	61018929	pepsinogen 5, group I (pepsinogen A) [Source:HGNC Symbol;Acc:8887]	+	protein_coding
TMEM216	1	1	ENSG00000187049	61159865	61166323	transmembrane protein 216 [Source:HGNC Symbol;Acc:25018]	+	protein_coding
CYBASC3	1	1	ENSG00000162144	61116280	61129729	cytochrome b, ascorbate dependent 3 [Source:HGNC Symbol;Acc:23014]	-	protein_coding
SYT7	2		ENSG00000011347	61282793	61348298	synaptotagmin VII [Source:HGNC Symbol;Acc:11514]	-	protein_coding
LRRC10B	1		ENSG00000204950	61276272	61278482	leucine rich repeat containing 10B [Source:HGNC Symbol;Acc:37215]	+	protein_coding
DAGLA	1		ENSG00000134780	61447905	61514472	diacylglycerol lipase, alpha [Source:HGNC Symbol;Acc:1165]	+	protein_coding
FADS3	1	1	ENSG00000221968	61640999	61659006	fatty acid desaturase 3 [Source:HGNC Symbol;Acc:3576]	-	protein_coding
FADS1	1		ENSG00000149485	61567099	61596790	fatty acid desaturase 1 [Source:HGNC Symbol;Acc:3574]	-	protein_coding
FTH1	2	1	ENSG00000167996	61731759	61735132	ferritin, heavy polypeptide 1 [Source:HGNC Symbol;Acc:3976]	-	protein_coding
BEST1	2	1	ENSG00000167995	61717356	61731935	bestrophin 1 [Source:HGNC Symbol;Acc:12703]	+	protein_coding
INCENP	2	1	ENSG00000149503	61891445	61920635	inner centromere protein antigens 135/155kDa [Source:HGNC Symbol;Acc:6058]	+	protein_coding
AP003733.1	2	1	ENSG00000224013	61735453	61736755	cDNA FLJ36460 fis, clone THYMU2014801 [Source:UniProtKB/TrEMBL;Acc:Q8N204]	+	protein_coding
TMEM179B	1		ENSG00000185475	62554874	62557871	transmembrane protein 179B [Source:HGNC Symbol;Acc:33744]	+	protein_coding
TAF6L	1		ENSG00000162227	62538865	62554811	TAF6-like RNA polymerase II, p300/CBP-associated factor (PCAF)-associated factor, 65kDa [Source:HGNC Symbol;Acc:17305]	+	protein_coding
SLC3A2	1	1	ENSG00000168003	62623518	62656352	solute carrier family 3 (activators of dibasic and neutral amino acid transport), member 2 [Source:HGNC Symbol;Acc:11026]	+	protein_coding
WDR74	1	1	ENSG00000133316	62600384	62607133	WD repeat domain 74 [Source:HGNC Symbol;Acc:25529]	-	protein_coding
PLA2G16	1		ENSG00000176485	63341946	63381941	phospholipase A2, group XVI [Source:HGNC Symbol;Acc:17825]	-	protein_coding
HRASLS2	1		ENSG00000133328	63320242	63330855	HRAS-like suppressor 2 [Source:HGNC Symbol;Acc:17824]	-	protein_coding
RCOR2	1		ENSG00000167771	63678693	63684316	REST corepressor 2 [Source:HGNC Symbol;Acc:27455]	-	protein_coding
MARK2	1		ENSG00000072518	63606895	63677045	MAP/microtubule affinity-regulating kinase 2 [Source:HGNC Symbol;Acc:3332]	+	protein_coding
FLRT1	1	1	ENSG00000126500	63871362	63886645	fibronectin leucine rich transmembrane protein 1 [Source:HGNC Symbol;Acc:3760]	+	protein_coding
OTUB1	1	1	ENSG00000167770	63753325	63765892	OTU domain, ubiquitin aldehyde binding 1 [Source:HGNC Symbol;Acc:23077]	+	protein_coding
PPP1R14B	1	1	ENSG00000173457	64011953	64014413	protein phosphatase 1, regulatory (inhibitor) subunit 14B [Source:HGNC Symbol;Acc:9057]	-	protein_coding
FKBP2	1	1	ENSG00000173486	64008413	64011606	FK506 binding protein 2, 13kDa [Source:HGNC Symbol;Acc:3718]	+	protein_coding
GPR137	1		ENSG00000173264	64051811	64056963	G protein-coupled receptor 137 [Source:HGNC Symbol;Acc:24300]	+	protein_coding
PLCB3	1		ENSG00000149782	64019042	64035394	phospholipase C, beta 3 (phosphatidylinositol-specific) [Source:HGNC Symbol;Acc:9056]	+	protein_coding
SLC22A11	1		ENSG00000168065	64323090	64340347	solute carrier family 22 (organic anion/urate transporter), member 11 [Source:HGNC Symbol;Acc:18120]	+	protein_coding
AP003774.1	1		ENSG00000181908	64216546	64219126	cDNA FLJ37045 fis, clone BRACE2012185HCG1652096, isoform CRA_a ; [Source:UniProtKB/TrEMBL;Acc:Q8N9J4]	+	protein_coding
RASGRP2	1		ENSG00000068831	64494383	64512928	RAS guanyl releasing protein 2 (calcium and DAG-regulated) [Source:HGNC Symbol;Acc:9879]	-	protein_coding
NRXN2	1		ENSG00000110076	64373646	64490660	neurexin 2 [Source:HGNC Symbol;Acc:8009]	-	protein_coding
MAP4K2	1		ENSG00000168067	64556290	64570713	mitogen-activated protein kinase kinase kinase kinase 2 [Source:HGNC Symbol;Acc:6864]	-	protein_coding
SF1	1		ENSG00000168066	64532078	64546258	splicing factor 1 [Source:HGNC Symbol;Acc:12950]	-	protein_coding
CDC42EP2	1		ENSG00000149798	65082331	65089899	CDC42 effector protein (Rho GTPase binding) 2 [Source:HGNC Symbol;Acc:16263]	+	protein_coding
POLA2	1		ENSG00000014138	65029430	65065087	polymerase (DNA directed), alpha 2 (70kD subunit) [Source:HGNC Symbol;Acc:30073]	+	protein_coding
KCNK7	1		ENSG00000173338	65360327	65363467	potassium channel, subfamily K, member 7 [Source:HGNC Symbol;Acc:6282]	-	protein_coding
EHBP1L1	1		ENSG00000173442	65343509	65360115	EH domain binding protein 1-like 1 [Source:HGNC Symbol;Acc:30682]	+	protein_coding
OVOL1	1		ENSG00000172818	65554529	65564683	ovo-like 1(Drosophila) [Source:HGNC Symbol;Acc:8525]	+	protein_coding
RNASEH2C	1		ENSG00000172922	65485144	65488409	ribonuclease H2, subunit C [Source:HGNC Symbol;Acc:24116]	-	protein_coding
KLC2	1		ENSG00000174996	66024765	66035331	kinesin light chain 2 [Source:HGNC Symbol;Acc:20716]	+	protein_coding
PACS1	1	1	ENSG00000175115	65837824	66012213	phosphofurin acidic cluster sorting protein 1 [Source:HGNC Symbol;Acc:30032]	+	protein_coding
RIN1	1		ENSG00000174791	66099542	66104000	Ras and Rab interactor 1 [Source:HGNC Symbol;Acc:18749]	-	protein_coding
CD248	1		ENSG00000174807	66081958	66084515	CD248 molecule, endosialin [Source:HGNC Symbol;Acc:18219]	-	protein_coding
RCE1	2		ENSG00000173653	66610883	66614003	RCE1 homolog, prenyl protein peptidase (S. cerevisiae) [Source:HGNC Symbol;Acc:13721]	+	protein_coding
C11orf80	1		ENSG00000173715	66512207	66610799	Putative uncharacterized protein C11orf80 [Source:UniProtKB/Swiss-Prot;Acc:Q8N6T0]	+	protein_coding
LRFN4	1		ENSG00000173621	66624589	66627946	leucine rich repeat and fibronectin type III domain containing 4 [Source:HGNC Symbol;Acc:28456]	+	protein_coding
KDM2A	1		ENSG00000173120	66887498	67025141	lysine (K)-specific demethylase 2A [Source:HGNC Symbol;Acc:13606]	+	protein_coding
RHOD	1		ENSG00000173156	66824321	66839483	ras homolog gene family, member D [Source:HGNC Symbol;Acc:670]	+	protein_coding
ANKRD13D	1		ENSG00000172932	67056819	67069954	ankyrin repeat domain 13 family, member D [Source:HGNC Symbol;Acc:27880]	+	protein_coding
ADRBK1	1		ENSG00000173020	67033905	67054029	adrenergic, beta, receptor kinase 1 [Source:HGNC Symbol;Acc:289]	+	protein_coding
C11orf24	1		ENSG00000171067	68028807	68039469	Uncharacterized protein C11orf24 Precursor (Protein DM4E3) [Source:UniProtKB/Swiss-Prot;Acc:Q96F05]	-	protein_coding
SUV420H1	1		ENSG00000110066	67922330	67981295	suppressor of variegation 4-20 homolog 1 (Drosophila) [Source:HGNC Symbol;Acc:24283]	-	protein_coding
SAPS3	1	1	ENSG00000110075	68228199	68382797	SAPS domain family, member 3 [Source:HGNC Symbol;Acc:1173]	+	protein_coding
LRP5	1	1	ENSG00000162337	68080108	68216739	low density lipoprotein receptor-related protein 5 [Source:HGNC Symbol;Acc:6697]	+	protein_coding
MTL5	1		ENSG00000132749	68474908	68518988	metallothionein-like 5, testis-specific (tesmin) [Source:HGNC Symbol;Acc:7446]	-	protein_coding
GAL	1		ENSG00000069482	68451983	68458643	galanin prepropeptide [Source:HGNC Symbol;Acc:4114]	+	protein_coding
MRPL21	1	1	ENSG00000197345	68658747	68671303	mitochondrial ribosomal protein L21 [Source:HGNC Symbol;Acc:14479]	-	protein_coding
CPT1A	1	1	ENSG00000110090	68522090	68609399	carnitine palmitoyltransferase 1A (liver) [Source:HGNC Symbol;Acc:2328]	-	protein_coding
PPFIA1	1	1	ENSG00000131626	70116823	70230500	protein tyrosine phosphatase, receptor type, f polypeptide (PTPRF), interacting protein (liprin), alpha 1 [Source:HGNC Symbol;Acc:9245]	+	protein_coding
FADD	1	2	ENSG00000168040	70049269	70053508	Fas (TNFRSF6)-associated via death domain [Source:HGNC Symbol;Acc:3573]	+	protein_coding
CTTN	4	1	ENSG00000085733	70244510	70282690	cortactin [Source:HGNC Symbol;Acc:3338]	+	protein_coding
hsa-mir-548k	1	1	ENSG00000221333	70130061	70130176	hsa-mir-548k [Source:miRBase;Acc:MI0006354]	+	miRNA
AP002387.1	1		ENSG00000172900	71093647	71134400	Putative uncharacterized protein FLJ42102 [Source:UniProtKB/Swiss-Prot;Acc:Q6ZVU0]	-	protein_coding
SHANK2	1		ENSG00000162105	70313961	70963623	SH3 and multiple ankyrin repeat domains 2 [Source:HGNC Symbol;Acc:14295]	-	protein_coding
KRTAP5-10	1		ENSG00000204572	71238302	71280091	keratin associated protein 5-10 [Source:HGNC Symbol;Acc:23605]	+	protein_coding
NADSYN1	1		ENSG00000172890	71164217	71212579	NAD synthetase 1 [Source:HGNC Symbol;Acc:29832]	+	protein_coding
CLPB	3		ENSG00000162129	72003474	72145571	ClpB caseinolytic peptidase B homolog (E. coli) [Source:HGNC Symbol;Acc:30664]	-	protein_coding
PHOX2A	3		ENSG00000165462	71950124	71955220	paired-like homeobox 2a [Source:HGNC Symbol;Acc:691]	-	protein_coding
PDE2A	1		ENSG00000186642	72287185	72385773	phosphodiesterase 2A, cGMP-stimulated [Source:HGNC Symbol;Acc:8777]	-	protein_coding
hsa-mir-139	1		ENSG00000207809	72326107	72326174	hsa-mir-139 [Source:miRBase;Acc:MI0000261]	-	miRNA
FCHSD2	2	1	ENSG00000137478	72547791	72853306	FCH and double SH3 domains 2 [Source:HGNC Symbol;Acc:29114]	-	protein_coding
ATG16L2	2		ENSG00000168010	72525451	72540678	ATG16 autophagy related 16-like 2 (S. cerevisiae) [Source:HGNC Symbol;Acc:25464]	+	protein_coding
FAM168A	1	1	ENSG00000054965	73117029	73309228	family with sequence similarity 168, member A [Source:HGNC Symbol;Acc:28999]	-	protein_coding
RELT	1	1	ENSG00000054967	73087405	73108518	RELT tumor necrosis factor receptor [Source:HGNC Symbol;Acc:13764]	+	protein_coding
CHCHD8	1		ENSG00000181924	73583715	73587890	coiled-coil-helix-coiled-coil-helix domain containing 8 [Source:HGNC Symbol;Acc:24604]	-	protein_coding
MRPL48	1		ENSG00000175581	73498917	73575655	mitochondrial ribosomal protein L48 [Source:HGNC Symbol;Acc:16653]	+	protein_coding
PGM2L1	1	1	ENSG00000165434	74041361	74109502	phosphoglucomutase 2-like 1 [Source:HGNC Symbol;Acc:20898]	-	protein_coding
P4HA3	1	1	ENSG00000149380	73977702	74022699	prolyl 4-hydroxylase, alpha polypeptide III [Source:HGNC Symbol;Acc:30135]	-	protein_coding
POLD3	1		ENSG00000077514	74303629	74353765	polymerase (DNA-directed), delta 3, accessory subunit [Source:HGNC Symbol;Acc:20932]	+	protein_coding
LIPT2	1		ENSG00000175536	74202923	74204755	lipoyl(octanoyl) transferase 2 (putative) [Source:HGNC Symbol;Acc:37216]	-	protein_coding
XRRA1	1	2	ENSG00000166435	74551956	74660232	X-ray radiation resistance associated 1 [Source:HGNC Symbol;Acc:18868]	-	protein_coding
RNF169	1	2	ENSG00000166439	74459913	74553457	ring finger protein 169 [Source:HGNC Symbol;Acc:26961]	+	protein_coding
AP001972.1	1		ENSG00000225688	74952566	74953243	Putative uncharacterized protein ENSP00000399857 Fragment [Source:UniProtKB/TrEMBL;Acc:C9JY68]	+	protein_coding
SLCO2B1	1		ENSG00000137491	74862040	74917444	solute carrier organic anion transporter family, member 2B1 [Source:HGNC Symbol;Acc:10962]	+	protein_coding
GDPD5	1		ENSG00000158555	75145686	75236867	glycerophosphodiester phosphodiesterase domain containing 5 [Source:HGNC Symbol;Acc:28804]	-	protein_coding
KLHL35	1		ENSG00000149243	75133438	75141678	kelch-like 35 (Drosophila) [Source:HGNC Symbol;Acc:26597]	-	protein_coding
WNT11	3		ENSG00000085741	75897370	75917574	wingless-type MMTV integration site family, member 11 [Source:HGNC Symbol;Acc:12776]	-	protein_coding
UVRAG	1		ENSG00000198382	75526212	75855282	UV radiation resistance associated gene [Source:HGNC Symbol;Acc:12640]	+	protein_coding
PRKRIR	1		ENSG00000137492	76061003	76091986	protein-kinase, interferon-inducible double stranded RNA dependent inhibitor, repressor of (P58 repressor) [Source:HGNC Symbol;Acc:9440]	-	protein_coding
GDPD4	2		ENSG00000178795	76927605	76998463	glycerophosphodiester phosphodiesterase domain containing 4 [Source:HGNC Symbol;Acc:24849]	-	protein_coding
MYO7A	1		ENSG00000137474	76839310	76926286	myosin VIIA [Source:HGNC Symbol;Acc:7606]	+	protein_coding
AP003680.1	1		ENSG00000228631	77184416	77188074	Putative uncharacterized protein DKFZp434E1119 Fragment [Source:UniProtKB/TrEMBL;Acc:Q8NCZ5]	+	protein_coding
RSF1	1	1	ENSG00000048649	77371041	77531915	remodeling and spacing factor 1 [Source:HGNC Symbol;Acc:18118]	-	protein_coding
CLNS1A	1	1	ENSG00000074201	77327197	77348851	chloride channel, nucleotide-sensitive, 1A [Source:HGNC Symbol;Acc:2080]	-	protein_coding
AP002985.1	1		ENSG00000230586	77884821	77886369	LOC387793 protein [Source:UniProtKB/TrEMBL;Acc:Q6P6C6]	+	protein_coding
ALG8	1		ENSG00000159063	77811988	77850699	asparagine-linked glycosylation 8, alpha-1,3-glucosyltransferase homolog (S. cerevisiae) [Source:HGNC Symbol;Acc:23161]	-	protein_coding
AP003086.1	1		ENSG00000228731	78095254	78096749	Putative zinc finger protein 75C [Source:UniProtKB/Swiss-Prot;Acc:Q92670]	+	protein_coding
USP35	1		ENSG00000118369	77899958	77925753	ubiquitin specific peptidase 35 [Source:HGNC Symbol;Acc:20061]	+	protein_coding
NARS2	4	2	ENSG00000137513	78147247	78285826	asparaginyl-tRNA synthetase 2, mitochondrial (putative) [Source:HGNC Symbol;Acc:26274]	-	protein_coding
GAB2	1		ENSG00000033327	77926342	78128766	GRB2-associated binding protein 2 [Source:HGNC Symbol;Acc:14458]	-	protein_coding
RP11-742N3.1	1		ENSG00000227097	82400601	82400810	40S ribosomal protein S28 [Source:UniProtKB/Swiss-Prot;Acc:P62857]	+	protein_coding
PRCP	1		ENSG00000137509	82535410	82611557	prolylcarboxypeptidase (angiotensinase C) [Source:HGNC Symbol;Acc:9344]	-	protein_coding
FAM181B	1		ENSG00000182103	82443053	82444906	family with sequence similarity 181, member B [Source:HGNC Symbol;Acc:28512]	-	protein_coding
ANKRD42	1	1	ENSG00000137494	82904918	82967042	ankyrin repeat domain 42 [Source:HGNC Symbol;Acc:26752]	+	protein_coding
PCF11	1		ENSG00000165494	82868137	82896830	PCF11, cleavage and polyadenylation factor subunit, homolog (S. cerevisiae) [Source:HGNC Symbol;Acc:30097]	+	protein_coding
DLG2	1	1	ENSG00000150672	83166055	85338966	discs, large homolog 2 (Drosophila) [Source:HGNC Symbol;Acc:2901]	-	protein_coding
SYTL2	1		ENSG00000137501	85405267	85469044	synaptotagmin-like 2 [Source:HGNC Symbol;Acc:15585]	-	protein_coding
CCDC89	1		ENSG00000179071	85394893	85397320	coiled-coil domain containing 89 [Source:HGNC Symbol;Acc:26762]	-	protein_coding
AP000654.2	1		ENSG00000150687	86511491	86522275	Serine protease 23 Precursor (EC 3.4.21.-)(Putative secreted protein ZSIG13) [Source:UniProtKB/Swiss-Prot;Acc:O95084]	+	protein_coding
ME3	1		ENSG00000151376	86152150	86383528	malic enzyme 3, NADP(+)-dependent, mitochondrial [Source:HGNC Symbol;Acc:6985]	-	protein_coding
TMEM135	1	1	ENSG00000166575	86749065	87034568	transmembrane protein 135 [Source:HGNC Symbol;Acc:26167]	+	protein_coding
FZD4	1		ENSG00000174804	86656722	86666433	frizzled homolog 4 (Drosophila) [Source:HGNC Symbol;Acc:4042]	-	protein_coding
CTSC	1		ENSG00000109861	88026773	88070941	cathepsin C [Source:HGNC Symbol;Acc:2528]	-	protein_coding
hsa-mir-1261	1		ENSG00000221586	90602289	90602370	hsa-mir-1261 [Source:miRBase;Acc:MI0006396]	-	miRNA
MTNR1B	1		ENSG00000134640	92702789	92715948	melatonin receptor 1B [Source:HGNC Symbol;Acc:7464]	+	protein_coding
HEPHL1	1		ENSG00000181333	93754378	93847374	hephaestin-like 1 [Source:HGNC Symbol;Acc:30477]	+	protein_coding
C11orf90	1		ENSG00000214376	93551398	93583697	Uncharacterized protein C11orf90 Precursor [Source:UniProtKB/Swiss-Prot;Acc:A8MXK1]	-	protein_coding
AMOTL1	1	1	ENSG00000166025	94501508	94609918	angiomotin like 1 [Source:HGNC Symbol;Acc:17811]	+	protein_coding
PIWIL4	1	1	ENSG00000134627	94300474	94354586	piwi-like 4 (Drosophila) [Source:HGNC Symbol;Acc:18444]	+	protein_coding
MTMR2	2		ENSG00000087053	95566046	95658479	myotubularin related protein 2 [Source:HGNC Symbol;Acc:7450]	-	protein_coding
MAML2	1		ENSG00000184384	95711440	96075059	mastermind-like 2 (Drosophila) [Source:HGNC Symbol;Acc:16259]	-	protein_coding
CNTN5	1	1	ENSG00000149972	99690263	100227473	contactin 5 [Source:HGNC Symbol;Acc:2175]	+	protein_coding
AP000872.1	1		ENSG00000165895	100558407	100861656	Rho GTPase-activating protein 10-like [Source:UniProtKB/Swiss-Prot;Acc:A6NI28]	+	protein_coding
TRPC6	1		ENSG00000137672	101322295	101454659	transient receptor potential cation channel, subfamily C, member 6 [Source:HGNC Symbol;Acc:12338]	-	protein_coding
BIRC3	3		ENSG00000023445	102188194	102208448	baculoviral IAP repeat-containing 3 [Source:HGNC Symbol;Acc:591]	+	protein_coding
YAP1	3		ENSG00000137693	101981210	102104154	Yes-associated protein 1, 65kDa [Source:HGNC Symbol;Acc:16262]	+	protein_coding
MMP10	1		ENSG00000166670	102641245	102651359	matrix metallopeptidase 10 (stromelysin 2) [Source:HGNC Symbol;Acc:7156]	-	protein_coding
AP000619.1	1	1	ENSG00000225678	102622854	102624183	Putative uncharacterized protein Fragment [Source:UniProtKB/TrEMBL;Acc:Q3C1W5]	-	protein_coding
MMP13	2		ENSG00000137745	102813727	102826462	matrix metallopeptidase 13 (collagenase 3) [Source:HGNC Symbol;Acc:7159]	-	protein_coding
MMP12	2		ENSG00000110347	102733476	102745712	matrix metallopeptidase 12 (macrophage elastase) [Source:HGNC Symbol;Acc:7158]	-	protein_coding
DDI1	3		ENSG00000170967	103907308	103909922	DDI1, DNA-damage inducible 1, homolog 1 (S. cerevisiae) [Source:HGNC Symbol;Acc:18961]	+	protein_coding
PDGFD	2	1	ENSG00000170962	103777915	104035027	platelet derived growth factor D [Source:HGNC Symbol;Acc:30620]	-	protein_coding
CASP1	1		ENSG00000137752	104896235	104972158	caspase 1, apoptosis-related cysteine peptidase (interleukin 1, beta, convertase) [Source:HGNC Symbol;Acc:1499]	-	protein_coding
KIAA1826	2	2	ENSG00000170903	105878630	105892954	KIAA1826 [Source:HGNC Symbol;Acc:29383]	-	protein_coding
GRIA4	2	1	ENSG00000152578	105480800	105852819	glutamate receptor, ionotrophic, AMPA 4 [Source:HGNC Symbol;Acc:4574]	+	protein_coding
AP001282.1	2		ENSG00000222559	106672075	106672218		-	miRNA
AP001024.1	1		ENSG00000214306	107643129	107647344	Putative uncharacterized protein ENSP00000381143 Fragment [Source:UniProtKB/TrEMBL;Acc:A8MWL9]	+	protein_coding
SLN	1		ENSG00000170290	107578109	107582787	sarcolipin [Source:HGNC Symbol;Acc:11089]	-	protein_coding
CUL5	1		ENSG00000166266	107879408	107978466	cullin 5 [Source:HGNC Symbol;Acc:2556]	+	protein_coding
RAB39	1		ENSG00000179331	107799277	107834206	RAB39, member RAS oncogene family [Source:HGNC Symbol;Acc:16521]	+	protein_coding
DDX10	2	1	ENSG00000178105	108535804	108811656	DEAD (Asp-Glu-Ala-Asp) box polypeptide 10 [Source:HGNC Symbol;Acc:2735]	+	protein_coding
ARHGAP20	1		ENSG00000137727	110447766	110583451	Rho GTPase activating protein 20 [Source:HGNC Symbol;Acc:18357]	-	protein_coding
FDX1	1		ENSG00000137714	110300594	110335604	ferredoxin 1 [Source:HGNC Symbol;Acc:3638]	+	protein_coding
C11orf53	1		ENSG00000150750	111126707	111156970	Uncharacterized protein C11orf53 [Source:UniProtKB/Swiss-Prot;Acc:Q8IXP5]	+	protein_coding
POU2AF1	3		ENSG00000110777	111222980	111250157	POU class 2 associating factor 1 [Source:HGNC Symbol;Acc:9211]	-	protein_coding
C11orf92	3		ENSG00000196167	111164170	111170539	Uncharacterized protein C11orf92 [Source:UniProtKB/Swiss-Prot;Acc:Q6ZS62]	-	protein_coding
FDXACB1	1		ENSG00000086848	111652919	111750153	asparagine-linked glycosylation 9, alpha-1,2-mannosyltransferase homolog (S. cerevisiae) [Source:HGNC Symbol;Acc:15672]	-	protein_coding
PPP2R1B	1	1	ENSG00000137713	111597632	111637169	protein phosphatase 2 (formerly 2A), regulatory subunit A, beta isoform [Source:HGNC Symbol;Acc:9303]	-	protein_coding
AP002884.3	2	1	ENSG00000233804	112130988	112132117	LOC100132686 protein [Source:UniProtKB/TrEMBL;Acc:Q8NEQ1]	+	protein_coding
AP002884.5	2	1	ENSG00000215954	112118553	112118647		+	miRNA
C11orf34	1		ENSG00000188771	112118876	112131583	Placenta-expressed transcript 1 protein Precursor [Source:UniProtKB/Swiss-Prot;Acc:Q6UQ28]	-	protein_coding
NCAM1	1		ENSG00000149294	113003650	113149133	neural cell adhesion molecule 1 [Source:HGNC Symbol;Acc:7656]	+	protein_coding
AP002853.1	1		ENSG00000223456	112952154	112983870	Hypothetic protein [Source:UniProtKB/TrEMBL;Acc:A4PB32]	+	protein_coding
DRD2	1	1	ENSG00000149295	113280318	113346001	dopamine receptor D2 [Source:HGNC Symbol;Acc:3023]	-	protein_coding
ANKK1	1		ENSG00000170209	113258513	113271140	ankyrin repeat and kinase domain containing 1 [Source:HGNC Symbol;Acc:21027]	+	protein_coding
USP28	1	3	ENSG00000048028	113668598	113746256	ubiquitin specific peptidase 28 [Source:HGNC Symbol;Acc:12625]	-	protein_coding
CLDN25	1	2	ENSG00000228607	113650518	113651207	claudin 25 [Source:HGNC Symbol;Acc:37218]	+	protein_coding
FAM55A	1		ENSG00000095110	114392438	114430580	family with sequence similarity 55, member A [Source:HGNC Symbol;Acc:28527]	-	protein_coding
REXO2	1		ENSG00000076043	114310108	114320998	REX2, RNA exonuclease 2 homolog (S. cerevisiae) [Source:HGNC Symbol;Acc:17851]	+	protein_coding
CADM1	3		ENSG00000182985	115044346	115375112	cell adhesion molecule 1 [Source:HGNC Symbol;Acc:5951]	-	protein_coding
BUD13	3		ENSG00000137656	116618886	116643704	BUD13 homolog (S. cerevisiae) [Source:HGNC Symbol;Acc:28199]	-	protein_coding
SIK3	2		ENSG00000160584	116714118	116969137	SIK family kinase 3 [Source:HGNC Symbol;Acc:29165]	-	protein_coding
APOA1	1		ENSG00000118137	116706467	116708666	apolipoprotein A-I [Source:HGNC Symbol;Acc:600]	-	protein_coding
PAFAH1B2	1		ENSG00000168092	117015040	117046694	platelet-activating factor acetylhydrolase, isoform Ib, subunit 2 (30kDa) [Source:HGNC Symbol;Acc:8575]	+	protein_coding
DSCAML1	4		ENSG00000177103	117299044	117667974	Down syndrome cell adhesion molecule like 1 [Source:HGNC Symbol;Acc:14656]	-	protein_coding
CEP164	2		ENSG00000110274	117198571	117283984	centrosomal protein 164kDa [Source:HGNC Symbol;Acc:29182]	+	protein_coding
SCN4B	1	1	ENSG00000177098	118004092	118023630	sodium channel, voltage-gated, type IV, beta [Source:HGNC Symbol;Acc:10592]	-	protein_coding
TMPRSS4	1	1	ENSG00000137648	117947727	117990554	transmembrane protease, serine 4 [Source:HGNC Symbol;Acc:11878]	+	protein_coding
C11orf60	1	1	ENSG00000118096	118415261	118436750	UPF0360 protein C11orf60 [Source:UniProtKB/Swiss-Prot;Acc:Q9NQC8]	-	protein_coding
TMEM25	1	1	ENSG00000149582	118401803	118417313	transmembrane protein 25 [Source:HGNC Symbol;Acc:25890]	+	protein_coding
TREH	2		ENSG00000118094	118528942	118550381	trehalase (brush-border membrane glycoprotein) [Source:HGNC Symbol;Acc:12266]	-	protein_coding
PHLDB1	1		ENSG00000019144	118477213	118528741	pleckstrin homology-like domain, family B, member 1 [Source:HGNC Symbol;Acc:23697]	+	protein_coding
DDX6	1		ENSG00000110367	118618475	118661972	DEAD (Asp-Glu-Ala-Asp) box polypeptide 6 [Source:HGNC Symbol;Acc:2747]	-	protein_coding
SLC37A4	2	1	ENSG00000137700	118895066	118901590	solute carrier family 37 (glucose-6-phosphate transporter), member 4 [Source:HGNC Symbol;Acc:4061]	-	protein_coding
TRAPPC4	1	1	ENSG00000196655	118889241	118894382	trafficking protein particle complex 4 [Source:HGNC Symbol;Acc:19943]	+	protein_coding
HYOU1	1		ENSG00000149428	118914896	118927925	hypoxia up-regulated 1 [Source:HGNC Symbol;Acc:16931]	-	protein_coding
HMBS	1		ENSG00000149397	118955587	118964259	hydroxymethylbilane synthase [Source:HGNC Symbol;Acc:4982]	+	protein_coding
VPS11	1		ENSG00000160695	118938493	118952333	vacuolar protein sorting 11 homolog (S. cerevisiae) [Source:HGNC Symbol;Acc:14583]	+	protein_coding
PVRL1	5	3	ENSG00000110400	119508808	119599435	poliovirus receptor-related 1 (herpesvirus entry mediator C) [Source:HGNC Symbol;Acc:9706]	-	protein_coding
THY1	3		ENSG00000154096	119288888	119293854	Thy-1 cell surface antigen [Source:HGNC Symbol;Acc:11801]	-	protein_coding
OAF	3		ENSG00000184232	120081747	120100649	OAF homolog (Drosophila) [Source:HGNC Symbol;Acc:28752]	+	protein_coding
AP000679.1	2		ENSG00000176984	120039685	120042387	cDNA FLJ39662 fis, clone SMINT2007140 [Source:UniProtKB/TrEMBL;Acc:Q8N8C5]	+	protein_coding
POU2F3	2		ENSG00000137709	120110951	120190653	POU class 2 homeobox 3 [Source:HGNC Symbol;Acc:19864]	+	protein_coding
TMEM136	1		ENSG00000181264	120195838	120204388	transmembrane protein 136 [Source:HGNC Symbol;Acc:28280]	+	protein_coding
AP002348.1	1	1	ENSG00000204306	120382511	120385732	Putative uncharacterized proteinPutative uncharacterized protein ENSP00000364222 Fragment ; [Source:UniProtKB/TrEMBL;Acc:Q3C1X2]	+	protein_coding
ARHGEF12	1		ENSG00000196914	120207946	120360645	Rho guanine nucleotide exchange factor (GEF) 12 [Source:HGNC Symbol;Acc:14193]	+	protein_coding
TBCEL	1		ENSG00000154114	120894803	120960352	tubulin folding cofactor E-like [Source:HGNC Symbol;Acc:28115]	+	protein_coding
SORL1	2		ENSG00000137642	121322961	121504471	sortilin-related receptor, L(DLR class) A repeats-containing [Source:HGNC Symbol;Acc:11185]	+	protein_coding
hsa-mir-125b-1	1		ENSG00000207971	121970465	121970552	hsa-mir-125b-1 [Source:miRBase;Acc:MI0000446]	-	miRNA
UBASH3B	2	1	ENSG00000154127	122526398	122685184	ubiquitin associated and SH3 domain containing, B [Source:HGNC Symbol;Acc:29884]	+	protein_coding
AP000926.2	1		ENSG00000166250	122943035	123066007	Adipocyte adhesion molecule Precursor (Coxsackie- and adenovirus receptor-like membrane protein)(CAR-like membrane protein) [Source:UniProtKB/Swiss-Prot;Acc:Q9H6B4]	-	protein_coding
HSPA8	1		ENSG00000109971	122928203	122932844	heat shock 70kDa protein 8 [Source:HGNC Symbol;Acc:5241]	-	protein_coding
GRAMD1B	1		ENSG00000023171	123396528	123493518	GRAM domain containing 1B [Source:HGNC Symbol;Acc:29214]	+	protein_coding
AP001970.1	1		ENSG00000224741	123118849	123154923	Putative uncharacterized protein ENSP00000388319 Fragment [Source:UniProtKB/TrEMBL;Acc:C9JL87]	-	protein_coding
OR8B12	1		ENSG00000170953	124412618	124413550	olfactory receptor, family 8, subfamily B, member 12 [Source:HGNC Symbol;Acc:15307]	-	protein_coding
OR8B8	1		ENSG00000197125	124310046	124310981	olfactory receptor, family 8, subfamily B, member 8 [Source:HGNC Symbol;Acc:8477]	-	protein_coding
SPA17	1		ENSG00000064199	124543740	124564685	sperm autoantigenic protein 17 [Source:HGNC Symbol;Acc:11210]	+	protein_coding
TBRG1	1		ENSG00000154144	124492771	124504609	transforming growth factor beta regulator 1 [Source:HGNC Symbol;Acc:29551]	+	protein_coding
C11orf61	1	1	ENSG00000120458	124636394	124670299	Uncharacterized protein C11orf61 [Source:UniProtKB/Swiss-Prot;Acc:Q6P1R3]	-	protein_coding
ESAM	1	1	ENSG00000149564	124622477	124632223	endothelial cell adhesion molecule [Source:HGNC Symbol;Acc:17474]	-	protein_coding
HEPACAM	1		ENSG00000165478	124789148	124806308	hepatocyte cell adhesion molecule [Source:HGNC Symbol;Acc:26361]	-	protein_coding
HEPN1	1		ENSG00000221932	124789146	124790573	HEPACAM opposite strand 1 [Source:HGNC Symbol;Acc:34400]	+	protein_coding
EI24	1		ENSG00000149547	125442371	125453578	etoposide induced 2.4 mRNA [Source:HGNC Symbol;Acc:13276]	+	protein_coding
FEZ1	1		ENSG00000149557	125315657	125366206	fasciculation and elongation protein zeta 1 (zygin I) [Source:HGNC Symbol;Acc:3659]	-	protein_coding
KIRREL3	2		ENSG00000149571	126293254	126432812	kin of IRRE like 3 (Drosophila) [Source:HGNC Symbol;Acc:23204]	-	protein_coding
ST3GAL4	2		ENSG00000110080	126225579	126310533	ST3 beta-galactoside alpha-2,3-sialyltransferase 4 [Source:HGNC Symbol;Acc:10864]	+	protein_coding
PRR10	2		ENSG00000218109	126873298	126874130	proline rich 10 [Source:HGNC Symbol;Acc:26855]	+	protein_coding
FLI1	1		ENSG00000151702	128563813	128683161	Friend leukemia virus integration 1 [Source:HGNC Symbol;Acc:3749]	+	protein_coding
ETS1	1	1	ENSG00000134954	128328656	128457453	v-ets erythroblastosis virus E26 oncogene homolog 1 (avian) [Source:HGNC Symbol;Acc:3488]	-	protein_coding
TMEM45B	1		ENSG00000151715	129685741	129729898	transmembrane protein 45B [Source:HGNC Symbol;Acc:25194]	+	protein_coding
BARX2	1	1	ENSG00000043039	129245881	129322174	BARX homeobox 2 [Source:HGNC Symbol;Acc:956]	+	protein_coding
APLP2	2	1	ENSG00000084234	129939716	130014703	amyloid beta (A4) precursor-like protein 2 [Source:HGNC Symbol;Acc:598]	+	protein_coding
PRDM10	1		ENSG00000170325	129769607	129872730	PR domain containing 10 [Source:HGNC Symbol;Acc:13995]	-	protein_coding
ST14	2	1	ENSG00000149418	130029682	130080256	suppression of tumorigenicity 14 (colon carcinoma) [Source:HGNC Symbol;Acc:11344]	+	protein_coding
ZBTB44	1		ENSG00000196323	130096579	130184607	zinc finger and BTB domain containing 44 [Source:HGNC Symbol;Acc:25001]	-	protein_coding
C11orf44	2		ENSG00000175728	130542851	130587247	Uncharacterized protein C11orf44 Precursor [Source:UniProtKB/Swiss-Prot;Acc:Q8N8P7]	+	protein_coding
ADAMTS15	2		ENSG00000166106	130318869	130343716	ADAM metallopeptidase with thrombospondin type 1 motif, 15 [Source:HGNC Symbol;Acc:16305]	+	protein_coding
AP005638.2	1		ENSG00000227643	133328054	133328816	Putative uncharacterized protein ENSP00000409152 Fragment [Source:UniProtKB/TrEMBL;Acc:C9JKW2]	+	protein_coding
IGSF9B	2	1	ENSG00000080854	133785185	133826880	immunoglobulin superfamily, member 9B [Source:HGNC Symbol;Acc:32326]	-	protein_coding
SPATA19	2	2	ENSG00000166118	133710517	133715392	spermatogenesis associated 19 [Source:HGNC Symbol;Acc:30614]	-	protein_coding
AP003971.1	1		ENSG00000216049	134320648	134320733		-	miRNA
AP003062.1	1	1	ENSG00000229790	134855246	134856693	CDNA FLJ27342 fis, clone TST02993 [Source:UniProtKB/TrEMBL;Acc:Q6ZNQ4]	+	protein_coding
FAM138D	2	4	ENSG00000206114	147889	149412	family with sequence similarity 138, member D [Source:HGNC Symbol;Acc:33583]	-	protein_coding
AC215219.2	2	4	ENSG00000226210	73725	91223	Putative uncharacterized protein ENSP00000383542 [Source:UniProtKB/TrEMBL;Acc:A8MZE2]	+	protein_coding
SLC6A12	1		ENSG00000111181	299243	323689	solute carrier family 6 (neurotransmitter transporter, betaine/GABA), member 12 [Source:HGNC Symbol;Acc:11045]	-	protein_coding
IQSEC3	1		ENSG00000120645	176049	287620	IQ motif and Sec7 domain 3 [Source:HGNC Symbol;Acc:29193]	+	protein_coding
RAD52	2		ENSG00000002016	1021243	1058888	RAD52 homolog (S. cerevisiae) [Source:HGNC Symbol;Acc:9824]	-	protein_coding
WNK1	1		ENSG00000060237	862089	1020618	WNK lysine deficient protein kinase 1 [Source:HGNC Symbol;Acc:14540]	+	protein_coding
ERC1	4		ENSG00000082805	1100404	1605099	ELKS/RAB6-interacting/CAST family member 1 [Source:HGNC Symbol;Acc:17072]	+	protein_coding
FBXL14	1	1	ENSG00000171823	1675159	1703331	F-box and leucine-rich repeat protein 14 [Source:HGNC Symbol;Acc:28624]	-	protein_coding
ADIPOR2	2	2	ENSG00000006831	1800193	1897844	adiponectin receptor 2 [Source:HGNC Symbol;Acc:24041]	+	protein_coding
WNT5B	1	1	ENSG00000111186	1726222	1756409	wingless-type MMTV integration site family, member 5B [Source:HGNC Symbol;Acc:16265]	+	protein_coding
LRTM2	3	2	ENSG00000166159	1929695	1945918	leucine-rich repeats and transmembrane domains 2 [Source:HGNC Symbol;Acc:32443]	+	protein_coding
CACNA2D4	2	1	ENSG00000151062	1901123	2027870	calcium channel, voltage-dependent, alpha 2/delta subunit 4 [Source:HGNC Symbol;Acc:20202]	-	protein_coding
TSPAN9	1	1	ENSG00000011105	3186521	3395725	tetraspanin 9 [Source:HGNC Symbol;Acc:21640]	+	protein_coding
TEAD4	1		ENSG00000197905	3068496	3149842	TEA domain family member 4 [Source:HGNC Symbol;Acc:11717]	+	protein_coding
PRMT8	3	3	ENSG00000111218	3600402	3703139	protein arginine methyltransferase 8 [Source:HGNC Symbol;Acc:5188]	+	protein_coding
RP11-543P15.1	1	4	ENSG00000227081	3320829	3321083	40S ribosomal protein S27 (Metallopan-stimulin 1)(MPS-1) [Source:UniProtKB/Swiss-Prot;Acc:P42677]	-	protein_coding
EFCAB4B	2		ENSG00000130038	3724494	3862366	EF-hand calcium binding domain 4B [Source:HGNC Symbol;Acc:28657]	-	protein_coding
PARP11	2		ENSG00000111224	3900213	3982608	poly (ADP-ribose) polymerase family, member 11 [Source:HGNC Symbol;Acc:1186]	-	protein_coding
AC006207.1	1		ENSG00000118976	3948468	3949799	Putative HIN1-like protein [Source:UniProtKB/Swiss-Prot;Acc:Q7RTX8]	+	protein_coding
CCND2	1		ENSG00000118971	4382902	4414521	cyclin D2 [Source:HGNC Symbol;Acc:1583]	+	protein_coding
C12orf4	1		ENSG00000047621	4596934	4647637	Uncharacterized protein C12orf4 [Source:UniProtKB/Swiss-Prot;Acc:Q9NQ89]	-	protein_coding
FGF6	1		ENSG00000111241	4543308	4554780	fibroblast growth factor 6 [Source:HGNC Symbol;Acc:3684]	-	protein_coding
KCNA1	1		ENSG00000111262	5019073	5027422	potassium voltage-gated channel, shaker-related subfamily, member 1 (episodic ataxia with myokymia) [Source:HGNC Symbol;Acc:6218]	+	protein_coding
KCNA6	1		ENSG00000151079	4918342	4960277	potassium voltage-gated channel, shaker-related subfamily, member 6 [Source:HGNC Symbol;Acc:6225]	+	protein_coding
NTF3	3	1	ENSG00000185652	5541280	5604464	neurotrophin 3 [Source:HGNC Symbol;Acc:8023]	+	protein_coding
KCNA5	1	1	ENSG00000130037	5153085	5155949	potassium voltage-gated channel, shaker-related subfamily, member 5 [Source:HGNC Symbol;Acc:6224]	+	protein_coding
CD9	2		ENSG00000010278	6308881	6347427	CD9 molecule [Source:HGNC Symbol;Acc:1709]	+	protein_coding
VWF	2		ENSG00000110799	6058040	6233836	von Willebrand factor [Source:HGNC Symbol;Acc:12726]	-	protein_coding
IFFO1	2		ENSG00000010295	6648127	6665237	intermediate filament family orphan 1 [Source:HGNC Symbol;Acc:24970]	-	protein_coding
GAPDH	2		ENSG00000111640	6643093	6647537	glyceraldehyde-3-phosphate dehydrogenase [Source:HGNC Symbol;Acc:4141]	+	protein_coding
CHD4	1	3	ENSG00000111642	6679249	6716551	chromodomain helicase DNA binding protein 4 [Source:HGNC Symbol;Acc:1919]	-	protein_coding
NOP2	1		ENSG00000111641	6666029	6677480	NOP2 nucleolar protein homolog (yeast) [Source:HGNC Symbol;Acc:7867]	-	protein_coding
ZNF384	1	1	ENSG00000126746	6775643	6798676	zinc finger protein 384 [Source:HGNC Symbol;Acc:11955]	-	protein_coding
AC125494.2	1	1	ENSG00000219410	6772426	6781235	cDNA FLJ59043CAGH1 alternate open reading frameHCG21634 ;; [Source:UniProtKB/TrEMBL;Acc:O15420]	+	protein_coding
TPI1	1		ENSG00000111669	6976283	6980112	triosephosphate isomerase 1 [Source:HGNC Symbol;Acc:12009]	+	protein_coding
USP5	1		ENSG00000111667	6961285	6975793	ubiquitin specific peptidase 5 (isopeptidase T) [Source:HGNC Symbol;Acc:12628]	+	protein_coding
C1R	2	1	ENSG00000159403	7187836	7244412	complement component 1, r subcomponent [Source:HGNC Symbol;Acc:1246]	-	protein_coding
U47924.1	2	1	ENSG00000111684	7085347	7125842	Lysophospholipid acyltransferase 5 (LPLAT 5)(EC 2.3.1.-)(1-acylglycerophosphocholine O-acyltransferase)(EC 2.3.1.23)(Lysophosphatidylcholine acyltransferase)(Lyso-PC acyltransferase)(LPCAT)(1-acylglycerophosphoserine O-acyltransferase)(EC 2.3.1.n3)( /.../osphatidylserine acyltransferase)(Lyso-PS acyltransferase)(LPSAT)(Membrane-bound O-acyltransferase domain-containing protein 5)(O-acyltransferas…	-	protein_coding
CD163	2		ENSG00000177575	7623414	7656286	CD163 molecule [Source:HGNC Symbol;Acc:1631]	-	protein_coding
CD163L1	1	1	ENSG00000177675	7507559	7596749	CD163 molecule-like 1 [Source:HGNC Symbol;Acc:30375]	-	protein_coding
AC131206.1	1	1	ENSG00000235868	7718965	7719978	Putative uncharacterized protein ENSP00000407089 Fragment [Source:UniProtKB/TrEMBL;Acc:C9JYP2]	+	protein_coding
GDF3	1		ENSG00000184344	7842382	7848389	growth differentiation factor 3 [Source:HGNC Symbol;Acc:4218]	-	protein_coding
APOBEC1	1	1	ENSG00000111701	7801996	7818489	apolipoprotein B mRNA editing enzyme, catalytic polypeptide 1 [Source:HGNC Symbol;Acc:604]	-	protein_coding
CLEC4A	1		ENSG00000111729	8276226	8291203	C-type lectin domain family 4, member A [Source:HGNC Symbol;Acc:13257]	+	protein_coding
NECAP1	1		ENSG00000089818	8234807	8250373	NECAP endocytosis associated 1 [Source:HGNC Symbol;Acc:24539]	+	protein_coding
A2ML1	4		ENSG00000166535	8975174	9029379	alpha-2-macroglobulin-like 1 [Source:HGNC Symbol;Acc:23336]	+	protein_coding
RIMKLB	1		ENSG00000166532	8850518	8930266	ribosomal modification protein rimK-like family member B [Source:HGNC Symbol;Acc:29228]	+	protein_coding
PHC1	3		ENSG00000111752	9067196	9094058	polyhomeotic homolog 1 (Drosophila) [Source:HGNC Symbol;Acc:3182]	+	protein_coding
CLEC2A	2		ENSG00000188393	10051272	10084980	C-type lectin domain family 2, member A [Source:HGNC Symbol;Acc:24191]	-	protein_coding
CLEC2B	2		ENSG00000110852	10004977	10022458	C-type lectin domain family 2, member B [Source:HGNC Symbol;Acc:2053]	-	protein_coding
KLRA1	1		ENSG00000021602	10741077	10752434	killer cell lectin-like receptor subfamily A, member 1, pseudogene [Source:HGNC Symbol;Acc:6372]	-	protein_coding
AC068775.1	1		ENSG00000180574	10658502	10675733	EIF-2gA protein Fragment [Source:UniProtKB/TrEMBL;Acc:Q6KF84]	+	protein_coding
TAS2R9	1		ENSG00000121381	10961693	10962767	taste receptor, type 2, member 9 [Source:HGNC Symbol;Acc:14917]	-	protein_coding
TAS2R8	1		ENSG00000121314	10958650	10959579	taste receptor, type 2, member 8 [Source:HGNC Symbol;Acc:14915]	-	protein_coding
TAS2R14	1		ENSG00000212127	11090853	11324198	taste receptor, type 2, member 14 [Source:HGNC Symbol;Acc:14920]	-	protein_coding
TAS2R31	1		ENSG00000226761	11213997	11286843	taste receptor, type 2, member 46 [Source:HGNC Symbol;Acc:18877]	-	protein_coding
AC007450.1	2	2	ENSG00000221128	11694857	11694979		-	miRNA
PRB2	2	1	ENSG00000121335	11544476	11548499	proline-rich protein BstNI subfamily 2 [Source:HGNC Symbol;Acc:9338]	-	protein_coding
BCL2L14	4		ENSG00000121380	12202798	12363947	BCL2-like 14 (apoptosis facilitator) [Source:HGNC Symbol;Acc:16657]	+	protein_coding
ETV6	1	2	ENSG00000139083	11802788	12048321	ets variant 6 [Source:HGNC Symbol;Acc:3495]	+	protein_coding
LRP6	3		ENSG00000070018	12268963	12419811	low density lipoprotein receptor-related protein 6 [Source:HGNC Symbol;Acc:6698]	-	protein_coding
MANSC1	1		ENSG00000111261	12482218	12503169	MANSC domain containing 1 [Source:HGNC Symbol;Acc:25505]	-	protein_coding
DUSP16	3		ENSG00000111266	12628831	12715317	dual specificity phosphatase 16 [Source:HGNC Symbol;Acc:17909]	-	protein_coding
LOH12CR1	2		ENSG00000165714	12510020	12619838	loss of heterozygosity, 12, chromosomal region 1 [Source:HGNC Symbol;Acc:17950]	+	protein_coding
CREBL2	1	1	ENSG00000111269	12764831	12798041	cAMP responsive element binding protein-like 2 [Source:HGNC Symbol;Acc:2350]	+	protein_coding
DDX47	2	2	ENSG00000213782	12966280	12982909	DEAD (Asp-Glu-Ala-Asp) box polypeptide 47 [Source:HGNC Symbol;Acc:18682]	+	protein_coding
hsa-mir-613	1	2	ENSG00000207983	12917583	12917677	hsa-mir-613 [Source:miRBase;Acc:MI0003626]	+	miRNA
RP11-392P7.2	1	1	ENSG00000234498	13028433	13029044		+	protein_coding
C12orf36	1		ENSG00000180861	13524023	13529364	Putative uncharacterized protein C12orf36 [Source:UniProtKB/Swiss-Prot;Acc:Q495D7]	-	protein_coding
EMP1	1		ENSG00000134531	13349602	13369708	epithelial membrane protein 1 [Source:HGNC Symbol;Acc:3333]	+	protein_coding
GRIN2B	4		ENSG00000150086	13714144	14133053	glutamate receptor, ionotropic, N-methyl D-aspartate 2B [Source:HGNC Symbol;Acc:4586]	-	protein_coding
ATF7IP	1	1	ENSG00000171681	14518616	14651697	activating transcription factor 7 interacting protein [Source:HGNC Symbol;Acc:20092]	+	protein_coding
HIST4H4	1		ENSG00000197837	14920934	14924065	histone cluster 4, H4 [Source:HGNC Symbol;Acc:20510]	-	protein_coding
GUCY2C	1		ENSG00000070019	14765570	14849519	guanylate cyclase 2C (heat stable enterotoxin receptor) [Source:HGNC Symbol;Acc:4688]	-	protein_coding
WBP11	1	1	ENSG00000084463	14939414	14956401	WW domain binding protein 11 [Source:HGNC Symbol;Acc:16461]	-	protein_coding
H2AFJ	1	1	ENSG00000111332	14927349	14928345	H2A histone family, member J [Source:HGNC Symbol;Acc:14456]	+	protein_coding
ERP27	2		ENSG00000139055	15066974	15091483	endoplasmic reticulum protein 27 [Source:HGNC Symbol;Acc:26495]	-	protein_coding
MGP	2		ENSG00000111341	15034827	15038828	matrix Gla protein [Source:HGNC Symbol;Acc:7060]	-	protein_coding
RERG	1		ENSG00000134533	15260718	15374304	RAS-like, estrogen-regulated, growth inhibitor [Source:HGNC Symbol;Acc:15980]	-	protein_coding
PDE6H	1		ENSG00000139053	15125978	15134799	phosphodiesterase 6H, cGMP-specific, cone, gamma [Source:HGNC Symbol;Acc:8790]	+	protein_coding
SLC15A5	1	1	ENSG00000188991	16342602	16430619	solute carrier family 15, member 5 [Source:HGNC Symbol;Acc:33455]	-	protein_coding
DERA	1		ENSG00000023697	16064106	16190314	2-deoxyribose-5-phosphate aldolase homolog (C. elegans) [Source:HGNC Symbol;Acc:24269]	+	protein_coding
LMO3	3		ENSG00000048540	16701307	16761024	LIM domain only 3 (rhombotin-like 2) [Source:HGNC Symbol;Acc:6643]	-	protein_coding
AC007528.1	2		ENSG00000215923	16562189	16562265		-	miRNA
PIK3C2G	2	1	ENSG00000139144	18414474	18801348	phosphoinositide-3-kinase, class 2, gamma polypeptide [Source:HGNC Symbol;Acc:8973]	+	protein_coding
RERGL	1	1	ENSG00000111404	18233806	18243114	RERG/RAS-like [Source:HGNC Symbol;Acc:26213]	-	protein_coding
PLCZ1	1		ENSG00000139151	18836116	18890991	phospholipase C, zeta 1 [Source:HGNC Symbol;Acc:19218]	-	protein_coding
AEBP2	2	1	ENSG00000139154	19592608	19675173	AE binding protein 2 [Source:HGNC Symbol;Acc:24051]	+	protein_coding
SLCO1C1	2	1	ENSG00000139155	20848399	20906318	solute carrier organic anion transporter family, member 1C1 [Source:HGNC Symbol;Acc:13819]	+	protein_coding
PDE3A	2	1	ENSG00000172572	20522197	20833881	phosphodiesterase 3A, cGMP-inhibited [Source:HGNC Symbol;Acc:8778]	+	protein_coding
AC087309.1	2	1	ENSG00000205754	21168567	21243179	liver-specific organic anion transporter 3TM12 [Source:RefSeq peptide;Acc:NP_001009562]	+	protein_coding
SLCO1B3	2	1	ENSG00000111700	20963638	21069658	solute carrier organic anion transporter family, member 1B3 [Source:HGNC Symbol;Acc:10961]	+	protein_coding
CMAS	1		ENSG00000111726	22199159	22218602	cytidine monophosphate N-acetylneuraminic acid synthetase [Source:HGNC Symbol;Acc:18290]	+	protein_coding
ABCC9	1		ENSG00000069431	21950323	22094336	ATP-binding cassette, sub-family C (CFTR/MRP), member 9 [Source:HGNC Symbol;Acc:60]	-	protein_coding
KIAA0528	1		ENSG00000111731	22601541	22697452	KIAA0528 [Source:HGNC Symbol;Acc:29062]	-	protein_coding
ST8SIA1	1		ENSG00000111728	22346328	22487648	ST8 alpha-N-acetyl-neuraminide alpha-2,8-sialyltransferase 1 [Source:HGNC Symbol;Acc:10869]	-	protein_coding
SOX5	2	2	ENSG00000134532	23685232	24103865	SRY (sex determining region Y)-box 5 [Source:HGNC Symbol;Acc:11201]	-	protein_coding
hsa-mir-920	1	1	ENSG00000216192	24365355	24365429	hsa-mir-920 [Source:miRBase;Acc:MI0005712]	+	miRNA
AC026310.1	1	2	ENSG00000233638	25055243	25057615	cDNA FLJ42873 fis, clone BRHIP2026061 [Source:UniProtKB/TrEMBL;Acc:Q6ZV92]	+	protein_coding
C12orf67	1	2	ENSG00000197503	24719898	24737102	Transmembrane protein C12orf67 [Source:UniProtKB/Swiss-Prot;Acc:Q96M19]	-	protein_coding
IFLTD1	2	1	ENSG00000152936	25629045	25801488	intermediate filament tail domain containing 1 [Source:HGNC Symbol;Acc:26683]	-	protein_coding
KRAS	2		ENSG00000133703	25358182	25403854	v-Ki-ras2 Kirsten rat sarcoma viral oncogene homolog [Source:HGNC Symbol;Acc:6407]	-	protein_coding
SSPN	2		ENSG00000123096	26348269	26387706	sarcospan (Kras oncogene-associated gene) [Source:HGNC Symbol;Acc:11322]	+	protein_coding
BHLHE41	1		ENSG00000123095	26272961	26278003	basic helix-loop-helix family, member e41 [Source:HGNC Symbol;Acc:16617]	-	protein_coding
ITPR2	1		ENSG00000123104	26488285	26986131	inositol 1,4,5-triphosphate receptor, type 2 [Source:HGNC Symbol;Acc:6181]	-	protein_coding
MED21	1		ENSG00000152944	27175483	27182682	mediator complex subunit 21 [Source:HGNC Symbol;Acc:11473]	+	protein_coding
TM7SF3	1		ENSG00000064115	27124519	27167339	transmembrane 7 superfamily member 3 [Source:HGNC Symbol;Acc:23049]	-	protein_coding
CCDC91	2		ENSG00000123106	28410133	28703098	coiled-coil domain containing 91 [Source:HGNC Symbol;Acc:24855]	+	protein_coding
PTHLH	1	1	ENSG00000087494	28111017	28124916	parathyroid hormone-like hormone [Source:HGNC Symbol;Acc:9607]	-	protein_coding
AC012150.2	4		ENSG00000222481	29273716	29273815		-	miRNA
C12orf72	1		ENSG00000139160	31800094	31826032	UPF0516 protein C12orf72 [Source:UniProtKB/Swiss-Prot;Acc:Q8IXQ9]	+	protein_coding
RP11-820K3.1	1		ENSG00000231788	31750051	31750343	Putative uncharacterized protein ENSP00000410906 [Source:UniProtKB/TrEMBL;Acc:C9J8Y0]	-	protein_coding
BICD1	4		ENSG00000151746	32260182	32531141	bicaudal D homolog 1 (Drosophila) [Source:HGNC Symbol;Acc:1049]	+	protein_coding
C12orf35	1		ENSG00000174718	32112353	32146039	Uncharacterized protein C12orf35 [Source:UniProtKB/Swiss-Prot;Acc:Q9HCM1]	+	protein_coding
FGD4	4		ENSG00000139132	32654977	32798984	FYVE, RhoGEF and PH domain containing 4 [Source:HGNC Symbol;Acc:19125]	+	protein_coding
DNM1L	3	1	ENSG00000087470	32832137	32898584	dynamin 1-like [Source:HGNC Symbol;Acc:2973]	+	protein_coding
YARS2	1	1	ENSG00000139131	32899479	32908874	tyrosyl-tRNA synthetase 2, mitochondrial [Source:HGNC Symbol;Acc:24249]	-	protein_coding
SYT10	2		ENSG00000110975	33528360	33592754	synaptotagmin X [Source:HGNC Symbol;Acc:19266]	-	protein_coding
AC026357.1	2		ENSG00000238911	33194659	33194755		-	miRNA
AC046130.1	5	2	ENSG00000216119	34180203	34180297		+	miRNA
ALG10B	3	4	ENSG00000175548	38710557	38723527	asparagine-linked glycosylation 10, alpha-1,2-glucosyltransferase homolog B (yeast) [Source:HGNC Symbol;Acc:31088]	+	protein_coding
KIF21A	3		ENSG00000139116	39687031	39837192	kinesin family member 21A [Source:HGNC Symbol;Acc:19349]	-	protein_coding
ABCD2	1		ENSG00000173208	39945035	40013843	ATP-binding cassette, sub-family D (ALD), member 2 [Source:HGNC Symbol;Acc:66]	-	protein_coding
CNTN1	2	1	ENSG00000018236	41302156	41464094	contactin 1 [Source:HGNC Symbol;Acc:2171]	+	protein_coding
PDZRN4	2		ENSG00000165966	41582258	41968382	PDZ domain containing ring finger 4 [Source:HGNC Symbol;Acc:30552]	+	protein_coding
AC023513.1	2	1	ENSG00000222884	42473563	42473684		+	miRNA
AC079603.1	2		ENSG00000215993	43685298	43685383		-	miRNA
ADAMTS20	2		ENSG00000173157	43748012	43945724	ADAM metallopeptidase with thrombospondin type 1 motif, 20 [Source:HGNC Symbol;Acc:17178]	-	protein_coding
PUS7L	1		ENSG00000129317	44122416	44152596	pseudouridylate synthase 7 homolog (S. cerevisiae)-like [Source:HGNC Symbol;Acc:25276]	-	protein_coding
TMEM117	4		ENSG00000139173	44229901	44783540	transmembrane protein 117 [Source:HGNC Symbol;Acc:25308]	+	protein_coding
TWF1	1		ENSG00000151239	44187528	44200178	twinfilin, actin-binding protein, homolog 1 (Drosophila) [Source:HGNC Symbol;Acc:9620]	-	protein_coding
NELL2	3	1	ENSG00000184613	44902058	45278334	NEL-like 2 (chicken) [Source:HGNC Symbol;Acc:7751]	-	protein_coding
DBX2	1		ENSG00000185610	45408539	45444882	developing brain homeobox 2 [Source:HGNC Symbol;Acc:33186]	-	protein_coding
SFRS2IP	2	2	ENSG00000139218	46315192	46384363	splicing factor, arginine/serine-rich 2, interacting protein [Source:HGNC Symbol;Acc:10784]	-	protein_coding
ARID2	2	2	ENSG00000189079	46123492	46301823	AT rich interactive domain 2 (ARID, RFX-like) [Source:HGNC Symbol;Acc:18037]	+	protein_coding
FAM113B	1		ENSG00000179715	47473386	47630439	family with sequence similarity 113, member B [Source:HGNC Symbol;Acc:28255]	+	protein_coding
SLC38A4	1		ENSG00000139209	47158546	47219780	solute carrier family 38, member 4 [Source:HGNC Symbol;Acc:14679]	-	protein_coding
AMIGO2	2		ENSG00000139211	47469490	47473734	adhesion molecule with Ig-like domain 2 [Source:HGNC Symbol;Acc:24073]	-	protein_coding
RPAP3	1	1	ENSG00000005175	48057075	48099774	RNA polymerase II associated protein 3 [Source:HGNC Symbol;Acc:26151]	-	protein_coding
ADCY6	1		ENSG00000174233	49159975	49177877	adenylate cyclase 6 [Source:HGNC Symbol;Acc:237]	-	protein_coding
CCNT1	1		ENSG00000129315	49086752	49110781	cyclin T1 [Source:HGNC Symbol;Acc:1599]	-	protein_coding
WNT10B	1	1	ENSG00000169884	49359123	49365546	wingless-type MMTV integration site family, member 10B [Source:HGNC Symbol;Acc:12775]	-	protein_coding
ARF3	1	1	ENSG00000134287	49329506	49351310	ADP-ribosylation factor 3 [Source:HGNC Symbol;Acc:654]	-	protein_coding
DDN	1		ENSG00000181418	49388932	49393092	dendrin [Source:HGNC Symbol;Acc:24458]	-	protein_coding
WNT1	1		ENSG00000125084	49372236	49376396	wingless-type MMTV integration site family, member 1 [Source:HGNC Symbol;Acc:12774]	+	protein_coding
MLL2	1		ENSG00000167548	49412762	49449107	myeloid/lymphoid or mixed-lineage leukemia 2 [Source:HGNC Symbol;Acc:7133]	-	protein_coding
PRKAG1	1		ENSG00000181929	49396058	49412592	protein kinase, AMP-activated, gamma 1 non-catalytic subunit [Source:HGNC Symbol;Acc:9385]	-	protein_coding
TUBA1B	1		ENSG00000123416	49521569	49525304	tubulin, alpha 1b [Source:HGNC Symbol;Acc:18809]	-	protein_coding
LMBR1L	1		ENSG00000139636	49490919	49504681	limb region 1 homolog (mouse)-like [Source:HGNC Symbol;Acc:18268]	-	protein_coding
TUBA1C	1		ENSG00000167553	49658865	49667116	tubulin, alpha 1c [Source:HGNC Symbol;Acc:20768]	+	protein_coding
TUBA1A	1		ENSG00000167552	49578585	49582861	tubulin, alpha 1a [Source:HGNC Symbol;Acc:20766]	-	protein_coding
MCRS1	2		ENSG00000187778	49952088	49961911	microspherule protein 1 [Source:HGNC Symbol;Acc:6960]	-	protein_coding
KCNH3	2	1	ENSG00000135519	49932940	49952059	potassium voltage-gated channel, subfamily H (eag-related), member 3 [Source:HGNC Symbol;Acc:6252]	+	protein_coding
FMNL3	1	1	ENSG00000161791	50031724	50101197	formin-like 3 [Source:HGNC Symbol;Acc:23698]	-	protein_coding
PRPF40B	1		ENSG00000110844	50017403	50038449	PRP40 pre-mRNA processing factor 40 homolog B (S. cerevisiae) [Source:HGNC Symbol;Acc:25031]	+	protein_coding
SMARCD1	2		ENSG00000066117	50478983	50494495	SWI/SNF related, matrix associated, actin dependent regulator of chromatin, subfamily d, member 1 [Source:HGNC Symbol;Acc:11106]	+	protein_coding
ACCN2	1		ENSG00000110881	50451487	50477393	amiloride-sensitive cation channel 2, neuronal [Source:HGNC Symbol;Acc:100]	+	protein_coding
GPD1	1		ENSG00000167588	50497801	50505091	glycerol-3-phosphate dehydrogenase 1 (soluble) [Source:HGNC Symbol;Acc:4455]	+	protein_coding
LASS5	1	1	ENSG00000139624	50523608	50561145	LAG1 homolog, ceramide synthase 5 [Source:HGNC Symbol;Acc:23749]	-	protein_coding
C12orf62	1	1	ENSG00000178449	50505900	50514234	Uncharacterized protein C12orf62 [Source:UniProtKB/Swiss-Prot;Acc:Q96I36]	+	protein_coding
FAM186A	1	1	ENSG00000185958	50721095	50790405	family with sequence similarity 186, member A [Source:HGNC Symbol;Acc:26980]	-	protein_coding
LIMA1	1	1	ENSG00000050405	50569565	50677353	LIM domain and actin binding 1 [Source:HGNC Symbol;Acc:24636]	-	protein_coding
ATF1	1		ENSG00000123268	51157819	51214907	activating transcription factor 1 [Source:HGNC Symbol;Acc:783]	+	protein_coding
DIP2B	1		ENSG00000066084	50898768	51142450	DIP2 disco-interacting protein 2 homolog B (Drosophila) [Source:HGNC Symbol;Acc:29284]	+	protein_coding
SLC11A2	1		ENSG00000110911	51375509	51422008	solute carrier family 11 (proton-coupled divalent metal ion transporters), member 2 [Source:HGNC Symbol;Acc:10908]	-	protein_coding
HIGD1C	1		ENSG00000214511	51347782	51364289	HIG1 hypoxia inducible domain family, member 1C [Source:HGNC Symbol;Acc:28044]	+	protein_coding
CSRNP2	1		ENSG00000110925	51454990	51477333	cysteine-serine-rich nuclear protein 2 [Source:HGNC Symbol;Acc:16006]	-	protein_coding
LETMD1	1		ENSG00000050426	51442084	51454207	LETM1 domain containing 1 [Source:HGNC Symbol;Acc:24241]	+	protein_coding
AC068987.1	1	1	ENSG00000224102	52203789	52206636	HCG1997999cDNA FLJ33996 fis, clone DFNES2008881 ; [Source:UniProtKB/TrEMBL;Acc:Q8NBA4]	+	protein_coding
SCN8A	1	1	ENSG00000196876	51985020	52202297	sodium channel, voltage gated, type VIII, alpha subunit [Source:HGNC Symbol;Acc:10596]	+	protein_coding
ACVR1B	2		ENSG00000135503	52345486	52390857	activin A receptor, type IB [Source:HGNC Symbol;Acc:172]	+	protein_coding
ACVRL1	1		ENSG00000139567	52301202	52317145	activin A receptor type II-like 1 [Source:HGNC Symbol;Acc:175]	+	protein_coding
GRASP	1		ENSG00000161835	52400724	52409648	GRP1 (general receptor for phosphoinositides 1)-associated scaffold protein [Source:HGNC Symbol;Acc:18707]	+	protein_coding
KRT80	1		ENSG00000167767	52562780	52585784	keratin 80 [Source:HGNC Symbol;Acc:27056]	-	protein_coding
AC078864.1	1		ENSG00000214487	52473480	52502023	Putative uncharacterized protein ENSP00000391959 [Source:UniProtKB/TrEMBL;Acc:C9J9A3]	+	protein_coding
KRT85	1		ENSG00000135443	52753790	52761309	keratin 85 [Source:HGNC Symbol;Acc:6462]	-	protein_coding
KRT83	1		ENSG00000170523	52708085	52715182	keratin 83 [Source:HGNC Symbol;Acc:6460]	-	protein_coding
KRT6C	1		ENSG00000170465	52862307	52867569	keratin 6C [Source:HGNC Symbol;Acc:20406]	-	protein_coding
KRT6B	1		ENSG00000185479	52840437	52845910	keratin 6B [Source:HGNC Symbol;Acc:6444]	-	protein_coding
KRT77	2		ENSG00000189182	53083410	53097247	keratin 77 [Source:HGNC Symbol;Acc:20411]	-	protein_coding
KRT1	2	1	ENSG00000167768	53068520	53074191	keratin 1 [Source:HGNC Symbol;Acc:6412]	-	protein_coding
KRT4	1		ENSG00000170477	53200333	53208335	keratin 4 [Source:HGNC Symbol;Acc:6441]	-	protein_coding
KRT3	1		ENSG00000186442	53183470	53189892	keratin 3 [Source:HGNC Symbol;Acc:6440]	-	protein_coding
KRT8	1		ENSG00000170421	53290971	53298868	keratin 8 [Source:HGNC Symbol;Acc:6446]	-	protein_coding
KRT78	1		ENSG00000170423	53232746	53242778	keratin 78 [Source:HGNC Symbol;Acc:28926]	-	protein_coding
ZNF740	1		ENSG00000139651	53574535	53584654	zinc finger protein 740 [Source:HGNC Symbol;Acc:27465]	+	protein_coding
SOAT2	1		ENSG00000167780	53497274	53518323	sterol O-acyltransferase 2 [Source:HGNC Symbol;Acc:11178]	+	protein_coding
RARG	1	1	ENSG00000172819	53604354	53626036	retinoic acid receptor, gamma [Source:HGNC Symbol;Acc:9866]	-	protein_coding
ITGB7	1		ENSG00000139626	53585110	53601000	integrin, beta 7 [Source:HGNC Symbol;Acc:6162]	-	protein_coding
ESPL1	1	1	ENSG00000135476	53662083	53687427	extra spindle pole bodies homolog 1 (S. cerevisiae) [Source:HGNC Symbol;Acc:16856]	+	protein_coding
MFSD5	1	2	ENSG00000182544	53645437	53648188	major facilitator superfamily domain containing 5 [Source:HGNC Symbol;Acc:28156]	+	protein_coding
SP7	1	1	ENSG00000170374	53720362	53729537	Sp7 transcription factor [Source:HGNC Symbol;Acc:17321]	-	protein_coding
AAAS	1	2	ENSG00000094914	53701241	53715412	achalasia, adrenocortical insufficiency, alacrimia (Allgrove, triple-A) [Source:HGNC Symbol;Acc:13666]	-	protein_coding
ATF7	1		ENSG00000170653	53905845	54020199	activating transcription factor 7 [Source:HGNC Symbol;Acc:792]	-	protein_coding
NPFF	1	2	ENSG00000139574	53900474	53901422	neuropeptide FF-amide peptide precursor [Source:HGNC Symbol;Acc:7901]	-	protein_coding
HOXC13	2		ENSG00000123364	54332576	54340327	homeobox C13 [Source:HGNC Symbol;Acc:5125]	+	protein_coding
CALCOCO1	2		ENSG00000012822	54104902	54121307	calcium binding and coiled-coil domain 1 [Source:HGNC Symbol;Acc:29306]	-	protein_coding
HOXC10	1		ENSG00000180818	54378946	54384060	homeobox C10 [Source:HGNC Symbol;Acc:5122]	+	protein_coding
HOXC11	1		ENSG00000123388	54366910	54370201	homeobox C11 [Source:HGNC Symbol;Acc:5123]	+	protein_coding
CBX5	1		ENSG00000094916	54624733	54673915	chromobox homolog 5 (HP1 alpha homolog, Drosophila) [Source:HGNC Symbol;Acc:1555]	-	protein_coding
SMUG1	1	1	ENSG00000123415	54575252	54582757	single-strand-selective monofunctional uracil-DNA glycosylase 1 [Source:HGNC Symbol;Acc:17148]	-	protein_coding
GTSF1	1		ENSG00000170627	54849738	54867386	gametocyte specific factor 1 [Source:HGNC Symbol;Acc:26565]	-	protein_coding
ITGA5	1		ENSG00000161638	54789047	54813050	integrin, alpha 5 (fibronectin receptor, alpha polypeptide) [Source:HGNC Symbol;Acc:6141]	-	protein_coding
PPP1R1A	1		ENSG00000135447	54971172	54982443	protein phosphatase 1, regulatory (inhibitor) subunit 1A [Source:HGNC Symbol;Acc:9286]	-	protein_coding
PDE1B	1	1	ENSG00000123360	54943404	54973023	phosphodiesterase 1B, calmodulin-dependent [Source:HGNC Symbol;Acc:8775]	+	protein_coding
MUCL1	2		ENSG00000172551	55248299	55252170	mucin-like 1 [Source:HGNC Symbol;Acc:30588]	+	protein_coding
DCD	1		ENSG00000161634	55038432	55042277	dermcidin [Source:HGNC Symbol;Acc:14669]	-	protein_coding
KIAA0748	1		ENSG00000135426	55343865	55378456	KIAA0748 [Source:HGNC Symbol;Acc:29109]	-	protein_coding
OR10P1	1		ENSG00000175398	56030644	56031638	olfactory receptor, family 10, subfamily P, member 1 [Source:HGNC Symbol;Acc:15378]	+	protein_coding
AC009779.2	1		ENSG00000179615	55968199	55969128	Olfactory receptor 2AP1 (Olfactory receptor OR12-9) [Source:UniProtKB/Swiss-Prot;Acc:Q8NGE2]	+	protein_coding
ITGA7	1		ENSG00000135424	56078373	56106089	integrin, alpha 7 [Source:HGNC Symbol;Acc:6143]	-	protein_coding
METTL7B	1		ENSG00000170439	56075330	56078395	methyltransferase like 7B [Source:HGNC Symbol;Acc:28276]	+	protein_coding
SARNP	1	1	ENSG00000205323	56146247	56211540	SAP domain containing ribonucleoprotein [Source:HGNC Symbol;Acc:24432]	-	protein_coding
GDF11	1	1	ENSG00000135414	56137064	56146665	growth differentiation factor 11 [Source:HGNC Symbol;Acc:4216]	+	protein_coding
AC023055.4	2		ENSG00000205066	56228951	56229340	PP10764 [Source:UniProtKB/TrEMBL;Acc:Q71RD9]	+	protein_coding
AC023055.2	2		ENSG00000182796	56223529	56230030	cDNA FLJ38021 fis, clone CTONG2012847 [Source:UniProtKB/TrEMBL;Acc:B3KTB9]	+	protein_coding
SILV	1		ENSG00000185664	56347890	56360498	silver homolog (mouse) [Source:HGNC Symbol;Acc:10880]	-	protein_coding
DGKA	1		ENSG00000065357	56324946	56347805	diacylglycerol kinase, alpha 80kDa [Source:HGNC Symbol;Acc:2849]	+	protein_coding
ANKRD52	1	1	ENSG00000139645	56631591	56652160	ankyrin repeat domain 52 [Source:HGNC Symbol;Acc:26614]	-	protein_coding
SLC39A5	1	1	ENSG00000139540	56623820	56631630	solute carrier family 39 (metal ion transporter), member 5 [Source:HGNC Symbol;Acc:20502]	+	protein_coding
PAN2	1		ENSG00000135473	56710718	56727825	PAN2 poly(A) specific ribonuclease subunit homolog (S. cerevisiae) [Source:HGNC Symbol;Acc:20074]	-	protein_coding
CNPY2	1		ENSG00000144785	56704217	56710120	canopy 2 homolog (zebrafish) [Source:HGNC Symbol;Acc:13529]	-	protein_coding
TIMELESS	1	1	ENSG00000111602	56810158	56843200	timeless homolog (Drosophila) [Source:HGNC Symbol;Acc:11813]	-	protein_coding
APOF	1	1	ENSG00000175336	56754386	56756607	apolipoprotein F [Source:HGNC Symbol;Acc:615]	-	protein_coding
TAC3	2		ENSG00000166863	57403784	57422667	tachykinin 3 [Source:HGNC Symbol;Acc:11521]	-	protein_coding
ZBTB39	2		ENSG00000166860	57392618	57400230	zinc finger and BTB domain containing 39 [Source:HGNC Symbol;Acc:29014]	-	protein_coding
hsa-mir-1228	2		ENSG00000221365	57588287	57588359	hsa-mir-1228 [Source:miRBase;Acc:MI0006318]	+	miRNA
AC137834.1	2		ENSG00000123384	57522276	57607123	Prolow-density lipoprotein receptor-related protein 1 Precursor (LRP)(Alpha-2-macroglobulin receptor)(A2MR)(Apolipoprotein E receptor)(APOER)(CD91 antigen) [Contains Low-density lipoprotein receptor-related protein 1 85 kDa subunit(LRP-85);Low-densi /.../oprotein receptor-related protein 1 515 kDa subunit(LRP-515);Low-density lipoprotein receptor-related protein 1 intracellular domain(LRPICD)] [S…	+	protein_coding
R3HDM2	2		ENSG00000179912	57647547	57824788	R3H domain containing 2 [Source:HGNC Symbol;Acc:29167]	-	protein_coding
STAC3	2		ENSG00000185482	57637242	57644969	SH3 and cysteine rich domain 3 [Source:HGNC Symbol;Acc:28423]	-	protein_coding
AGAP2	1		ENSG00000135439	58118984	58135942	ArfGAP with GTPase domain, ankyrin repeat and PH domain 2 [Source:HGNC Symbol;Acc:16921]	-	protein_coding
OS9	1		ENSG00000135506	58087886	58115338	osteosarcoma amplified 9, endoplasmic reticulum lectin [Source:HGNC Symbol;Acc:16994]	+	protein_coding
XRCC6BP1	3		ENSG00000166896	58335360	58351051	XRCC6 binding protein 1 [Source:HGNC Symbol;Acc:29452]	+	protein_coding
CTDSP2	2		ENSG00000175215	58213712	58240747	CTD (carboxy-terminal domain, RNA polymerase II, polypeptide A) small phosphatase 2 [Source:HGNC Symbol;Acc:17077]	-	protein_coding
LRIG3	1	1	ENSG00000139263	59265937	59314262	leucine-rich repeats and immunoglobulin-like domains 3 [Source:HGNC Symbol;Acc:30991]	-	protein_coding
SLC16A7	1		ENSG00000118596	60083126	60175407	solute carrier family 16, member 7 (monocarboxylic acid transporter 2) [Source:HGNC Symbol;Acc:10928]	+	protein_coding
C12orf61	1		ENSG00000221949	62995531	62997214	Putative uncharacterized protein C12orf61 [Source:UniProtKB/Swiss-Prot;Acc:Q8N7H1]	-	protein_coding
MON2	1		ENSG00000061987	62860597	62991363	MON2 homolog (S. cerevisiae) [Source:HGNC Symbol;Acc:29177]	+	protein_coding
PPM1H	2	2	ENSG00000111110	63037766	63328930	protein phosphatase 1H (PP2C domain containing) [Source:HGNC Symbol;Acc:18583]	-	protein_coding
hsa-let-7i	2	3	ENSG00000199179	62997466	62997550	hsa-let-7i [Source:miRBase;Acc:MI0000434]	+	miRNA
AC027667.2	1		ENSG00000177990	63952693	64062354	Protein dpy-19 homolog 2 (Dpy-19-like protein 2) [Source:UniProtKB/Swiss-Prot;Acc:Q6NUT2]	-	protein_coding
C12orf66	2	1	ENSG00000174206	64581359	64616076	UPF0536 protein C12orf66 [Source:UniProtKB/Swiss-Prot;Acc:Q96MD2]	-	protein_coding
SRGAP1	1		ENSG00000196935	64238541	64541613	SLIT-ROBO Rho GTPase activating protein 1 [Source:HGNC Symbol;Acc:17382]	+	protein_coding
C12orf56	1		ENSG00000185306	64660767	64784345	Uncharacterized protein C12orf56 [Source:UniProtKB/Swiss-Prot;Acc:Q8IXR9]	-	protein_coding
RASSF3	3	1	ENSG00000153179	65004293	65089192	Ras association (RalGDS/AF-6) domain family member 3 [Source:HGNC Symbol;Acc:14271]	+	protein_coding
TBK1	3	1	ENSG00000183735	64845900	64895886	TANK-binding kinase 1 [Source:HGNC Symbol;Acc:11584]	+	protein_coding
GNS	1		ENSG00000135677	65107224	65153226	glucosamine (N-acetyl)-6-sulfatase [Source:HGNC Symbol;Acc:4422]	-	protein_coding
hsa-mir-548c	1		ENSG00000207546	65016289	65016385	hsa-mir-548c [Source:miRBase;Acc:MI0003630]	+	miRNA
TBC1D30	3	3	ENSG00000111490	65174589	65272411	TBC1 domain family, member 30 [Source:HGNC Symbol;Acc:29164]	+	protein_coding
WIF1	3	3	ENSG00000156076	65444407	65515116	WNT inhibitory factor 1 [Source:HGNC Symbol;Acc:18081]	-	protein_coding
LEMD3	2		ENSG00000174106	65563371	65642107	LEM domain containing 3 [Source:HGNC Symbol;Acc:28887]	+	protein_coding
MSRB3	1		ENSG00000174099	65672488	65860678	methionine sulfoxide reductase B3 [Source:HGNC Symbol;Acc:27375]	+	protein_coding
LLPH	1		ENSG00000139233	66516842	66524533	LLP homolog, long-term synaptic facilitation (Aplysia) [Source:HGNC Symbol;Acc:28229]	-	protein_coding
AC090673.2	1		ENSG00000197301	66249727	66275821	Putative uncharacterized protein ENSP00000348547 [Source:UniProtKB/TrEMBL;Acc:B7WPI5]	-	protein_coding
GRIP1	2		ENSG00000155974	66741223	67072925	glutamate receptor interacting protein 1 [Source:HGNC Symbol;Acc:18708]	-	protein_coding
CAND1	1		ENSG00000111530	67663061	67708388	cullin-associated and neddylation-dissociated 1 [Source:HGNC Symbol;Acc:30688]	+	protein_coding
IFNG	3	1	ENSG00000111537	68548549	68553523	interferon, gamma [Source:HGNC Symbol;Acc:5438]	-	protein_coding
DYRK2	1	1	ENSG00000127334	68042512	68056444	dual-specificity tyrosine-(Y)-phosphorylation regulated kinase 2 [Source:HGNC Symbol;Acc:3093]	+	protein_coding
SLC35E3	3	1	ENSG00000175782	69139936	69159853	solute carrier family 35, member E3 [Source:HGNC Symbol;Acc:20864]	+	protein_coding
NUP107	1		ENSG00000111581	69080731	69136472	nucleoporin 107kDa [Source:HGNC Symbol;Acc:29914]	+	protein_coding
MDM2	3	1	ENSG00000135679	69201956	69239214	Mdm2 p53 binding protein homolog (mouse) [Source:HGNC Symbol;Acc:6973]	+	protein_coding
AC025423.1	1		ENSG00000226959	69235502	69235707	cDNA, FLJ92387 [Source:UniProtKB/TrEMBL;Acc:B2R594]	+	protein_coding
AC127894.1	1		ENSG00000221422	69593909	69593979		-	miRNA
CPM	1		ENSG00000135678	69244960	69326664	carboxypeptidase M [Source:HGNC Symbol;Acc:2311]	-	protein_coding
FRS2	1	1	ENSG00000166225	69864129	69973559	fibroblast growth factor receptor substrate 2 [Source:HGNC Symbol;Acc:16971]	+	protein_coding
YEATS4	1	1	ENSG00000127337	69753532	69784575	YEATS domain containing 4 [Source:HGNC Symbol;Acc:24859]	+	protein_coding
C12orf28	1	1	ENSG00000166268	70329736	70352503	Uncharacterized protein C12orf28 Precursor [Source:UniProtKB/Swiss-Prot;Acc:Q96LU7]	+	protein_coding
RAB3IP	1		ENSG00000127328	70132642	70216984	RAB3A interacting protein (rabin3) [Source:HGNC Symbol;Acc:16508]	+	protein_coding
KCNMB4	2		ENSG00000135643	70760062	70824978	potassium large conductance calcium-activated channel, subfamily M, beta member 4 [Source:HGNC Symbol;Acc:6289]	+	protein_coding
CNOT2	1	1	ENSG00000111596	70636777	70748773	CCR4-NOT transcription complex, subunit 2 [Source:HGNC Symbol;Acc:7878]	+	protein_coding
PTPRB	4	1	ENSG00000127329	70910630	71031210	protein tyrosine phosphatase, receptor type, B [Source:HGNC Symbol;Acc:9665]	-	protein_coding
PTPRR	3	1	ENSG00000153233	71031862	71314586	protein tyrosine phosphatase, receptor type, R [Source:HGNC Symbol;Acc:9680]	-	protein_coding
ZFC3H1	1		ENSG00000133858	72003384	72057749	zinc finger, C3H1-type containing [Source:HGNC Symbol;Acc:28328]	-	protein_coding
TSPAN8	1		ENSG00000127324	71518869	71835678	tetraspanin 8 [Source:HGNC Symbol;Acc:11855]	-	protein_coding
TRHDE	3	1	ENSG00000072657	72666463	73059421	thyrotropin-releasing hormone degrading enzyme [Source:HGNC Symbol;Acc:30748]	+	protein_coding
TPH2	1	2	ENSG00000139287	72332626	72426221	tryptophan hydroxylase 2 [Source:HGNC Symbol;Acc:20692]	+	protein_coding
AC131213.1	2		ENSG00000216084	73184231	73184425		-	miRNA
KCNC2	2		ENSG00000166006	75433896	75603511	potassium voltage-gated channel, Shaw-related subfamily, member 2 [Source:HGNC Symbol;Acc:6234]	-	protein_coding
KRR1	2		ENSG00000111615	75891419	75905418	KRR1, small subunit (SSU) processome component, homolog (yeast) [Source:HGNC Symbol;Acc:5176]	-	protein_coding
AC011611.3	1		ENSG00000198923	76357812	76358780	Putative uncharacterized protein ENSP00000354548 Fragment [Source:UniProtKB/TrEMBL;Acc:A6NKU2]	+	protein_coding
ZDHHC17	1		ENSG00000186908	77157368	77247474	zinc finger, DHHC-type containing 17 [Source:HGNC Symbol;Acc:18412]	+	protein_coding
OSBPL8	1		ENSG00000091039	76745589	76953589	oxysterol binding protein-like 8 [Source:HGNC Symbol;Acc:16396]	-	protein_coding
SYT1	3		ENSG00000067715	79257773	79845787	synaptotagmin I [Source:HGNC Symbol;Acc:11509]	+	protein_coding
AC078917.1	1		ENSG00000238890	79742099	79742171		+	miRNA
PPP1R12A	4		ENSG00000058272	80167343	80329235	protein phosphatase 1, regulatory (inhibitor) subunit 12A [Source:HGNC Symbol;Acc:7618]	-	protein_coding
PAWR	1		ENSG00000177425	79985747	80084790	PRKC, apoptosis, WT1, regulator [Source:HGNC Symbol;Acc:8614]	-	protein_coding
RP11-244J10.1	4		ENSG00000230291	80496676	80497113		-	protein_coding
C12orf64	1	1	ENSG00000165899	80633120	80772870	Uncharacterized protein C12orf64 [Source:UniProtKB/Swiss-Prot;Acc:Q3ZCN5]	+	protein_coding
AC079595.1	1	2	ENSG00000212029	83401855	83401945		+	miRNA
MGAT4C	2		ENSG00000182050	86372516	86443515	mannosyl (alpha-1,3-)-glycoprotein beta-1,4-N-acetylglucosaminyltransferase, isozyme C (putative) [Source:HGNC Symbol;Acc:30871]	-	protein_coding
KITLG	1		ENSG00000049130	88886566	88974238	KIT ligand [Source:HGNC Symbol;Acc:6343]	-	protein_coding
TMTC3	1		ENSG00000139324	88536073	88593655	transmembrane and tetratricopeptide repeat containing 3 [Source:HGNC Symbol;Acc:26899]	+	protein_coding
AC024909.1	2	1	ENSG00000237739	89745417	89746278	cDNA FLJ42271 fis, clone TKIDN2015788 [Source:UniProtKB/TrEMBL;Acc:Q6ZVP2]	+	protein_coding
DUSP6	2		ENSG00000139318	89741839	89746296	dual specificity phosphatase 6 [Source:HGNC Symbol;Acc:3072]	-	protein_coding
AC010201.1	1		ENSG00000226982	89893870	89894514	Putative uncharacterized protein ENSP00000414045 [Source:UniProtKB/TrEMBL;Acc:C9JPU5]	+	protein_coding
AC078873.1	2		ENSG00000196243	91332433	91342446	Putative uncharacterized protein C12orf37 [Source:UniProtKB/Swiss-Prot;Acc:Q96LM1]	+	protein_coding
LUM	1		ENSG00000139329	91497232	91505542	lumican [Source:HGNC Symbol;Acc:6724]	-	protein_coding
KERA	1		ENSG00000139330	91444276	91452131	keratocan [Source:HGNC Symbol;Acc:6309]	-	protein_coding
DCN	4		ENSG00000011465	91539036	91576806	decorin [Source:HGNC Symbol;Acc:2705]	-	protein_coding
EEA1	3	1	ENSG00000102189	93166286	93323107	early endosome antigen 1 [Source:HGNC Symbol;Acc:3185]	-	protein_coding
PLEKHG7	1		ENSG00000187510	93130265	93165868	pleckstrin homology domain containing, family G (with RhoGef domain) member 7 [Source:HGNC Symbol;Acc:33829]	+	protein_coding
AC138123.1	4	1	ENSG00000221617	93491027	93491120		+	miRNA
NUDT4	2	1	ENSG00000173598	93771701	93797024	nudix (nucleoside diphosphate linked moiety X)-type motif 4 [Source:HGNC Symbol;Acc:8051]	+	protein_coding
CRADD	2	1	ENSG00000169372	94071151	94244527	CASP2 and RIPK1 domain containing adaptor with death domain [Source:HGNC Symbol;Acc:2340]	+	protein_coding
SOCS2	1	1	ENSG00000120833	93963598	93969978	suppressor of cytokine signaling 2 [Source:HGNC Symbol;Acc:19382]	+	protein_coding
AC073655.1	5	2	ENSG00000213250	94817623	94818654	Putative uncharacterized protein ENSP00000395989 [Source:UniProtKB/TrEMBL;Acc:C9JFH9]	-	protein_coding
PLXNC1	5	3	ENSG00000136040	94542748	94701444	plexin C1 [Source:HGNC Symbol;Acc:9106]	+	protein_coding
hsa-mir-492	1		ENSG00000208038	95228174	95228289	hsa-mir-492 [Source:miRBase;Acc:MI0003131]	+	miRNA
TMCC3	1		ENSG00000057704	94960896	95044324	transmembrane and coiled-coil domain family 3 [Source:HGNC Symbol;Acc:29199]	-	protein_coding
NDUFA12	1		ENSG00000184752	95365109	95397511	NADH dehydrogenase (ubiquinone) 1 alpha subcomplex, 12 [Source:HGNC Symbol;Acc:23987]	-	protein_coding
AC117494.1	1		ENSG00000216306	95228230	95228804	Keratin 19 Fragment [Source:UniProtKB/TrEMBL;Acc:A0A4R5]	+	protein_coding
hsa-mir-331	1		ENSG00000199172	95702196	95702289	hsa-mir-331 [Source:miRBase;Acc:MI0000812]	+	miRNA
VEZT	1		ENSG00000028203	95611522	95696566	vezatin, adherens junctions transmembrane protein [Source:HGNC Symbol;Acc:18258]	+	protein_coding
HAL	1		ENSG00000084110	96367142	96390071	histidine ammonia-lyase [Source:HGNC Symbol;Acc:4806]	-	protein_coding
AMDHD1	1		ENSG00000139344	96337071	96362369	amidohydrolase domain containing 1 [Source:HGNC Symbol;Acc:28577]	+	protein_coding
CDK17	1		ENSG00000059758	96672040	96794223	cyclin-dependent kinase 17 [Source:HGNC Symbol;Acc:8750]	-	protein_coding
ELK3	1	1	ENSG00000111145	96588207	96661608	ELK3, ETS-domain protein (SRF accessory protein 2) [Source:HGNC Symbol;Acc:3325]	+	protein_coding
C12orf63	3	1	ENSG00000188596	97041753	97159048	Putative uncharacterized protein C12orf63 [Source:UniProtKB/Swiss-Prot;Acc:Q6ZTY8]	+	protein_coding
AC007513.1	1		ENSG00000165990	96883385	96948585	Uncharacterized protein C12orf55 [Source:UniProtKB/Swiss-Prot;Acc:Q96N23]	+	protein_coding
NEDD1	3	1	ENSG00000139350	97301001	97347461	neural precursor cell expressed, developmentally down-regulated 1 [Source:HGNC Symbol;Acc:7723]	+	protein_coding
hsa-mir-135a-2	2		ENSG00000207586	97957590	97957689	hsa-mir-135a-2 [Source:miRBase;Acc:MI0000453]	+	miRNA
hsa-mir-1251	2	1	ENSG00000221479	97885687	97885756	hsa-mir-1251 [Source:miRBase;Acc:MI0006386]	+	miRNA
AC013283.3	2		ENSG00000225185	98984501	98984983		-	protein_coding
TMPO	2		ENSG00000120802	98909405	98942897	thymopoietin [Source:HGNC Symbol;Acc:11875]	+	protein_coding
FAM71C	1		ENSG00000180219	100041531	100043824	family with sequence similarity 71, member C [Source:HGNC Symbol;Acc:28594]	+	protein_coding
UHRF1BP1L	1		ENSG00000111647	100430865	100536642	UHRF1 binding protein 1-like [Source:HGNC Symbol;Acc:29102]	-	protein_coding
ANKS1B	1		ENSG00000185046	99129338	100378015	ankyrin repeat and sterile alpha motif domain containing 1B [Source:HGNC Symbol;Acc:24600]	-	protein_coding
ARL1	2		ENSG00000120805	101786923	101801572	ADP-ribosylation factor-like 1 [Source:HGNC Symbol;Acc:692]	-	protein_coding
UTP20	1		ENSG00000120800	101673905	101780397	UTP20, small subunit (SSU) processome component, homolog (yeast) [Source:HGNC Symbol;Acc:17897]	+	protein_coding
SPIC	2		ENSG00000166211	101870657	101880769	Spi-C transcription factor (Spi-1/PU.1 related) [Source:HGNC Symbol;Acc:29549]	+	protein_coding
MYBPC1	2		ENSG00000196091	101988747	102079658	myosin binding protein C, slow type [Source:HGNC Symbol;Acc:7549]	+	protein_coding
CHPT1	2		ENSG00000111666	102091417	102122846	choline phosphotransferase 1 [Source:HGNC Symbol;Acc:17852]	+	protein_coding
SYCP3	2		ENSG00000139351	102122426	102133250	synaptonemal complex protein 3 [Source:HGNC Symbol;Acc:18130]	-	protein_coding
GNPTAB	2	1	ENSG00000111670	102139278	102224632	N-acetylglucosamine-1-phosphate transferase, alpha and beta subunits [Source:HGNC Symbol;Acc:29670]	-	protein_coding
DRAM1	1	1	ENSG00000136048	102271105	102317399	DNA-damage regulated autophagy modulator 1 [Source:HGNC Symbol;Acc:25645]	+	protein_coding
PAH	1		ENSG00000171759	103232104	103311381	phenylalanine hydroxylase [Source:HGNC Symbol;Acc:8582]	-	protein_coding
IGF1	1		ENSG00000017427	102789645	102874423	insulin-like growth factor 1 (somatomedin C) [Source:HGNC Symbol;Acc:5464]	-	protein_coding
STAB2	1	2	ENSG00000136011	103981051	104160505	stabilin 2 [Source:HGNC Symbol;Acc:18629]	+	protein_coding
C12orf42	1		ENSG00000179088	103631370	103889749	Uncharacterized protein C12orf42 [Source:UniProtKB/Swiss-Prot;Acc:Q96LP6]	-	protein_coding
TXNRD1	1	1	ENSG00000198431	104609559	104744055	thioredoxin reductase 1 [Source:HGNC Symbol;Acc:12437]	+	protein_coding
NFYB	1		ENSG00000120837	104510858	104532040	nuclear transcription factor Y, beta [Source:HGNC Symbol;Acc:7805]	-	protein_coding
CHST11	2	2	ENSG00000171310	104850776	105151883	carbohydrate (chondroitin 4) sulfotransferase 11 [Source:HGNC Symbol;Acc:17422]	+	protein_coding
ALDH1L2	2		ENSG00000136010	105417872	105478236	aldehyde dehydrogenase 1 family, member L2 [Source:HGNC Symbol;Acc:26777]	-	protein_coding
C12orf45	2		ENSG00000151131	105380098	105388505	Uncharacterized protein C12orf45 [Source:UniProtKB/Swiss-Prot;Acc:Q8N5I9]	+	protein_coding
APPL2	1	1	ENSG00000136044	105567075	105630008	adaptor protein, phosphotyrosine interaction, PH domain and leucine zipper containing 2 [Source:HGNC Symbol;Acc:18242]	-	protein_coding
NUAK1	2	1	ENSG00000074590	106457125	106533811	NUAK family, SNF1-like kinase, 1 [Source:HGNC Symbol;Acc:14311]	-	protein_coding
TCP11L2	1		ENSG00000166046	106696581	106740790	t-complex 11 (mouse)-like 2 [Source:HGNC Symbol;Acc:28627]	+	protein_coding
CKAP4	1	1	ENSG00000136026	106631659	106641908	cytoskeleton-associated protein 4 [Source:HGNC Symbol;Acc:16991]	-	protein_coding
C12orf23	2		ENSG00000151135	107349544	107367811	UPF0444 transmembrane protein C12orf23 [Source:UniProtKB/Swiss-Prot;Acc:Q8WUH6]	+	protein_coding
RIC8B	2		ENSG00000111785	107168399	107281068	resistance to inhibitors of cholinesterase 8 homolog B (C. elegans) [Source:HGNC Symbol;Acc:25555]	+	protein_coding
BTBD11	3	3	ENSG00000151136	107712190	108053419	BTB (POZ) domain containing 11 [Source:HGNC Symbol;Acc:23844]	+	protein_coding
CRY1	1		ENSG00000008405	107385145	107487598	cryptochrome 1 (photolyase-like) [Source:HGNC Symbol;Acc:2384]	-	protein_coding
PWP1	1	1	ENSG00000136045	108079590	108106257	PWP1 homolog (S. cerevisiae) [Source:HGNC Symbol;Acc:17015]	+	protein_coding
ASCL4	1		ENSG00000187855	108168162	108170421	achaete-scute complex homolog 4 (Drosophila) [Source:HGNC Symbol;Acc:24311]	+	protein_coding
FICD	1	2	ENSG00000198855	108909051	108913380	FIC domain containing [Source:HGNC Symbol;Acc:18416]	+	protein_coding
CMKLR1	1	3	ENSG00000174600	108681821	108733094	chemokine-like receptor 1 [Source:HGNC Symbol;Acc:2121]	-	protein_coding
CORO1C	2		ENSG00000110880	109038891	109125295	coronin, actin binding protein, 1C [Source:HGNC Symbol;Acc:2254]	-	protein_coding
SELPLG	1		ENSG00000110876	109015686	109027670	selectin P ligand [Source:HGNC Symbol;Acc:10722]	-	protein_coding
hsa-mir-619	1		ENSG00000207622	109230684	109230782	hsa-mir-619 [Source:miRBase;Acc:MI0003633]	-	miRNA
SVOP	1		ENSG00000166111	109304658	109372440	SV2 related protein homolog (rat) [Source:HGNC Symbol;Acc:25417]	-	protein_coding
DAO	1		ENSG00000110887	109273857	109294709	D-amino-acid oxidase [Source:HGNC Symbol;Acc:2671]	+	protein_coding
MYO1H	1		ENSG00000174527	109826488	109886178	myosin IH [Source:HGNC Symbol;Acc:13879]	+	protein_coding
FOXN4	1		ENSG00000139445	109715784	109747025	forkhead box N4 [Source:HGNC Symbol;Acc:21399]	-	protein_coding
MMAB	3		ENSG00000139428	109991525	110011358	methylmalonic aciduria (cobalamin deficiency) cblB type [Source:HGNC Symbol;Acc:19331]	-	protein_coding
UBE3B	3		ENSG00000151148	109915439	109974504	ubiquitin protein ligase E3B [Source:HGNC Symbol;Acc:13478]	+	protein_coding
AC007623.1	2		ENSG00000227731	110072055	110072597	Putative uncharacterized protein ENSP00000389434 Fragment [Source:UniProtKB/TrEMBL;Acc:C9JPP5]	+	protein_coding
MVK	1		ENSG00000110921	110011500	110035070	mevalonate kinase [Source:HGNC Symbol;Acc:7530]	+	protein_coding
C12orf34	3	1	ENSG00000139438	110172572	110208299	Uncharacterized protein C12orf34 [Source:UniProtKB/Swiss-Prot;Acc:Q5U5X8]	+	protein_coding
TRPV4	2	1	ENSG00000111199	110220894	110271212	transient receptor potential cation channel, subfamily V, member 4 [Source:HGNC Symbol;Acc:18083]	-	protein_coding
C12orf76	1		ENSG00000174456	110478983	110505500	Uncharacterized protein C12orf76 [Source:UniProtKB/Swiss-Prot;Acc:Q8N812]	-	protein_coding
ANKRD13A	1		ENSG00000076513	110437235	110477231	ankyrin repeat domain 13A [Source:HGNC Symbol;Acc:21268]	+	protein_coding
IFT81	4	2	ENSG00000122970	110562140	110656590	intraflagellar transport 81 homolog (Chlamydomonas) [Source:HGNC Symbol;Acc:14313]	+	protein_coding
AC007546.2	3		ENSG00000214159	110488787	110511423	HCG2015786Putative uncharacterized protein ENSP00000366363 Fragment ; [Source:UniProtKB/TrEMBL;Acc:A8MQ46]	-	protein_coding
ATP2A2	1	4	ENSG00000174437	110719032	110788893	ATPase, Ca++ transporting, cardiac muscle, slow twitch 2 [Source:HGNC Symbol;Acc:812]	+	protein_coding
ARPC3	1		ENSG00000111229	110872695	110891802	actin related protein 2/3 complex, subunit 3, 21kDa [Source:HGNC Symbol;Acc:706]	-	protein_coding
ANAPC7	1	2	ENSG00000196510	110811283	110841535	anaphase promoting complex subunit 7 [Source:HGNC Symbol;Acc:17380]	-	protein_coding
AC002979.1	2		ENSG00000221386	111740604	111740703		+	miRNA
AC002978.1	1		ENSG00000221259	111511772	111511893		+	miRNA
FAM109A	1		ENSG00000198324	111798485	111806925	family with sequence similarity 109, member A [Source:HGNC Symbol;Acc:26509]	-	protein_coding
ALDH2	1	1	ENSG00000111275	112204346	112247782	aldehyde dehydrogenase 2 family (mitochondrial) [Source:HGNC Symbol;Acc:404]	+	protein_coding
ACAD10	1		ENSG00000111271	112123857	112194910	acyl-Coenzyme A dehydrogenase family, member 10 [Source:HGNC Symbol;Acc:21597]	+	protein_coding
C12orf51	4	1	ENSG00000173064	112598001	112744038	Probable E3 ubiquitin-protein ligase KIAA0614 (EC 6.3.2.-) [Source:UniProtKB/Swiss-Prot;Acc:Q9Y4D8]	-	protein_coding
TRAFD1	4		ENSG00000135148	112563349	112591407	TRAF-type zinc finger domain containing 1 [Source:HGNC Symbol;Acc:24808]	+	protein_coding
PTPN11	4		ENSG00000179295	112856713	112947717	protein tyrosine phosphatase, non-receptor type 11 [Source:HGNC Symbol;Acc:9644]	+	protein_coding
AC004086.1	2	1	ENSG00000089009	112842997	112847443	60S ribosomal protein L6 (TAX-responsive enhancer element-binding protein 107)(TAXREB107)(Neoplasm-related protein C140) [Source:UniProtKB/Swiss-Prot;Acc:Q02878]	-	protein_coding
hsa-mir-1302-1	3		ENSG00000221560	113132839	113132981	hsa-mir-1302-1 [Source:miRBase;Acc:MI0006362]	-	miRNA
RPH3A	2		ENSG00000089169	113229549	113336679	rabphilin 3A homolog (mouse) [Source:HGNC Symbol;Acc:17056]	+	protein_coding
OAS1	1		ENSG00000089127	113344739	113369794	2\',5\'-oligoadenylate synthetase 1, 40/46kDa [Source:HGNC Symbol;Acc:8086]	+	protein_coding
RASAL1	1		ENSG00000111344	113537318	113574021	RAS protein activator like 1 (GAP1 like) [Source:HGNC Symbol;Acc:9873]	-	protein_coding
DTX1	1		ENSG00000135144	113495662	113535833	deltex homolog 1 (Drosophila) [Source:HGNC Symbol;Acc:3060]	+	protein_coding
PLBD2	1		ENSG00000151176	113796378	113827201	phospholipase B domain containing 2 [Source:HGNC Symbol;Acc:27283]	+	protein_coding
SLC24A6	1		ENSG00000089060	113736572	113772925	solute carrier family 24 (sodium/potassium/calcium exchanger), member 6 [Source:HGNC Symbol;Acc:26175]	-	protein_coding
LHX5	2		ENSG00000089116	113900694	113909877	LIM homeobox 5 [Source:HGNC Symbol;Acc:14216]	-	protein_coding
RBM19	6		ENSG00000122965	114259863	114404116	RNA binding motif protein 19 [Source:HGNC Symbol;Acc:29098]	-	protein_coding
TBX5	3		ENSG00000089225	114791736	114846247	T-box 5 [Source:HGNC Symbol;Acc:11604]	-	protein_coding
TBX3	1	1	ENSG00000135111	115108059	115121969	T-box 3 [Source:HGNC Symbol;Acc:11602]	-	protein_coding
hsa-mir-620	2	2	ENSG00000207967	116586365	116586459	hsa-mir-620 [Source:miRBase;Acc:MI0003634]	-	miRNA
NOS1	1		ENSG00000089250	117636114	117799582	nitric oxide synthase 1 (neuronal) [Source:HGNC Symbol;Acc:7872]	-	protein_coding
VSIG10	1		ENSG00000176834	118501398	118541810	V-set and immunoglobulin domain containing 10 [Source:HGNC Symbol;Acc:26078]	-	protein_coding
WSB2	1		ENSG00000176871	118470499	118499967	WD repeat and SOCS box-containing 2 [Source:HGNC Symbol;Acc:19222]	-	protein_coding
TAOK3	2		ENSG00000135090	118587609	118810750	TAO kinase 3 [Source:HGNC Symbol;Acc:18133]	-	protein_coding
AC026366.2	2		ENSG00000221280	118604604	118604676		+	miRNA
SUDS3	1		ENSG00000111707	118814358	118855840	suppressor of defective silencing 3 homolog (S. cerevisiae) [Source:HGNC Symbol;Acc:29545]	+	protein_coding
AC002070.1	3		ENSG00000222647	120018597	120018700		+	miRNA
CCDC60	3		ENSG00000183273	119772517	119978851	coiled-coil domain containing 60 [Source:HGNC Symbol;Acc:28610]	+	protein_coding
PRKAB1	1	2	ENSG00000111725	120105761	120119416	protein kinase, AMP-activated, beta 1 non-catalytic subunit [Source:HGNC Symbol;Acc:9378]	+	protein_coding
TMEM233	1	1	ENSG00000224982	120031264	120079363	transmembrane protein 233 [Source:HGNC Symbol;Acc:37219]	+	protein_coding
CIT	2	1	ENSG00000122966	120123598	120315092	citron (rho-interacting, serine/threonine kinase 21) [Source:HGNC Symbol;Acc:1985]	-	protein_coding
hsa-mir-1178	1	1	ENSG00000221323	120151439	120151529	hsa-mir-1178 [Source:miRBase;Acc:MI0006271]	-	miRNA
CCDC64	4	1	ENSG00000135127	120427648	120532299	coiled-coil domain containing 64 [Source:HGNC Symbol;Acc:28095]	+	protein_coding
RAB35	4	1	ENSG00000111737	120532899	120554599	RAB35, member RAS oncogene family [Source:HGNC Symbol;Acc:9774]	-	protein_coding
GCN1L1	1	1	ENSG00000089154	120565016	120632513	GCN1 general control of amino-acid synthesis 1-like 1 (yeast) [Source:HGNC Symbol;Acc:4199]	-	protein_coding
MSI1	1	1	ENSG00000135097	120779133	120806958	musashi homolog 1 (Drosophila) [Source:HGNC Symbol;Acc:7330]	-	protein_coding
PLA2G1B	1	1	ENSG00000170890	120759915	120765592	phospholipase A2, group IB (pancreas) [Source:HGNC Symbol;Acc:9030]	-	protein_coding
MLEC	1	1	ENSG00000110917	121124949	121139667	malectin [Source:HGNC Symbol;Acc:28973]	+	protein_coding
CABP1	1	1	ENSG00000157782	121078355	121105127	calcium binding protein 1 [Source:HGNC Symbol;Acc:1384]	+	protein_coding
C12orf43	1	1	ENSG00000157895	121440848	121454300	Uncharacterized protein C12orf43 [Source:UniProtKB/Swiss-Prot;Acc:Q96C57]	-	protein_coding
HNF1A	1	1	ENSG00000135100	121416346	121440899	HNF1 homeobox A [Source:HGNC Symbol;Acc:11621]	+	protein_coding
P2RX7	1		ENSG00000089041	121570678	121623856	purinergic receptor P2X, ligand-gated ion channel, 7 [Source:HGNC Symbol;Acc:8537]	+	protein_coding
OASL	1		ENSG00000135114	121458121	121477045	2\'-5\'-oligoadenylate synthetase-like [Source:HGNC Symbol;Acc:8090]	-	protein_coding
AC084018.3	1		ENSG00000184314	122215010	122218552	Putative uncharacterized protein ENSP00000329080 Fragment [Source:UniProtKB/TrEMBL;Acc:B7WPN0]	+	protein_coding
TMEM120B	1		ENSG00000188735	122150658	122219974	transmembrane protein 120B [Source:HGNC Symbol;Acc:32008]	+	protein_coding
SETD1B	2	1	ENSG00000139718	122242638	122270562	SET domain containing 1B [Source:HGNC Symbol;Acc:29187]	+	protein_coding
RHOF	1		ENSG00000139725	122215662	122231594	ras homolog gene family, member F (in filopodia) [Source:HGNC Symbol;Acc:15703]	-	protein_coding
HPD	2	1	ENSG00000158104	122277435	122296769	4-hydroxyphenylpyruvate dioxygenase [Source:HGNC Symbol;Acc:5147]	-	protein_coding
PSMD9	1	1	ENSG00000110801	122326646	122355770	proteasome (prosome, macropain) 26S subunit, non-ATPase, 9 [Source:HGNC Symbol;Acc:9567]	+	protein_coding
BCL7A	2		ENSG00000110987	122459861	122499950	B-cell CLL/lymphoma 7A [Source:HGNC Symbol;Acc:1004]	+	protein_coding
WDR66	1	1	ENSG00000158023	122356480	122441828	WD repeat domain 66 [Source:HGNC Symbol;Acc:28506]	+	protein_coding
MLXIP	2	1	ENSG00000175727	122516652	122628963	MLX interacting protein [Source:HGNC Symbol;Acc:17055]	+	protein_coding
IL31	1	2	ENSG00000204671	122656577	122658746	interleukin 31 [Source:HGNC Symbol;Acc:19372]	-	protein_coding
GPR109A	1		ENSG00000182782	123186739	123187830	G protein-coupled receptor 109B [Source:HGNC Symbol;Acc:16824]	-	protein_coding
KNTC1	1		ENSG00000184445	123011809	123110947	kinetochore associated 1 [Source:HGNC Symbol;Acc:17255]	+	protein_coding
DENR	2		ENSG00000139726	123237371	123255953	density-regulated protein [Source:HGNC Symbol;Acc:2769]	+	protein_coding
GPR81	1		ENSG00000196917	123104824	123215390	G protein-coupled receptor 81 [Source:HGNC Symbol;Acc:4532]	-	protein_coding
CCDC62	1		ENSG00000130783	123259073	123311929	coiled-coil domain containing 62 [Source:HGNC Symbol;Acc:30723]	+	protein_coding
VPS37B	1		ENSG00000139722	123349882	123380712	vacuolar protein sorting 37 homolog B (S. cerevisiae) [Source:HGNC Symbol;Acc:25754]	-	protein_coding
HIP1R	1		ENSG00000130787	123319497	123347507	huntingtin interacting protein 1 related [Source:HGNC Symbol;Acc:18415]	+	protein_coding
SBNO1	3		ENSG00000139697	123780455	123834988	strawberry notch homolog 1 (Drosophila) [Source:HGNC Symbol;Acc:22973]	-	protein_coding
CDK2AP1	1		ENSG00000111328	123745542	123756687	cyclin-dependent kinase 2 associated protein 1 [Source:HGNC Symbol;Acc:14002]	-	protein_coding
SETD8	2		ENSG00000183955	123868320	123893905	SET domain containing (lysine methyltransferase) 8 [Source:HGNC Symbol;Acc:29489]	+	protein_coding
RILPL1	2		ENSG00000188026	123955909	124018265	Rab interacting lysosomal protein-like 1 [Source:HGNC Symbol;Acc:26814]	-	protein_coding
RILPL2	2		ENSG00000150977	123899588	123921043	Rab interacting lysosomal protein-like 2 [Source:HGNC Symbol;Acc:28787]	-	protein_coding
DDX55	1	1	ENSG00000111364	124086672	124105480	DEAD (Asp-Glu-Ala-Asp) box polypeptide 55 [Source:HGNC Symbol;Acc:20085]	+	protein_coding
TMED2	1		ENSG00000086598	124069076	124082681	transmembrane emp24 domain trafficking protein 2 [Source:HGNC Symbol;Acc:16996]	+	protein_coding
ATP6V0A2	2		ENSG00000185344	124196865	124244441	ATPase, H+ transporting, lysosomal V0 subunit a2 [Source:HGNC Symbol;Acc:18481]	+	protein_coding
TCTN2	2		ENSG00000168778	124155660	124192948	tectonic family member 2 [Source:HGNC Symbol;Acc:25774]	+	protein_coding
ZNF664	2		ENSG00000179195	124457842	124499965	zinc finger protein 664 [Source:HGNC Symbol;Acc:25406]	+	protein_coding
NCOR2	2	3	ENSG00000196498	124808961	125052010	nuclear receptor co-repressor 2 [Source:HGNC Symbol;Acc:7673]	-	protein_coding
FAM101A	1		ENSG00000178882	124773710	124800568	family with sequence similarity 101, member A [Source:HGNC Symbol;Acc:27051]	+	protein_coding
SCARB1	2	3	ENSG00000073060	125262186	125348519	scavenger receptor class B, member 1 [Source:HGNC Symbol;Acc:1664]	-	protein_coding
UBC	1	1	ENSG00000150991	125396194	125399577	ubiquitin C [Source:HGNC Symbol;Acc:12468]	-	protein_coding
TMEM132B	2	1	ENSG00000139364	125811162	126143589	transmembrane protein 132B [Source:HGNC Symbol;Acc:29397]	+	protein_coding
AC005868.1	1	1	ENSG00000214043	126927027	126957327	Putative uncharacterized protein LOC100128554 [Source:UniProtKB/Swiss-Prot;Acc:Q0VFX4]	+	protein_coding
TMEM132C	4	1	ENSG00000181234	128899276	129192463	transmembrane protein 132C [Source:HGNC Symbol;Acc:25436]	+	protein_coding
AC107020.1	4		ENSG00000221749	129154425	129154519		-	miRNA
AC108704.1	1		ENSG00000196094	129298597	129298855	Putative uncharacterized protein ENSP00000346654 [Source:UniProtKB/TrEMBL;Acc:A6NEE7]	-	protein_coding
GLT1D1	2		ENSG00000151948	129337979	129469500	glycosyltransferase 1 domain containing 1 [Source:HGNC Symbol;Acc:26483]	+	protein_coding
SLC15A4	1		ENSG00000139370	129277739	129308541	solute carrier family 15, member 4 [Source:HGNC Symbol;Acc:23090]	-	protein_coding
TMEM132D	4		ENSG00000151952	129556271	130387884	transmembrane protein 132D [Source:HGNC Symbol;Acc:29411]	-	protein_coding
AC055717.1	2	1	ENSG00000214039	130518321	130526887	cDNA FLJ45823 fis, clone NT2RP8001605 [Source:UniProtKB/TrEMBL;Acc:Q6ZS53]	-	protein_coding
RIMBP2	3	2	ENSG00000060709	130880682	131002410	RIMS binding protein 2 [Source:HGNC Symbol;Acc:30339]	-	protein_coding
PIWIL1	1	1	ENSG00000125207	130822614	130856872	piwi-like 1 (Drosophila) [Source:HGNC Symbol;Acc:9007]	+	protein_coding
STX2	2	1	ENSG00000111450	131274149	131323811	syntaxin 2 [Source:HGNC Symbol;Acc:3403]	-	protein_coding
AC126564.1	4		ENSG00000204603	131649556	131697475	Putative uncharacterized protein DKFZp434L2430 [Source:UniProtKB/TrEMBL;Acc:Q69YW3]	+	protein_coding
GPR133	1		ENSG00000111452	131438452	131626006	G protein-coupled receptor 133 [Source:HGNC Symbol;Acc:19893]	+	protein_coding
AC092850.1	3		ENSG00000230717	131780067	131782763	cDNA FLJ44051 fis, clone TESTI4033433 [Source:UniProtKB/TrEMBL;Acc:Q6ZU19]	+	protein_coding
MMP17	2		ENSG00000198598	132312938	132336316	matrix metallopeptidase 17 (membrane-inserted) [Source:HGNC Symbol;Acc:7163]	+	protein_coding
SFRS8	1		ENSG00000061936	132195635	132284282	splicing factor, arginine/serine-rich 8 (suppressor-of-white-apricot homolog, Drosophila) [Source:HGNC Symbol;Acc:10790]	+	protein_coding
ULK1	1		ENSG00000177169	132379279	132407696	unc-51-like kinase 1 (C. elegans) [Source:HGNC Symbol;Acc:12558]	+	protein_coding
EP400NL	1		ENSG00000185684	132568828	132613029	EP400 N-terminal like [Source:HGNC Symbol;Acc:26602]	+	protein_coding
EP400	1		ENSG00000183495	132434508	132565005	E1A binding protein p400 [Source:HGNC Symbol;Acc:11958]	+	protein_coding
AC148477.1	1	4	ENSG00000204589	132851977	132857486	cDNA FLJ41123 fis, clone BRACE2014657 [Source:UniProtKB/TrEMBL;Acc:Q6ZWG6]	+	protein_coding
NOC4L	1	3	ENSG00000184967	132628993	132636986	nucleolar complex associated 4 homolog (S. cerevisiae) [Source:HGNC Symbol;Acc:28461]	+	protein_coding
AC148477.2	5	1	ENSG00000236291	132911885	133032556	Putative uncharacterized protein ENSP00000404722 Fragment [Source:UniProtKB/TrEMBL;Acc:C9JDM5]	-	protein_coding
GALNT9	4	2	ENSG00000182870	132680920	132905905	UDP-N-acetyl-alpha-D-galactosamine:polypeptide N-acetylgalactosaminyltransferase 9 (GalNAc-T9) [Source:HGNC Symbol;Acc:4131]	-	protein_coding
FBRSL1	2	1	ENSG00000112787	133067157	133161771	fibrosin-like 1 [Source:HGNC Symbol;Acc:29308]	+	protein_coding
AC131212.1	1	1	ENSG00000204583	133180840	133182777	Uncharacterized protein LOC645277 [Source:UniProtKB/Swiss-Prot;Acc:A6NCL2]	-	protein_coding
RP11-46H11.1	2		ENSG00000232888	133402287	133402772		+	protein_coding
ANKLE2	2		ENSG00000176915	133302255	133338451	ankyrin repeat and LEM domain containing 2 [Source:HGNC Symbol;Acc:29101]	-	protein_coding
CHFR	3		ENSG00000072609	133416938	133464184	checkpoint with forkhead and ring finger domains [Source:HGNC Symbol;Acc:20455]	-	protein_coding
GOLGA3	2		ENSG00000090615	133345495	133405288	golgi autoantigen, golgin subfamily a, 3 [Source:HGNC Symbol;Acc:4426]	-	protein_coding
ZNF605	1		ENSG00000196458	133498042	133532892	zinc finger protein 605 [Source:HGNC Symbol;Acc:28068]	-	protein_coding
TUBA3C	1	2	ENSG00000198033	19747910	19755992	tubulin, alpha 3c [Source:HGNC Symbol;Acc:12408]	-	protein_coding
RP11-301J16.3	1	2	ENSG00000187721	19600138	19606766	Putative uncharacterized protein ENSP00000340657 Fragment [Source:UniProtKB/TrEMBL;Acc:C9JS75]	-	protein_coding
CRYL1	1	1	ENSG00000165475	20977806	21099996	crystallin, lambda 1 [Source:HGNC Symbol;Acc:18246]	-	protein_coding
GJB6	1	1	ENSG00000121742	20796110	20806534	gap junction protein, beta 6, 30kDa [Source:HGNC Symbol;Acc:4288]	-	protein_coding
AL157931.1	1	1	ENSG00000223116	23551994	23552136		-	miRNA
AL354828.1	1	1	ENSG00000223616	23238092	23279465	Autogenous vein graft remodeling associated protein 8 [Source:UniProtKB/TrEMBL;Acc:A2VBQ3]	+	protein_coding
TNFRSF19	1		ENSG00000127863	24144509	24250232	tumor necrosis factor receptor superfamily, member 19 [Source:HGNC Symbol;Acc:11915]	+	protein_coding
SACS	1		ENSG00000151835	23902965	24007841	spastic ataxia of Charlevoix-Saguenay (sacsin) [Source:HGNC Symbol;Acc:10519]	-	protein_coding
SPATA13	3	2	ENSG00000182957	24734861	24896096	spermatogenesis associated 13 [Source:HGNC Symbol;Acc:23222]	+	protein_coding
RP11-45B20.3	1	1	ENSG00000205863	24462240	24476794	Complement C1q tumor necrosis factor-related protein 9-like Precursor [Source:UniProtKB/Swiss-Prot;Acc:B2RNN3]	-	protein_coding
C1QTNF9	2	1	ENSG00000240654	24881304	24896673	C1q and tumor necrosis factor related protein 9 [Source:HGNC Symbol;Acc:28732]	+	protein_coding
AL359538.1	1		ENSG00000211508	25183217	25183313		+	miRNA
PARP4	1	1	ENSG00000102699	24995064	25086948	poly (ADP-ribose) polymerase family, member 4 [Source:HGNC Symbol;Acc:271]	-	protein_coding
RNF17	3	2	ENSG00000132972	25338290	25454059	ring finger protein 17 [Source:HGNC Symbol;Acc:10060]	+	protein_coding
ATP12A	2	2	ENSG00000075673	25254695	25285918	ATPase, H+/K+ transporting, nongastric, alpha polypeptide [Source:HGNC Symbol;Acc:13816]	+	protein_coding
CENPJ	1		ENSG00000151849	25457171	25497085	centromere protein J [Source:HGNC Symbol;Acc:17272]	-	protein_coding
PABPC3	1		ENSG00000151846	25670276	25672705	poly(A) binding protein, cytoplasmic 3 [Source:HGNC Symbol;Acc:8556]	+	protein_coding
AL590099.1	1		ENSG00000162685	25591541	25591675	Lymphocyte-specific protein 1 Fragment [Source:UniProtKB/TrEMBL;Acc:O43649]	+	protein_coding
ATP8A2	1		ENSG00000132932	25946209	26599989	ATPase, aminophospholipid transporter-like, class I, type 8A, member 2 [Source:HGNC Symbol;Acc:13533]	+	protein_coding
WASF3	2		ENSG00000132970	27131840	27263085	WAS protein family, member 3 [Source:HGNC Symbol;Acc:12734]	+	protein_coding
CDK8	1		ENSG00000132964	26828276	26979375	cyclin-dependent kinase 8 [Source:HGNC Symbol;Acc:1779]	+	protein_coding
GPR12	2		ENSG00000132975	27331923	27334922	G protein-coupled receptor 12 [Source:HGNC Symbol;Acc:4466]	-	protein_coding
USP12	1		ENSG00000152484	27640293	27746033	ubiquitin specific peptidase 12 [Source:HGNC Symbol;Acc:20485]	-	protein_coding
AL159977.1	1		ENSG00000221756	27894150	27894296		+	miRNA
RASL11A	1		ENSG00000122035	27844464	27847827	RAS-like, family 11, member A [Source:HGNC Symbol;Acc:23802]	+	protein_coding
LNX2	1	3	ENSG00000139517	28120050	28194541	ligand of numb-protein X 2 [Source:HGNC Symbol;Acc:20421]	-	protein_coding
MTIF3	1	3	ENSG00000122033	28009780	28024728	mitochondrial translational initiation factor 3 [Source:HGNC Symbol;Acc:29788]	-	protein_coding
PAN3	1		ENSG00000152520	28713170	28869472	PAN3 poly(A) specific ribonuclease subunit homolog (S. cerevisiae) [Source:HGNC Symbol;Acc:29991]	+	protein_coding
FLT3	1		ENSG00000122025	28577411	28674729	fms-related tyrosine kinase 3 [Source:HGNC Symbol;Acc:3765]	-	protein_coding
KIAA0774	2		ENSG00000132938	29598748	30080083	microtubule associated tumor suppressor candidate 2 [Source:HGNC Symbol;Acc:20595]	+	protein_coding
SLC46A3	2		ENSG00000139508	29274201	29293150	solute carrier family 46, member 3 [Source:HGNC Symbol;Acc:27501]	-	protein_coding
SLC7A1	1		ENSG00000139514	30083547	30169721	solute carrier family 7 (cationic amino acid transporter, y+ system), member 1 [Source:HGNC Symbol;Acc:11057]	-	protein_coding
AL596092.1	1		ENSG00000221670	29796699	29796778		+	miRNA
C13orf33	1	1	ENSG00000102802	31480328	31499709	Uncharacterized protein C13orf33 (Activated in W/Wv mouse stomach 3 homolog)(hAWMS3) [Source:UniProtKB/Swiss-Prot;Acc:Q5VYS4]	+	protein_coding
ALOX5AP	1	1	ENSG00000132965	31309645	31338556	arachidonate 5-lipoxygenase-activating protein [Source:HGNC Symbol;Acc:436]	+	protein_coding
HSPH1	1		ENSG00000120694	31710762	31736502	heat shock 105kDa/110kDa protein 1 [Source:HGNC Symbol;Acc:16969]	-	protein_coding
C13orf26	1		ENSG00000175664	31506840	31549639	Uncharacterized protein C13orf26 [Source:UniProtKB/Swiss-Prot;Acc:Q8N6G2]	+	protein_coding
B3GALTL	1	1	ENSG00000187676	31774073	31906413	beta 1,3-galactosyltransferase-like [Source:HGNC Symbol;Acc:20207]	+	protein_coding
RXFP2	1	2	ENSG00000133105	32313674	32377009	relaxin/insulin-like family peptide receptor 2 [Source:HGNC Symbol;Acc:17318]	+	protein_coding
N4BP2L2	1	1	ENSG00000139617	33006554	33112936	NEDD4 binding protein 2-like 2 [Source:HGNC Symbol;Acc:26916]	-	protein_coding
N4BP2L1	1	1	ENSG00000139597	32974861	33007091	NEDD4 binding protein 2-like 1 [Source:HGNC Symbol;Acc:25037]	-	protein_coding
STARD13	1		ENSG00000133121	33677270	33859892	StAR-related lipid transfer (START) domain containing 13 [Source:HGNC Symbol;Acc:19164]	-	protein_coding
KL	1	2	ENSG00000133116	33590571	33640282	klotho [Source:HGNC Symbol;Acc:6344]	+	protein_coding
AL390071.2	1		ENSG00000221519	36068551	36068674		-	miRNA
FREM2	1		ENSG00000150893	39261173	39460074	FRAS1 related extracellular matrix protein 2 [Source:HGNC Symbol;Acc:25396]	+	protein_coding
AL356863.1	1		ENSG00000215484	38930931	38932519	Putative uncharacterized protein ENSP00000383283 Fragment [Source:UniProtKB/TrEMBL;Acc:A8MV99]	+	protein_coding
LHFP	1	1	ENSG00000183722	39917029	40177665	lipoma HMGIC fusion partner [Source:HGNC Symbol;Acc:6586]	-	protein_coding
WBP4	1		ENSG00000120688	41635410	41658137	WW domain binding protein 4 (formin binding protein 21) [Source:HGNC Symbol;Acc:12739]	+	protein_coding
SUGT1L1	1		ENSG00000239827	41482294	41495910	SGT1, suppressor of G2 allele of SKP1 like 1 (S. cerevisiae) [Source:HGNC Symbol;Acc:20513]	-	protein_coding
DGKH	1	2	ENSG00000102780	42622889	42803888	diacylglycerol kinase, eta [Source:HGNC Symbol;Acc:2854]	+	protein_coding
KIAA0564	1	2	ENSG00000102763	42140961	42535256	KIAA0564 [Source:HGNC Symbol;Acc:29071]	-	protein_coding
HTR2A	1		ENSG00000102468	47407513	47470173	5-hydroxytryptamine (serotonin) receptor 2A [Source:HGNC Symbol;Acc:5293]	-	protein_coding
ARL11	1		ENSG00000152213	50202435	50208008	ADP-ribosylation factor-like 11 [Source:HGNC Symbol;Acc:24046]	+	protein_coding
RCBTB1	1		ENSG00000136144	50106082	50159719	regulator of chromosome condensation (RCC1) and BTB (POZ) domain containing protein 1 [Source:HGNC Symbol;Acc:18243]	-	protein_coding
C13orf1	1		ENSG00000123178	50486842	50510626	Chronic lymphocytic leukemia deletion region gene 6 protein (CLL deletion region gene 6 protein) [Source:UniProtKB/Swiss-Prot;Acc:Q5W111]	-	protein_coding
KPNA3	1	1	ENSG00000102753	50273447	50367057	karyopherin alpha 3 (importin alpha 4) [Source:HGNC Symbol;Acc:6396]	-	protein_coding
AL138696.1	2		ENSG00000221198	50937284	50937373		+	miRNA
DLEU1	1		ENSG00000176124	50656307	51298199	deleted in lymphocytic leukemia 1 (non-protein coding) [Source:HGNC Symbol;Acc:13747]	+	protein_coding
RNASEH2B	2		ENSG00000136104	51483814	51544592	ribonuclease H2, subunit B [Source:HGNC Symbol;Acc:25671]	+	protein_coding
GUCY1B2	1		ENSG00000123201	51568651	51640343	guanylate cyclase 1, soluble, beta 2 [Source:HGNC Symbol;Acc:4686]	-	protein_coding
NEK5	1	1	ENSG00000197168	52610605	52703238	NIMA (never in mitosis gene a)-related kinase 5 [Source:HGNC Symbol;Acc:7748]	-	protein_coding
UTP14C	1	1	ENSG00000214320	52586534	52607701	UTP14, U3 small nucleolar ribonucleoprotein, homolog C (yeast) [Source:HGNC Symbol;Acc:20321]	+	protein_coding
PCDH17	2		ENSG00000118946	58205789	58303445	protocadherin 17 [Source:HGNC Symbol;Acc:14267]	+	protein_coding
PRR20B	1	1	ENSG00000204918	57721622	57724643	proline rich 20B [Source:HGNC Symbol;Acc:37220]	+	protein_coding
TDRD3	1		ENSG00000083544	60970591	61148011	tudor domain containing 3 [Source:HGNC Symbol;Acc:20612]	+	protein_coding
DIAPH3	1	2	ENSG00000139734	60239717	60738119	diaphanous homolog 3 (Drosophila) [Source:HGNC Symbol;Acc:15480]	-	protein_coding
AL354775.1	1		ENSG00000221685	66438305	66438398		+	miRNA
DACH1	1	1	ENSG00000165659	72012098	72441330	dachshund homolog 1 (Drosophila) [Source:HGNC Symbol;Acc:2663]	-	protein_coding
KLF12	1		ENSG00000118922	74260150	74708394	Kruppel-like factor 12 [Source:HGNC Symbol;Acc:6346]	-	protein_coding
KCTD12	1		ENSG00000178695	77454312	77460540	potassium channel tetramerisation domain containing 12 [Source:HGNC Symbol;Acc:14678]	-	protein_coding
EDNRB	1		ENSG00000136160	78469616	78493903	endothelin receptor type B [Source:HGNC Symbol;Acc:3180]	-	protein_coding
SLITRK5	1		ENSG00000165300	88324870	88331868	SLIT and NTRK-like family, member 5 [Source:HGNC Symbol;Acc:20295]	+	protein_coding
hsa-mir-622	1	1	ENSG00000207858	90883436	90883531	hsa-mir-622 [Source:miRBase;Acc:MI0003636]	+	miRNA
GPC6	1	2	ENSG00000183098	93879095	95055812	glypican 6 [Source:HGNC Symbol;Acc:4454]	+	protein_coding
AL139318.1	1		ENSG00000212057	95117554	95117644		-	miRNA
TGDS	2		ENSG00000088451	95226308	95248511	TDP-glucose 4,6-dehydratase [Source:HGNC Symbol;Acc:20324]	-	protein_coding
DCT	2		ENSG00000080166	95091741	95131936	dopachrome tautomerase (dopachrome delta-isomerase, tyrosine-related protein 2) [Source:HGNC Symbol;Acc:2709]	-	protein_coding
SOX21	1	2	ENSG00000125285	95361886	95364389	SRY (sex determining region Y)-box 21 [Source:HGNC Symbol;Acc:11197]	-	protein_coding
GPR180	1	1	ENSG00000152749	95254157	95279698	G protein-coupled receptor 180 [Source:HGNC Symbol;Acc:28899]	+	protein_coding
ABCC4	1		ENSG00000125257	95672083	95953687	ATP-binding cassette, sub-family C (CFTR/MRP), member 4 [Source:HGNC Symbol;Acc:55]	-	protein_coding
UGCGL2	1	2	ENSG00000102595	96453834	96705637	UDP-glucose glycoprotein glucosyltransferase 2 [Source:HGNC Symbol;Acc:15664]	-	protein_coding
DNAJC3	1	2	ENSG00000102580	96329402	96443301	DnaJ (Hsp40) homolog, subfamily C, member 3 [Source:HGNC Symbol;Acc:9439]	+	protein_coding
MBNL2	1	1	ENSG00000139793	97873688	98046374	muscleblind-like 2 (Drosophila) [Source:HGNC Symbol;Acc:16746]	+	protein_coding
OXGR1	1	2	ENSG00000165621	97637973	97646604	oxoglutarate (alpha-ketoglutarate) receptor 1 [Source:HGNC Symbol;Acc:4531]	-	protein_coding
FARP1	3		ENSG00000152767	98795434	99102023	FERM, RhoGEF (ARHGEF) and pleckstrin domain protein 1 (chondrocyte-derived) [Source:HGNC Symbol;Acc:3591]	+	protein_coding
IPO5	3		ENSG00000065150	98605742	98676551	importin 5 [Source:HGNC Symbol;Acc:6402]	+	protein_coding
STK24	1	1	ENSG00000102572	99102455	99230194	serine/threonine kinase 24 (STE20 homolog, yeast) [Source:HGNC Symbol;Acc:11403]	-	protein_coding
SLC15A1	1		ENSG00000088386	99336898	99404929	solute carrier family 15 (oligopeptide transporter), member 1 [Source:HGNC Symbol;Acc:10920]	-	protein_coding
TM9SF2	1		ENSG00000125304	100153671	100215645	transmembrane 9 superfamily member 2 [Source:HGNC Symbol;Acc:11865]	+	protein_coding
hsa-mir-623	1		ENSG00000207719	100008385	100008482	hsa-mir-623 [Source:miRBase;Acc:MI0003637]	+	miRNA
ZIC5	1		ENSG00000139800	100615275	100624163	Zic family member 5 (odd-paired homolog, Drosophila) [Source:HGNC Symbol;Acc:20322]	-	protein_coding
CLYBL	1		ENSG00000125246	100258923	100545148	citrate lyase beta like [Source:HGNC Symbol;Acc:18355]	+	protein_coding
A2LD1	2	3	ENSG00000134864	101183801	101241782	AIG2-like domain 1 [Source:HGNC Symbol;Acc:25100]	-	protein_coding
PCCA	2	1	ENSG00000175198	100741337	101182686	propionyl Coenzyme A carboxylase, alpha polypeptide [Source:HGNC Symbol;Acc:8653]	+	protein_coding
ERCC5	1		ENSG00000134899	103497194	103528345	excision repair cross-complementing rodent repair deficiency, complementation group 5 [Source:HGNC Symbol;Acc:3437]	+	protein_coding
BIVM	1		ENSG00000134897	103451399	103493881	basic, immunoglobulin-like variable motif containing [Source:HGNC Symbol;Acc:16034]	+	protein_coding
EFNB2	1	2	ENSG00000125266	107142093	107187462	ephrin-B2 [Source:HGNC Symbol;Acc:3227]	-	protein_coding
AL445204.1	1		ENSG00000221316	107773381	107773471		+	miRNA
LIG4	1		ENSG00000174405	108859794	108870716	ligase IV, DNA, ATP-dependent [Source:HGNC Symbol;Acc:6601]	-	protein_coding
FAM155A	1		ENSG00000204442	107822318	108519083	family with sequence similarity 155, member A [Source:HGNC Symbol;Acc:33877]	-	protein_coding
AL161431.1	1	2	ENSG00000222110	109826095	109826146		+	miRNA
IRS2	2	1	ENSG00000185950	110406184	110438915	insulin receptor substrate 2 [Source:HGNC Symbol;Acc:6126]	-	protein_coding
COL4A2	1		ENSG00000134871	110958159	111165374	collagen, type IV, alpha 2 [Source:HGNC Symbol;Acc:2203]	+	protein_coding
ANKRD10	3	1	ENSG00000088448	111530887	111567416	ankyrin repeat domain 10 [Source:HGNC Symbol;Acc:20265]	-	protein_coding
CARS2	3	1	ENSG00000134905	111293759	111365882	cysteinyl-tRNA synthetase 2, mitochondrial (putative) [Source:HGNC Symbol;Acc:25695]	-	protein_coding
RP11-65D24.2	1	1	ENSG00000204398	112240638	112324955	Putative uncharacterized protein ENSP00000364863 Fragment [Source:UniProtKB/TrEMBL;Acc:A6NE48]	+	protein_coding
SOX1	2	2	ENSG00000182968	112721913	112726020	SRY (sex determining region Y)-box 1 [Source:HGNC Symbol;Acc:11189]	+	protein_coding
FAM70B	2	1	ENSG00000184497	114462216	114514926	family with sequence similarity 70, member B [Source:HGNC Symbol;Acc:28297]	+	protein_coding
GRK1	1		ENSG00000185974	114321470	114438724	G protein-coupled receptor kinase 1 [Source:HGNC Symbol;Acc:10013]	+	protein_coding
GAS6	1	1	ENSG00000183087	114523524	114567046	growth arrest-specific 6 [Source:HGNC Symbol;Acc:4168]	-	protein_coding
CR383658.1	9	4	ENSG00000215398	19110278	19118355	Putative ankyrin repeat domain-containing protein ENSP00000383069 [Source:UniProtKB/Swiss-Prot;Acc:A8MYG8]	+	protein_coding
OR4K2	1		ENSG00000165762	20344391	20345468	olfactory receptor, family 4, subfamily K, member 2 [Source:HGNC Symbol;Acc:14728]	+	protein_coding
OR4N2	1	1	ENSG00000176294	20295608	20296531	olfactory receptor, family 4, subfamily N, member 3 pseudogene [Source:HGNC Symbol;Acc:15374]	+	protein_coding
OR6S1	2	1	ENSG00000181803	21108855	21109850	olfactory receptor, family 6, subfamily S, member 1 [Source:HGNC Symbol;Acc:15363]	-	protein_coding
RNASE11	1	1	ENSG00000173464	21051051	21078043	ribonuclease, RNase A family, 11 (non-active) [Source:HGNC Symbol;Acc:19269]	-	protein_coding
RNASE4	1		ENSG00000181784	21152372	21168761	ribonuclease, RNase A family, 4 [Source:HGNC Symbol;Acc:10047]	+	protein_coding
C14orf176	1		ENSG00000232070	21569503	21571417	Transmembrane protein C14orf176 [Source:UniProtKB/Swiss-Prot;Acc:P0C7T8]	+	protein_coding
AL161668.2	1		ENSG00000165801	21538527	21558036	Protein SOLO [Source:UniProtKB/Swiss-Prot;Acc:Q8TER5]	+	protein_coding
SUPT16H	1		ENSG00000092201	21819631	21852425	suppressor of Ty 16 homolog (S. cerevisiae) [Source:HGNC Symbol;Acc:11465]	-	protein_coding
RPGRIP1	1		ENSG00000092200	21756136	21819458	retinitis pigmentosa GTPase regulator interacting protein 1 [Source:HGNC Symbol;Acc:13436]	+	protein_coding
SALL2	1	1	ENSG00000165821	21989234	22005337	sal-like 2 (Drosophila) [Source:HGNC Symbol;Acc:10526]	-	protein_coding
METTL3	1		ENSG00000165819	21966283	21979457	methyltransferase like 3 [Source:HGNC Symbol;Acc:17563]	-	protein_coding
TRAC	2	2	ENSG00000229164	22538953	23021098	T cell receptor alpha constant [Source:HGNC Symbol;Acc:12029]	+	protein_coding
AE000659.12	2	2	ENSG00000222776	22248785	22248866		+	miRNA
AE000660.5	1		ENSG00000238634	22610887	22610964		+	miRNA
AE000661.14	1		ENSG00000233257	22956156	22957163	Putative uncharacterized protein ENSP00000389967 Fragment [Source:UniProtKB/TrEMBL;Acc:C9JKB6]	-	protein_coding
MMP14	1		ENSG00000157227	23305772	23316970	matrix metallopeptidase 14 (membrane-inserted) [Source:HGNC Symbol;Acc:7160]	+	protein_coding
MRPL52	1		ENSG00000172590	23299092	23304246	mitochondrial ribosomal protein L52 [Source:HGNC Symbol;Acc:16655]	+	protein_coding
JUB	1		ENSG00000129474	23440383	23451851	jub, ajuba homolog (Xenopus laevis) [Source:HGNC Symbol;Acc:20250]	-	protein_coding
AL132780.3	1		ENSG00000223207	23427100	23427161		-	miRNA
C14orf119	1		ENSG00000179933	23563974	23569671	Uncharacterized protein C14orf119 [Source:UniProtKB/Swiss-Prot;Acc:Q9NWQ9]	+	protein_coding
CDH24	1	1	ENSG00000139880	23516271	23526747	cadherin 24, type 2 [Source:HGNC Symbol;Acc:14265]	-	protein_coding
C14orf165	2		ENSG00000215258	24391469	24403777	Putative uncharacterized protein C14orf165 [Source:UniProtKB/Swiss-Prot;Acc:Q86U02]	-	protein_coding
DHRS2	2		ENSG00000100867	24099378	24114848	dehydrogenase/reductase (SDR family) member 2 [Source:HGNC Symbol;Acc:18349]	+	protein_coding
FAM158A	1		ENSG00000100908	24608174	24610797	family with sequence similarity 158, member A [Source:HGNC Symbol;Acc:20273]	-	protein_coding
PSME1	1		ENSG00000092010	24605367	24608176	proteasome (prosome, macropain) activator subunit 1 (PA28 alpha) [Source:HGNC Symbol;Acc:9568]	+	protein_coding
TGM1	1		ENSG00000092295	24718322	24732382	transglutaminase 1 (K polypeptide epidermal type I, protein-glutamine-gamma-glutamyltransferase) [Source:HGNC Symbol;Acc:11777]	-	protein_coding
TINF2	1		ENSG00000092330	24708853	24711880	TERF1 (TRF1)-interacting nuclear factor 2 [Source:HGNC Symbol;Acc:11824]	-	protein_coding
DHRS1	1		ENSG00000157379	24759804	24768986	dehydrogenase/reductase (SDR family) member 1 [Source:HGNC Symbol;Acc:16445]	-	protein_coding
RABGGTA	1		ENSG00000100949	24734746	24740803	Rab geranylgeranyltransferase, alpha subunit [Source:HGNC Symbol;Acc:9795]	-	protein_coding
LTB4R2	1		ENSG00000213906	24778161	24780958	leukotriene B4 receptor 2 [Source:HGNC Symbol;Acc:19260]	+	protein_coding
C14orf21	1		ENSG00000196943	24769068	24778330	Pumilio domain-containing protein C14orf21 [Source:UniProtKB/Swiss-Prot;Acc:Q86U38]	+	protein_coding
STXBP6	1	1	ENSG00000168952	25278862	25519270	syntaxin binding protein 6 (amisyn) [Source:HGNC Symbol;Acc:19666]	-	protein_coding
GZMB	1		ENSG00000100453	25100161	25103473	granzyme B (granzyme 2, cytotoxic T-lymphocyte-associated serine esterase 1) [Source:HGNC Symbol;Acc:4709]	-	protein_coding
AL110292.1	2	2	ENSG00000222899	27396859	27396981		+	miRNA
AL139023.1	1	1	ENSG00000197358	28733620	28735152	Putative uncharacterized protein ENSP00000404429 [Source:UniProtKB/TrEMBL;Acc:C9JG85]	+	protein_coding
AL158058.1	1	1	ENSG00000212061	29896117	29896203		+	miRNA
hsa-mir-624	1		ENSG00000207952	31483852	31483948	hsa-mir-624 [Source:miRBase;Acc:MI0003638]	-	miRNA
COCH	1		ENSG00000100473	31343741	31364271	coagulation factor C homolog, cochlin (Limulus polyphemus) [Source:HGNC Symbol;Acc:2180]	+	protein_coding
STRN3	2	2	ENSG00000196792	31363005	31495607	striatin, calmodulin binding protein 3 [Source:HGNC Symbol;Acc:15720]	-	protein_coding
AP4S1	1	2	ENSG00000100478	31494683	31562241	adaptor-related protein complex 4, sigma 1 subunit [Source:HGNC Symbol;Acc:575]	+	protein_coding
HECTD1	1		ENSG00000092148	31569324	31676689	HECT domain containing 1 [Source:HGNC Symbol;Acc:20157]	-	protein_coding
ARHGAP5	2	2	ENSG00000100852	32546495	32628934	Rho GTPase activating protein 5 [Source:HGNC Symbol;Acc:675]	+	protein_coding
NUBPL	1		ENSG00000151413	32030591	32330399	nucleotide binding protein-like [Source:HGNC Symbol;Acc:20278]	+	protein_coding
NPAS3	1		ENSG00000151322	33408449	34273382	neuronal PAS domain protein 3 [Source:HGNC Symbol;Acc:19311]	+	protein_coding
CFL2	1		ENSG00000165410	35179593	35183896	cofilin 2 (muscle) [Source:HGNC Symbol;Acc:1875]	-	protein_coding
SNX6	1	1	ENSG00000129515	35030300	35099389	sorting nexin 6 [Source:HGNC Symbol;Acc:14970]	-	protein_coding
INSM2	1	1	ENSG00000168348	36003248	36006260	insulinoma-associated 2 [Source:HGNC Symbol;Acc:17539]	+	protein_coding
NFKBIA	1		ENSG00000100906	35870717	35873952	nuclear factor of kappa light polypeptide gene enhancer in B-cells inhibitor, alpha [Source:HGNC Symbol;Acc:7797]	-	protein_coding
BRMS1L	1	4	ENSG00000100916	36295597	36341168	breast cancer metastasis-suppressor 1-like [Source:HGNC Symbol;Acc:20512]	+	protein_coding
PAX9	2	1	ENSG00000198807	37126782	37147007	paired box 9 [Source:HGNC Symbol;Acc:8623]	+	protein_coding
SLC25A21	2		ENSG00000183032	37148494	37641865	solute carrier family 25 (mitochondrial oxodicarboxylate carrier), member 21 [Source:HGNC Symbol;Acc:14411]	-	protein_coding
CLEC14A	3	1	ENSG00000176435	38723308	38725574	C-type lectin domain family 14, member A [Source:HGNC Symbol;Acc:19832]	-	protein_coding
SSTR1	2		ENSG00000139874	38677204	38682268	somatostatin receptor 1 [Source:HGNC Symbol;Acc:11330]	+	protein_coding
AL157791.1	1		ENSG00000221645	39853282	39853350		-	miRNA
CTAGE5	1		ENSG00000150527	39734496	39820599	CTAGE family, member 5 [Source:HGNC Symbol;Acc:7057]	+	protein_coding
RPL10L	1	1	ENSG00000165496	47120222	47121028	ribosomal protein L10-like [Source:HGNC Symbol;Acc:17976]	-	protein_coding
C14orf104	1	1	ENSG00000165506	50091892	50101948	Protein kintoun [Source:UniProtKB/Swiss-Prot;Acc:Q9NVR5]	-	protein_coding
MGAT2	1		ENSG00000168282	50087489	50090198	mannosyl (alpha-1,6-)-glycoprotein beta-1,2-N-acetylglucosaminyltransferase [Source:HGNC Symbol;Acc:7045]	+	protein_coding
C14orf183	1		ENSG00000168260	50550369	50559361	Putative uncharacterized proteinPutative uncharacterized protein LOC196913 ; [Source:UniProtKB/TrEMBL;Acc:Q8WXQ3]	-	protein_coding
C14orf182	1	1	ENSG00000214900	50448430	50474238	Uncharacterized protein C14orf182 [Source:UniProtKB/Swiss-Prot;Acc:A1A4T8]	-	protein_coding
SAV1	1		ENSG00000151748	51100354	51135049	salvador homolog 1 (Drosophila) [Source:HGNC Symbol;Acc:17795]	-	protein_coding
ATL1	1		ENSG00000198513	50999800	51099786	atlastin GTPase 1 [Source:HGNC Symbol;Acc:11231]	+	protein_coding
TRIM9	1		ENSG00000100505	51441980	51562779	tripartite motif-containing 9 [Source:HGNC Symbol;Acc:16288]	-	protein_coding
PYGL	1		ENSG00000100504	51371937	51411234	phosphorylase, glycogen, liver [Source:HGNC Symbol;Acc:9725]	-	protein_coding
GNG2	2	2	ENSG00000186469	52327050	52436517	guanine nucleotide binding protein (G protein), gamma 2 [Source:HGNC Symbol;Acc:4404]	+	protein_coding
FRMD6	2	2	ENSG00000139926	51955855	52197445	FERM domain containing 6 [Source:HGNC Symbol;Acc:19839]	+	protein_coding
AL352979.2	2		ENSG00000214855	53409641	53414189	Putative uncharacterized protein ENSP00000382076 Fragment [Source:UniProtKB/TrEMBL;Acc:A8MVM4]	-	protein_coding
GNPNAT1	1		ENSG00000100522	53241912	53258319	glucosamine-phosphate N-acetyltransferase 1 [Source:HGNC Symbol;Acc:19980]	-	protein_coding
PLEKHC1	1		ENSG00000073712	53323986	53417815	fermitin family homolog 2 (Drosophila) [Source:HGNC Symbol;Acc:15767]	-	protein_coding
DDHD1	1	2	ENSG00000100523	53510686	53620000	DDHD domain containing 1 [Source:HGNC Symbol;Acc:19714]	-	protein_coding
GCH1	1		ENSG00000131979	55308726	55369542	GTP cyclohydrolase 1 [Source:HGNC Symbol;Acc:4193]	-	protein_coding
SAMD4A	1	1	ENSG00000020577	55034637	55255845	sterile alpha motif domain containing 4A [Source:HGNC Symbol;Acc:23023]	+	protein_coding
LGALS3	2		ENSG00000131981	55595872	55612147	lectin, galactoside-binding, soluble, 3 [Source:HGNC Symbol;Acc:6563]	+	protein_coding
MAPK1IP1L	2		ENSG00000168175	55518362	55536912	mitogen-activated protein kinase 1 interacting protein 1-like [Source:HGNC Symbol;Acc:19840]	+	protein_coding
KIAA0831	1		ENSG00000126775	55833110	55878576	KIAA0831 [Source:HGNC Symbol;Acc:19962]	-	protein_coding
FBXO34	1		ENSG00000178974	55738021	55820329	F-box protein 34 [Source:HGNC Symbol;Acc:20201]	+	protein_coding
MUDENG	1		ENSG00000053770	57735606	57756797	MU-2/AP1M2 domain containing, death-inducing [Source:HGNC Symbol;Acc:20192]	+	protein_coding
AL391152.2	1		ENSG00000212928	57671888	57673291		+	protein_coding
SLC35F4	2		ENSG00000151812	58030640	58063615	solute carrier family 35, member F4 [Source:HGNC Symbol;Acc:19845]	-	protein_coding
C14orf37	1		ENSG00000139971	58470774	58618931	Uncharacterized protein C14orf37 Precursor [Source:UniProtKB/Swiss-Prot;Acc:Q86TY3]	-	protein_coding
PPM1A	1		ENSG00000100614	60712470	60765805	protein phosphatase 1A (formerly 2C), magnesium-dependent, alpha isoform [Source:HGNC Symbol;Acc:9275]	+	protein_coding
DHRS7	1		ENSG00000100612	60610838	60632147	dehydrogenase/reductase (SDR family) member 7 [Source:HGNC Symbol;Acc:21524]	-	protein_coding
SIX4	1		ENSG00000100625	61176246	61190852	SIX homeobox 4 [Source:HGNC Symbol;Acc:10890]	-	protein_coding
[truncated: 8,085 more rows]
