# Supplementary material for: FOXP3 Is a HCC suppressor gene and Acts through regulating the TGF-β/Smad2/3 signaling pathway
Source: BMC Cancer. 2017 Sep 13;17:648. doi: 10.1186/s12885-017-3633-6 (PMC5598072; doi:10.1186/s12885-017-3633-6)
Supplement: Supplementary file 2 — The additional file contains 6 sub-files. (ZIP 2185 kb) [file 12885_2017_3633_MOESM2_ESM.zip › 5. GoR4.xls]

## Sheet: chart_109A7A6085511289543601002
Category	Term	Count	%	PValue	Genes	List Total	Pop Hits	Pop Total	Fold Enrichment	Bonferroni	Benjamini	FDR
GOTERM_BP_ALL	GO:0007275~multicellular organismal development	466	20.2169	4.7614e-13	HCCS, PTGS2, RORB, CTNNB1, MAP3K7, AGTR2, FOXF2, PATZ1, CDH23, PHOX2B, BSG, WNT10B, ZNF45, PTPRF, TTC7A, CRYAA, GATM, RREB1, RXRA, KIF5C, BARHL2, LIFR, PTPRR, MARK4, PLAUR, MAPK1, ADAMTS9, NME2, MSX1, RPS19, ROR2, FLII, TRAPPC4, UNCX, HSD17B10, ACSBG2, WARS2, CACNB4, OTOR, PVRL1, ZAP70, SPP2, UNC45B, NTF3, MAP2K1, ESRRB, EPM2A, ZNF521, GAS1, USF2, GAS6, TGFBR3, SMURF1, MAB21L2, FOXI1, RERE, ZAR1,…	1723	2865	14116	1.33256	2.04088e-09	2.04088e-09	8.91487e-10
GOTERM_BP_ALL	GO:0032502~developmental process	503	21.8221	7.90994e-13	HCCS, PTGS2, RORB, CTNNB1, ACTG1, MAP3K7, AGTR2, FOXF2, PATZ1, CDH23, PHOX2B, BSG, WNT10B, ZNF45, PTPRF, TTC7A, CRYAA, GATM, RREB1, RXRA, BARHL2, KIF5C, LIFR, PTPRR, MARK4, PLAUR, MAPK1, ADAMTS9, NME2, MSX1, RPS19, TRAPPC4, ROR2, FLII, UNCX, HSD17B10, ACSBG2, WARS2, CACNB4, OTOR, PVRL1, ZAP70, SPP2, UNC45B, NTF3, MAP2K1, ESRRB, EPM2A, ZNF521, GAS1, USF2, GAS6, TGFBR3, SMURF1, FOXI1, MAB21L2, RERE…	1723	3148	14116	1.30906	3.39037e-09	1.69519e-09	1.48096e-09
GOTERM_BP_ALL	GO:0031328~positive regulation of cellular biosynthetic process	145	6.29067	1.50304e-11	PDGFB, STAT5A, STAT5B, LHCGR, TGFB3, ZXDC, RORB, GDNF, ZXDA, TGFB1, ZIC3, IL31RA, CTNNB1, EPC1, AGTR2, S1PR1, GATA6, IFNG, FOXF2, PLA2G1B, ABRA, INSR, MYST4, SAMD4A, MYST3, IRS2, SATB2, RARG, PCBD1, STRN3, RXRA, BARHL2, ARID1A, ARNTL, ARID1B, IL21, PPARGC1B, HES1, PTHLH, MAPK1, PRDM7, EP300, VEGFA, PDGFRA, NFE2L2, SMARCA1, SMARCA4, HMGB2, BLM, ONECUT2, SOX5, AFAP1L2, SOX9, SRF, SLC11A1, MEIS2, OV…	1723	685	14116	1.73422	6.44204e-08	2.14735e-08	2.81397e-08
GOTERM_BP_ALL	GO:0031326~regulation of cellular biosynthetic process	468	20.3037	2.23892e-11	RORB, ZNF254, CTNNB1, MAGED1, EPC1, EPC2, AGTR2, FOXF2, ZNF248, PATZ1, TIGD6, GUCA2B, PHOX2B, L3MBTL4, ZNF45, RCOR3, PCBD1, RREB1, TAF4B, ZNF507, RXRA, BARHL2, TADA2B, ZNF648, HMG20A, MAPK1, SSTR2, ZNF236, NME2, MSX1, ZNF238, ZNF384, FLII, VGLL4, ST18, IRAK1BP1, UNCX, CRTC3, ZNF611, GNAI2, ZNF76, MTIF3, ZNF229, ZNF226, LYL1, YEATS4, TCF7, NTF3, MAP2K1, ESRRB, KLF13, MAP2K3, ESRRG, ZNF521, KLF15, …	1723	2947	14116	1.30104	9.59601e-08	2.399e-08	4.19167e-08
GOTERM_BP_ALL	GO:0048856~anatomical structure development	410	17.7874	3.46867e-11	HCCS, PTGS2, RORB, CTNNB1, MAP3K7, ACTG1, AGTR2, FOXF2, PATZ1, CDH23, PHOX2B, BSG, CRYAA, GATM, TTC7A, PTPRF, RXRA, KIF5C, BARHL2, PTPRR, LIFR, MARK4, PLAUR, MAPK1, NME2, MSX1, RPS19, ROR2, TRAPPC4, UNCX, HSD17B10, WARS2, CACNB4, OTOR, PVRL1, ZAP70, SPP2, UNC45B, MAP2K1, NTF3, ESRRB, EPM2A, GAS1, USF2, GAS6, TGFBR3, SMURF1, MAB21L2, FOXI1, NEURL, LZTS1, HNF1A, FOXA2, HLX, HTR5A, USH2A, LYN, STX2,…	1723	2527	14116	1.32924	1.48667e-07	2.97334e-08	6.49399e-08
GOTERM_BP_ALL	GO:0045941~positive regulation of transcription	124	5.37961	4.258e-11	STAT5A, STAT5B, TGFB3, ZXDC, RORB, GDNF, ZIC3, TGFB1, ZXDA, IL31RA, CTNNB1, EPC1, S1PR1, GATA6, IFNG, FOXF2, PLA2G1B, ABRA, MYST4, MYST3, SATB2, RARG, PCBD1, RXRA, STRN3, ARID1A, ARNTL, ARID1B, PPARGC1B, HES1, MAPK1, PRDM7, EP300, VEGFA, NFE2L2, SMARCA1, SMARCA4, HMGB2, BLM, ONECUT2, SOX5, AFAP1L2, SOX9, SRF, SLC11A1, MEIS2, OVOL2, RUNX1, RUNX2, ZNF423, NKX2-3, TAF2, YEATS4, BMP2, IKZF2, NTF3, KL…	1723	564	14116	1.80123	1.82498e-07	3.04163e-08	7.97177e-08
GOTERM_BP_ALL	GO:0009891~positive regulation of biosynthetic process	145	6.29067	4.56981e-11	PDGFB, STAT5A, STAT5B, LHCGR, TGFB3, ZXDC, RORB, GDNF, ZXDA, TGFB1, ZIC3, IL31RA, CTNNB1, EPC1, AGTR2, S1PR1, GATA6, IFNG, FOXF2, PLA2G1B, ABRA, INSR, MYST4, SAMD4A, MYST3, IRS2, SATB2, RARG, PCBD1, STRN3, RXRA, BARHL2, ARID1A, ARNTL, ARID1B, IL21, PPARGC1B, HES1, PTHLH, MAPK1, PRDM7, EP300, VEGFA, PDGFRA, NFE2L2, SMARCA1, SMARCA4, HMGB2, BLM, ONECUT2, SOX5, AFAP1L2, SOX9, SRF, SLC11A1, MEIS2, OV…	1723	695	14116	1.70927	1.95862e-07	2.79803e-08	8.55553e-08
GOTERM_BP_ALL	GO:0045449~regulation of transcription	419	18.1779	5.58322e-11	RORB, ZNF254, CTNNB1, MAGED1, EPC1, EPC2, FOXF2, ZNF248, PATZ1, TIGD6, PHOX2B, ZNF45, L3MBTL4, RCOR3, RREB1, PCBD1, ZNF507, TAF4B, RXRA, TADA2B, BARHL2, ZNF648, HMG20A, MAPK1, ZNF236, NME2, MSX1, ZNF238, ZNF384, FLII, VGLL4, ST18, IRAK1BP1, UNCX, CRTC3, ZNF611, ZNF76, ZNF229, ZNF226, LYL1, YEATS4, TCF7, MAP2K1, NTF3, ESRRB, KLF13, MAP2K3, ESRRG, ZNF521, KLF15, SFMBT1, SFMBT2, USF2, FOXI2, ZNF217,…	1723	2601	14116	1.31978	2.39297e-07	2.99121e-08	1.04528e-07
GOTERM_BP_ALL	GO:0010557~positive regulation of macromolecule biosynthetic process	138	5.98698	6.2825e-11	PDGFB, STAT5A, STAT5B, TGFB3, ZXDC, RORB, GDNF, ZXDA, TGFB1, ZIC3, IL31RA, CTNNB1, EPC1, S1PR1, GATA6, IFNG, FOXF2, PLA2G1B, ABRA, INSR, MYST4, SAMD4A, MYST3, IRS2, SATB2, RARG, PCBD1, STRN3, RXRA, BARHL2, ARID1A, ARNTL, ARID1B, IL21, PPARGC1B, HES1, MAPK1, PRDM7, EP300, VEGFA, PDGFRA, NFE2L2, SMARCA1, SMARCA4, HMGB2, BLM, ONECUT2, SOX5, AFAP1L2, SOX9, SRF, SLC11A1, MEIS2, OVOL2, DYRK2, RUNX1, TR…	1723	654	14116	1.72873	2.69268e-07	2.99186e-08	1.1762e-07
GOTERM_BP_ALL	GO:0009889~regulation of biosynthetic process	468	20.3037	6.4418e-11	RORB, ZNF254, CTNNB1, MAGED1, EPC1, EPC2, AGTR2, FOXF2, ZNF248, PATZ1, TIGD6, GUCA2B, PHOX2B, L3MBTL4, ZNF45, RCOR3, PCBD1, RREB1, TAF4B, ZNF507, RXRA, BARHL2, TADA2B, ZNF648, HMG20A, MAPK1, SSTR2, ZNF236, NME2, MSX1, ZNF238, ZNF384, FLII, VGLL4, ST18, IRAK1BP1, UNCX, CRTC3, ZNF611, GNAI2, ZNF76, MTIF3, ZNF229, ZNF226, LYL1, YEATS4, TCF7, NTF3, MAP2K1, ESRRB, KLF13, MAP2K3, ESRRG, ZNF521, KLF15, …	1723	2966	14116	1.29271	2.76096e-07	2.76096e-08	1.20602e-07
GOTERM_BP_ALL	GO:0045935~positive regulation of nucleobase, nucleoside, nucleotide and nucleic acid metabolic process	133	5.77007	7.15032e-11	PDGFB, STAT5A, STAT5B, TGFB3, ZXDC, RORB, GDNF, ZXDA, TGFB1, ZIC3, IL31RA, CTNNB1, EPC1, S1PR1, GATA6, IFNG, FOXF2, PLA2G1B, ABRA, INSR, MYST4, MYST3, SATB2, RARG, PCBD1, STRN3, RXRA, ARID1A, ARNTL, CD40, ARID1B, PPARGC1B, PTHLH, HES1, MAPK1, PRDM7, EP300, VEGFA, PDGFRA, NFE2L2, SMARCA1, SMARCA4, HMGB2, BLM, ONECUT2, SOX5, AFAP1L2, SOX9, SRF, SLC11A1, MEIS2, OVOL2, RUNX1, RUNX2, ZNF423, NKX2-3, T…	1723	624	14116	1.7462	3.06463e-07	2.78603e-08	1.33867e-07
GOTERM_BP_ALL	GO:0010628~positive regulation of gene expression	126	5.46638	7.4144e-11	STAT5A, STAT5B, TGFB3, ZXDC, RORB, GDNF, ZIC3, TGFB1, ZXDA, IL31RA, CTNNB1, EPC1, S1PR1, GATA6, IFNG, FOXF2, PLA2G1B, ABRA, MYST4, MYST3, SATB2, RARG, PCBD1, RXRA, STRN3, ARID1A, ARNTL, ARID1B, PPARGC1B, HES1, MAPK1, PRDM7, EP300, VEGFA, NFE2L2, SMARCA1, SMARCA4, HMGB2, BLM, ONECUT2, SOX5, AFAP1L2, SOX9, SRF, SLC11A1, MEIS2, OVOL2, RUNX1, RUNX2, ZNF423, NKX2-3, TAF2, YEATS4, BMP2, IKZF2, NTF3, KL…	1723	581	14116	1.77673	3.17781e-07	2.64818e-08	1.38811e-07
GOTERM_BP_ALL	GO:0051173~positive regulation of nitrogen compound metabolic process	136	5.90022	8.27187e-11	PDGFB, STAT5A, STAT5B, TGFB3, ZXDC, RORB, GDNF, ZXDA, TGFB1, ZIC3, IL31RA, CTNNB1, EPC1, AGTR2, S1PR1, GATA6, IFNG, FOXF2, PLA2G1B, ABRA, INSR, MYST4, MYST3, SATB2, RARG, PCBD1, STRN3, RXRA, ARID1A, ARNTL, ARID1B, CD40, PPARGC1B, PTHLH, HES1, MAPK1, PRDM7, EP300, VEGFA, PDGFRA, NFE2L2, SMARCA1, SMARCA4, HMGB2, BLM, ONECUT2, SOX5, AFAP1L2, SOX9, SRF, SLC11A1, MEIS2, OVOL2, RUNX1, RUNX2, ZNF423, NK…	1723	644	14116	1.73013	3.54532e-07	2.72717e-08	1.54865e-07
GOTERM_BP_ALL	GO:0051254~positive regulation of RNA metabolic process	109	4.72885	1.12881e-10	STAT5A, STAT5B, TGFB3, RORB, GDNF, ZIC3, TGFB1, IL31RA, CTNNB1, EPC1, S1PR1, GATA6, IFNG, FOXF2, PLA2G1B, ABRA, SATB2, RARG, RXRA, STRN3, ARID1A, ARNTL, ARID1B, PPARGC1B, HES1, PRDM7, EP300, VEGFA, NFE2L2, SMARCA1, SMARCA4, HMGB2, ONECUT2, SOX5, AFAP1L2, SOX9, SRF, SLC11A1, MEIS2, OVOL2, RUNX1, RUNX2, NKX2-3, TAF2, YEATS4, BMP2, IKZF2, MAP2K1, NTF3, KLF13, MAP2K3, NR4A2, SMAD4, ESRRG, SMAD3, SMAD…	1723	481	14116	1.85655	4.83809e-07	3.45578e-08	2.11335e-07
GOTERM_BP_ALL	GO:0019219~regulation of nucleobase, nucleoside, nucleotide and nucleic acid metabolic process	446	19.3492	1.13241e-10	RORB, ZNF254, CTNNB1, MAGED1, EPC1, EPC2, FOXF2, ZNF248, PATZ1, TIGD6, GUCA2B, PHOX2B, L3MBTL4, ZNF45, RCOR3, PCBD1, RREB1, ZNF507, TAF4B, RXRA, TADA2B, BARHL2, ZNF648, HMG20A, MAPK1, SSTR2, ZNF236, NME2, MSX1, ZNF238, ZNF384, FLII, VGLL4, ST18, IRAK1BP1, UNCX, CRTC3, ZNF611, GNAI2, ZNF76, ZNF229, ZNF226, LYL1, YEATS4, TCF7, NTF3, MAP2K1, ESRRB, KLF13, MAP2K3, ESRRG, ZNF521, KLF15, SFMBT1, SFMBT2…	1723	2814	14116	1.29849	4.85349e-07	3.23566e-08	2.12007e-07
GOTERM_BP_ALL	GO:0051171~regulation of nitrogen compound metabolic process	449	19.4794	1.29271e-10	RORB, ZNF254, CTNNB1, MAGED1, EPC1, EPC2, AGTR2, FOXF2, ZNF248, PATZ1, TIGD6, GUCA2B, PHOX2B, L3MBTL4, ZNF45, RCOR3, PCBD1, RREB1, ZNF507, TAF4B, RXRA, TADA2B, BARHL2, ZNF648, HMG20A, MAPK1, SSTR2, ZNF236, NME2, MSX1, ZNF238, ZNF384, FLII, VGLL4, ST18, IRAK1BP1, UNCX, CRTC3, ZNF611, GNAI2, ZNF76, ZNF229, ZNF226, LYL1, YEATS4, TCF7, NTF3, MAP2K1, ESRRB, KLF13, MAP2K3, ESRRG, ZNF521, KLF15, SFMBT1,…	1723	2839	14116	1.29571	5.54054e-07	3.46284e-08	2.42018e-07
GOTERM_BP_ALL	GO:0048731~system development	380	16.4859	1.43098e-10	HCCS, EDN3, NOG, PTGS2, GLDN, STAT5A, LHCGR, STAT5B, AQP4, RORB, PRKG1, TPD52, CTNNB1, MAP3K7, SHB, ATP2B2, AGTR2, S1PR1, CD44, NKX6-2, SEMA7A, WWP1, FOXF2, CCBE1, RAPGEF5, PATZ1, WWOX, CDH23, PHOX2B, BSG, RARG, PTPRF, TTC7A, CRYAA, GATM, EFNB1, RXRA, EFNB2, BARHL2, EMX2, KIF5C, LIFR, PTPRR, MARK4, PRELP, PLAUR, HES1, MAPK1, NME2, MSX1, RPS19, VEGFA, PDGFRA, ROR2, TRAPPC4, UNCX, HSD17B10, ERMP1, …	1723	2330	14116	1.33615	6.13317e-07	3.60775e-08	2.67906e-07
GOTERM_BP_ALL	GO:0045893~positive regulation of transcription, DNA-dependent	108	4.68547	1.45804e-10	STAT5A, STAT5B, TGFB3, RORB, GDNF, ZIC3, TGFB1, IL31RA, CTNNB1, EPC1, S1PR1, GATA6, FOXF2, IFNG, PLA2G1B, ABRA, SATB2, RARG, RXRA, STRN3, ARID1A, ARNTL, ARID1B, PPARGC1B, HES1, PRDM7, EP300, VEGFA, NFE2L2, SMARCA1, SMARCA4, HMGB2, ONECUT2, SOX5, AFAP1L2, SOX9, SRF, SLC11A1, MEIS2, OVOL2, RUNX1, RUNX2, NKX2-3, TAF2, YEATS4, BMP2, IKZF2, NTF3, KLF13, MAP2K3, NR4A2, SMAD4, ESRRG, SMAD3, SMAD2, TEAD3…	1723	477	14116	1.85495	6.24917e-07	3.47176e-08	2.72973e-07
GOTERM_BP_ALL	GO:0010468~regulation of gene expression	451	19.5662	1.48296e-10	RORB, ZNF254, CTNNB1, MAGED1, EPC1, EPC2, FOXF2, ZNF248, PATZ1, TIGD6, PHOX2B, ZNF45, L3MBTL4, RCOR3, RREB1, PCBD1, ZNF507, TAF4B, RXRA, TADA2B, BARHL2, ZNF648, HMG20A, MAPK1, ZNF236, NME2, MSX1, ZNF238, ZNF384, FLII, VGLL4, ST18, IRAK1BP1, UNCX, CRTC3, ZNF611, ZNF76, MTIF3, ZNF229, ZNF226, LYL1, YEATS4, TCF7, NTF3, MAP2K1, ESRRB, KLF13, MAP2K3, ESRRG, ZNF521, KLF15, SFMBT1, SFMBT2, USF2, FOXI2, …	1723	2856	14116	1.29373	6.35595e-07	3.34524e-08	2.77637e-07
GOTERM_BP_ALL	GO:0010556~regulation of macromolecule biosynthetic process	446	19.3492	2.73744e-10	RORB, ZNF254, CTNNB1, MAGED1, EPC1, EPC2, FOXF2, ZNF248, PATZ1, TIGD6, PHOX2B, ZNF45, L3MBTL4, RCOR3, RREB1, PCBD1, ZNF507, TAF4B, RXRA, TADA2B, BARHL2, ZNF648, HMG20A, MAPK1, ZNF236, NME2, MSX1, ZNF238, ZNF384, FLII, VGLL4, ST18, IRAK1BP1, UNCX, CRTC3, ZNF611, ZNF76, MTIF3, ZNF229, ZNF226, LYL1, YEATS4, TCF7, NTF3, MAP2K1, ESRRB, KLF13, MAP2K3, ESRRG, ZNF521, KLF15, SFMBT1, SFMBT2, USF2, FOXI2, …	1723	2830	14116	1.29114	1.17327e-06	5.86633e-08	5.12499e-07
GOTERM_BP_ALL	GO:0006357~regulation of transcription from RNA polymerase II promoter	146	6.33406	6.47745e-10	STAT5A, STAT5B, TGFB3, CBX4, CNOT2, GDNF, ZNF254, TGFB1, ZIC3, CTNNB1, MAGED1, EPC1, S1PR1, GATA6, NKX6-2, PLA2G1B, ABRA, SATB2, RARG, STRN3, RXRA, BARHL2, ARNTL, PPARGC1B, HES1, PRDM7, MSX1, EP300, ZNF238, VEGFA, SMARCA5, TFAP2A, ST18, TFAP2C, SMARCA4, HMGB2, ZNF76, ONECUT2, SOX5, SOX9, SRF, SLC11A1, MEIS2, RUNX1, TCF25, RUNX2, NKX2-3, TAF2, IKZF3, BMP2, TAF4, TCF7, IKZF2, MAP2K1, NTF3, SMAD7, K…	1723	727	14116	1.6453	2.77623e-06	1.32202e-07	1.2127e-06
GOTERM_BP_ALL	GO:0031325~positive regulation of cellular metabolic process	169	7.33189	8.69007e-10	PDGFB, STAT5A, STAT5B, LHCGR, TGFB3, ZXDC, RORB, GDNF, ZXDA, TGFB1, ZIC3, CTNNB1, IL31RA, EPC1, AGTR2, S1PR1, GATA6, ATG7, IFNG, FOXF2, PLA2G1B, ABRA, INSR, MYST4, SAMD4A, MYST3, IRS2, SATB2, RARG, PCBD1, STRN3, RXRA, BARHL2, ARID1A, ARNTL, ARID1B, CD40, IL21, PPARGC1B, HES1, PTHLH, PRDM7, MAPK1, EP300, VEGFA, PDGFRA, NFE2L2, ANAPC7, SMARCA1, SMARCA4, HMGB2, CAV1, BLM, ONECUT2, SOX5, BMPR2, AFAP1…	1723	880	14116	1.57337	3.72456e-06	1.69298e-07	1.62694e-06
GOTERM_BP_ALL	GO:0007399~nervous system development	200	8.67679	9.39061e-10	EDN3, NOG, GLDN, AQP4, RORB, PRKG1, CTNNB1, MAP3K7, ATP2B2, AGTR2, S1PR1, CD44, WWP1, SEMA7A, NKX6-2, RAPGEF5, CDH23, PHOX2B, PTPRF, RXRA, EFNB1, KIF5C, EMX2, BARHL2, EFNB2, PTPRR, LIFR, MARK4, HES1, NME2, MSX1, VEGFA, PDGFRA, TRAPPC4, UNCX, CDK5R1, PVRL1, LHX1, LHX4, GNAT1, BMP2, MAP2K1, NTF3, TRPC5, EPM2A, SMAD4, EN1, GAS1, TMOD2, BMP7, MAB21L2, ARSB, NEURL, NRP1, LZTS1, EVX1, FOXA2, PPARG, PTE…	1723	1088	14116	1.50601	4.02481e-06	1.74992e-07	1.7581e-06
GOTERM_BP_ALL	GO:0010604~positive regulation of macromolecule metabolic process	165	7.15835	1.16001e-09	PDGFB, STAT5A, STAT5B, TGFB3, ZXDC, RORB, GDNF, ZXDA, TGFB1, ZIC3, CTNNB1, IL31RA, EPC1, S1PR1, GATA6, ATG7, IFNG, FOXF2, PLA2G1B, ABRA, INSR, MYST4, SAMD4A, MYST3, IRS2, SATB2, RARG, PCBD1, STRN3, RXRA, BARHL2, ARID1A, ARNTL, ARID1B, CD40, IL21, PPARGC1B, HES1, MAPK1, PRDM7, EP300, SGSM3, VEGFA, PDGFRA, NFE2L2, ANAPC7, SMARCA1, SMARCA4, HMGB2, CAV1, BLM, ONECUT2, SOX5, BMPR2, AFAP1L2, SOX9, SRF,…	1723	857	14116	1.57736	4.97178e-06	2.07158e-07	2.17175e-06
GOTERM_BP_ALL	GO:0031323~regulation of cellular metabolic process	525	22.7766	1.72187e-09	RORB, ZNF254, CTNNB1, MAGED1, MAP3K7, EPC1, EPC2, AGTR2, MAP3K4, MAP3K9, ZNF248, FOXF2, PATZ1, TIGD6, GUCA2B, PHOX2B, L3MBTL4, ZNF45, RCOR3, PCBD1, RREB1, RXRA, TAF4B, ZNF507, BARHL2, TADA2B, ZNF648, HMG20A, MAPK1, SSTR2, ZNF236, NME2, MSX1, ZNF238, SAPS3, ZNF384, FLII, VGLL4, ST18, IRAK1BP1, UNCX, CRTC3, ZNF611, GNAI2, ZNF76, MTIF3, ZNF229, ZNF226, LYL1, YEATS4, TCF7, NTF3, MAP2K1, ESRRB, KLF13,…	1723	3464	14116	1.24167	7.37992e-06	2.95198e-07	3.22366e-06
GOTERM_BP_ALL	GO:0060255~regulation of macromolecule metabolic process	498	21.6052	1.8025e-09	RORB, ZNF254, CTNNB1, MAGED1, EPC1, EPC2, MAP3K9, FOXF2, ZNF248, PATZ1, TIGD6, PHOX2B, L3MBTL4, ZNF45, RCOR3, PCBD1, RREB1, TAF4B, ZNF507, RXRA, BARHL2, TADA2B, ZNF648, HMG20A, PLAUR, MAPK1, ZNF236, NME2, MSX1, ZNF238, ZNF384, FLII, VGLL4, ST18, IRAK1BP1, UNCX, CRTC3, ZNF611, ZNF76, MTIF3, ZNF229, ZNF226, LYL1, YEATS4, TCF7, NTF3, MAP2K1, ESRRB, KLF13, MAP2K3, ESRRG, ZNF521, KLF15, SFMBT1, SFMBT2…	1723	3259	14116	1.2519	7.7255e-06	2.97136e-07	3.37462e-06
GOTERM_BP_ALL	GO:0019222~regulation of metabolic process	545	23.6443	2.07171e-09	RORB, ZNF254, CTNNB1, MAGED1, MAP3K7, EPC1, EPC2, AGTR2, MAP3K4, MAP3K9, ZNF248, FOXF2, PATZ1, TIGD6, GUCA2B, PHOX2B, L3MBTL4, ZNF45, RCOR3, PCBD1, RREB1, RXRA, TAF4B, ZNF507, BARHL2, TADA2B, ZNF648, HMG20A, PLAUR, MAPK1, SSTR2, ZNF236, NME2, MSX1, ZNF238, SAPS3, ZNF384, FLII, ST18, VGLL4, IRAK1BP1, UNCX, CRTC3, ZNF611, GNAI2, ZNF76, MTIF3, ZNF229, ZNF226, LYL1, YEATS4, TCF7, NTF3, MAP2K1, ESRRB,…	1723	3621	14116	1.23309	8.8793e-06	3.28864e-07	3.87862e-06
GOTERM_BP_ALL	GO:0009987~cellular process	1384	60.0434	2.51633e-09	PPP2R5C, RORB, RPL22L1, USP50, MAP3K7, CUL2, EPC1, EPC2, MAP3K4, HMCN1, INCENP, MAP3K9, GRIN2D, MAP3K8, FOXF2, RPLP1, PIK3C3, VMA21, PATZ1, PTBP2, PDHA1, CDH24, CDH23, STAG1, ACAA2, BSG, GATM, PCBD1, RREB1, MYLK3, TAF4B, ZNF507, BARHL2, KIF5C, LIFR, EXD3, ESPL1, H2BFWT, LPCAT3, MARK4, JUP, MAPK1, SSTR2, MAPK4, ZWINT, RYR3, ZNF384, ROR2, UNC13C, UNCX, GC, CRTC3, HSD17B10, CYP1B1, PPP2R3A, DNAH14, …	1723	10541	14116	1.07567	1.07849e-05	3.85178e-07	4.71104e-06
GOTERM_BP_ALL	GO:0009653~anatomical structure morphogenesis	214	9.28416	2.57083e-09	HCCS, MRPL40, NOG, RORB, TPD52, CTNNB1, ACTG1, MAP3K7, ATP2B2, SHB, AGTR2, S1PR1, CD44, FOXF2, CCBE1, WWOX, CDH23, BSG, RARG, GATM, CRYAA, RXRA, EFNB1, KIF5C, EFNB2, LIFR, PLAUR, HES1, MAPK1, MSX1, VEGFA, PDGFRA, ROR2, UNCX, CDK5R1, WARS2, OTOR, PVRL1, LHX1, LHX4, NKX2-3, GNAT1, BMP2, MAP2K1, NTF3, SMAD7, ESRRB, FTO, SMAD4, SMAD3, EN1, SMAD2, PMF1, GAS1, GAS6, LAMA1, SFRP1, TGFBR3, BMP7, CLTCL1, …	1723	1197	14116	1.46469	1.10185e-05	3.79951e-07	4.81307e-06
GOTERM_BP_ALL	GO:0080090~regulation of primary metabolic process	501	21.7354	2.64242e-09	RORB, ZNF254, CTNNB1, MAGED1, EPC1, EPC2, MAP3K9, FOXF2, ZNF248, PATZ1, TIGD6, GUCA2B, PHOX2B, L3MBTL4, ZNF45, RCOR3, PCBD1, RREB1, TAF4B, ZNF507, RXRA, BARHL2, TADA2B, ZNF648, HMG20A, PLAUR, MAPK1, SSTR2, ZNF236, NME2, MSX1, ZNF238, ZNF384, FLII, VGLL4, ST18, IRAK1BP1, UNCX, CRTC3, ZNF611, GNAI2, ZNF76, MTIF3, ZNF229, ZNF226, LYL1, YEATS4, TCF7, NTF3, MAP2K1, ESRRB, KLF13, MAP2K3, ESRRG, ZNF521,…	1723	3291	14116	1.2472	1.13253e-05	3.77514e-07	4.9471e-06
GOTERM_BP_ALL	GO:0009893~positive regulation of metabolic process	173	7.50542	3.00229e-09	PDGFB, STAT5A, STAT5B, LHCGR, TGFB3, ZXDC, RORB, GDNF, ZXDA, TGFB1, ZIC3, CTNNB1, IL31RA, EPC1, AGTR2, S1PR1, GATA6, ATG7, IFNG, FOXF2, PLA2G1B, ABRA, INSR, MYST4, SAMD4A, MYST3, IRS2, SATB2, RARG, PCBD1, STRN3, RXRA, BARHL2, ARID1A, ARNTL, ARID1B, CD40, IL21, PPARGC1B, HES1, PTHLH, PRDM7, MAPK1, EP300, SGSM3, VEGFA, PDGFRA, NFE2L2, ANAPC7, SMARCA1, SMARCA4, HMGB2, CAV1, BLM, ONECUT2, SOX5, BMPR2…	1723	921	14116	1.53891	1.28677e-05	4.15091e-07	5.62084e-06
GOTERM_MF_ALL	GO:0005488~binding	1600	69.4143	3.28506e-09	RORB, AMOTL1, MAP3K7, MAP3K4, MAP3K9, FOXF2, BTBD3, RPLP1, MAP3K8, C14ORF166B, PTBP2, PDHA1, BSG, PCBD1, BARHL2, GEM, MARK4, JUP, ZNF384, ROR2, UNCX, HSD17B10, RALGPS2, CYP1B1, DNAH14, DNAH17, WARS2, CACNB4, ATP12A, ZAP70, SPOP, GUCY2F, ESRRB, ESRRG, GARS, GAS1, GAS6, USF2, FNIP2, FOXI2, RGS3, LASP1, RGS7, PARP4, FOXI1, FOXA2, NUAK1, UBE2G2, ZNF730, ERRFI1, PARVG, ATF7IP, MRPL1, PIK3C2G, ANP32B, …	1830	12531	15143	1.05656	4.53994e-06	4.53994e-06	5.40414e-06
GOTERM_BP_ALL	GO:0030154~cell differentiation	275	11.9306	5.97895e-09	EDN3, NOG, GLDN, STAT5A, STAT5B, RORB, TPD52, PRKG1, CTNNB1, ACTG1, SHB, ATP2B2, S1PR1, CD44, NKX6-2, SEMA7A, PATZ1, WWOX, CDH23, PHOX2B, PTPRF, CRYAA, RXRA, EFNB1, EFNB2, EMX2, KIF5C, BARHL2, PTPRR, LIFR, HES1, NME2, RPS19, TXNDC2, UHRF2, VEGFA, PDGFRA, ROR2, TRAPPC4, BIN1, UNCX, HSD17B10, CDK5R1, TDRD7, ACSBG2, WARS2, CACNB4, FAM65B, PVRL1, LHX1, LHX4, ZAP70, UNC45B, HIP1, NKX2-3, GNAT1, BMP2, …	1723	1637	14116	1.37629	2.56255e-05	8.00806e-07	1.11937e-05
GOTERM_MF_ALL	GO:0030528~transcription regulator activity	255	11.0629	7.87619e-09	STAT5A, STAT5B, RORB, CTNNB1, MAGED1, EPC1, NKX6-2, FOXF2, ABRA, PATZ1, PHOX2B, ZNF45, L3MBTL4, RARG, RREB1, PCBD1, STRN3, RXRA, TAF4B, EMX2, BARHL2, HMG20A, PPARGC1B, HES1, ZNF236, NME2, MSX1, ZNF238, PRDM5, ZNF384, ST18, UNCX, ZIM2, LYL1, LHX1, LHX4, DUX4, TCF25, NKX2-3, YEATS4, AEBP2, TCF7, IKZF3, BMP2, IKZF2, SMAD7, KLF13, ESRRB, SMAD6, SMAD4, RYBP, ESRRG, SMAD3, EN1, SMAD2, KLF15, PMF1, USF2…	1830	1512	15143	1.39556	1.08848e-05	5.44243e-06	1.29569e-05
GOTERM_BP_ALL	GO:0048513~organ development	288	12.4946	9.26618e-09	HCCS, EDN3, NOG, PTGS2, STAT5A, LHCGR, STAT5B, RORB, TPD52, PRKG1, CTNNB1, MAP3K7, SHB, ATP2B2, AGTR2, S1PR1, CD44, NKX6-2, FOXF2, CCBE1, PATZ1, WWOX, CDH23, PHOX2B, BSG, RARG, TTC7A, CRYAA, GATM, RXRA, EFNB1, EFNB2, EMX2, LIFR, PLAUR, HES1, MAPK1, NME2, MSX1, RPS19, VEGFA, PDGFRA, ROR2, UNCX, HSD17B10, ERMP1, CDK5R1, WARS2, CACNB4, OTOR, FAM65B, PVRL1, LHX1, LHX4, ZAP70, TCF25, UNC45B, NKX2-3, G…	1723	1738	14116	1.35759	3.97141e-05	1.20348e-06	1.7348e-05
GOTERM_BP_ALL	GO:0006350~transcription	337	14.6204	1.48567e-08	STAT5A, STAT5B, RORB, ZNF254, CTNNB1, EPC1, EPC2, PRIM2, FOXF2, ZNF248, ABRA, PATZ1, PHOX2B, ZNF45, RARG, RCOR3, RREB1, ZNF507, TAF4B, RXRA, BARHL2, TADA2B, ZNF648, HMG20A, PPARGC1B, HES1, ZNF236, NME2, MSX1, CCR6, ZNF238, PRDM5, ZNF384, FLII, CDCA7L, VGLL4, ST18, IRAK1BP1, UNCX, ZIM2, CRTC3, ZNF611, ZNF76, ZNF229, ZNF226, LHX1, LYL1, LHX4, DUX4, TCF25, HIP1, NKX2-3, YEATS4, AEBP2, TCF7, IKZF3, K…	1723	2101	14116	1.31411	6.36737e-05	1.87281e-06	2.78144e-05
GOTERM_BP_ALL	GO:0048869~cellular developmental process	281	12.1909	2.85206e-08	EDN3, NOG, GLDN, STAT5A, STAT5B, RORB, TPD52, PRKG1, CTNNB1, ACTG1, SHB, ATP2B2, S1PR1, CD44, NKX6-2, SEMA7A, PATZ1, WWOX, CDH23, PHOX2B, PTPRF, CRYAA, RXRA, EFNB1, EFNB2, EMX2, KIF5C, BARHL2, LIFR, PTPRR, HES1, NME2, RPS19, TXNDC2, UHRF2, VEGFA, PDGFRA, ROR2, TRAPPC4, BIN1, UNCX, HSD17B10, CDK5R1, TDRD7, ACSBG2, WARS2, CACNB4, FAM65B, PVRL1, LHX1, LHX4, ZAP70, UNC45B, HIP1, NKX2-3, GNAT1, BMP2, …	1723	1706	14116	1.34944	0.000122232	3.49255e-06	5.33959e-05
GOTERM_BP_ALL	GO:0048522~positive regulation of cellular process	300	13.0152	3.34073e-08	EDN3, NOG, PTGS2, STAT5A, LHCGR, STAT5B, RORB, LPAR1, CTNNB1, MAGED1, MAP3K7, EPC1, CD47, CUL2, AGTR2, S1PR1, CD44, NKX6-2, FOXF2, IFNG, PLA2G1B, ABRA, CHRNA7, WWOX, PHOX2B, RARG, CAPNS1, PTPRF, PCBD1, STRN3, EFNB1, RXRA, BARHL2, LIFR, ESPL1, CD40, MARK4, PPARGC1B, RPTOR, HES1, PRDM7, MAPK1, SIRPG, NME2, RPS19, VEGFA, PDGFRA, ANAPC7, CD226, CDK5R1, GNAI2, AKAP13, AFAP1L2, STK17A, IFNA2, SLC11A1, …	1723	1847	14116	1.3307	0.000143174	3.97732e-06	6.25447e-05
GOTERM_BP_ALL	GO:0045944~positive regulation of transcription from RNA polymerase II promoter	83	3.60087	4.34691e-08	HNF1A, EVX1, FOXA2, ELF4, STAT5A, PPARG, STAT5B, TGFB3, PAX2, GDNF, PAX1, SKAP1, ZIC3, TGFB1, CTNNB1, EPC1, S1PR1, BARX2, PAX9, GATA6, PLA2G1B, ABRA, SATB2, EGR2, RARG, CCNH, RXRA, STRN3, TTF1, ARNTL, CDK7, PPARGC1B, NRIP1, HES1, PRDM7, INHBA, EP300, ZMIZ2, ZMIZ1, VEGFA, FOXC1, SMARCA4, HMGB2, ABLIM3, ONECUT2, SOX5, SOX9, SRF, TCF7L1, SLC11A1, NPAS2, MEIS2, RUNX1, NFATC2, RUNX2, ERCC2, NKX2-3, TA…	1723	371	14116	1.83287	0.000186291	5.03535e-06	8.13821e-05
GOTERM_BP_ALL	GO:0048518~positive regulation of biological process	323	14.013	8.48713e-08	EDN3, NOG, PTGS2, STAT5A, LHCGR, STAT5B, RORB, LPAR1, CTNNB1, MAGED1, MAP3K7, EPC1, CUL2, CD47, ATP2B2, AGTR2, S1PR1, CD44, NKX6-2, FOXF2, IFNG, PLA2G1B, ABRA, CHRNA7, WWOX, PHOX2B, CAPNS1, RARG, PTPRF, PCBD1, STRN3, EFNB1, RXRA, BARHL2, LIFR, ESPL1, CD40, MARK4, PPARGC1B, RPTOR, HES1, PRDM7, MAPK1, SIRPG, NME2, RPS19, VEGFA, PDGFRA, ANAPC7, CD226, CDK5R1, GNAI2, AKAP13, AFAP1L2, STK17A, CACNB4, …	1723	2033	14116	1.30164	0.000363692	9.57254e-06	0.000158895
GOTERM_BP_ALL	GO:0022008~neurogenesis	117	5.07592	2.21565e-07	EDN3, NOG, JAG2, RPE65, RORB, PRKG1, GDNF, TGFB1, CTNNB1, ATP2B2, S1PR1, UNC5B, CD44, ANK3, UNC5A, NKX6-2, OLIG1, FRS2, DSCAM, CDH23, PHOX2B, RET, SATB2, PTPRF, EFNB1, RXRA, BARHL2, KIF5C, EMX2, PTPRR, LIFR, DLL1, HES1, SLITRK3, RASGRF1, VEGFA, PDGFRA, TRAPPC4, SMARCA1, SMARCA4, CDK5R1, SOX1, DRD2, ONECUT2, CLU, SOX5, NAPA, SRF, PVRL1, LHX1, MTCH1, LHX4, B3GNT1, GNAT1, BMP2, MAP2K1, NTF3, MET, NR…	1723	601	14116	1.59492	0.000949179	2.43492e-05	0.000414811
GOTERM_BP_ALL	GO:0048699~generation of neurons	110	4.77223	3.07205e-07	EDN3, NOG, JAG2, RPE65, RORB, PRKG1, GDNF, TGFB1, ATP2B2, S1PR1, CD44, UNC5B, ANK3, UNC5A, NKX6-2, OLIG1, FRS2, DSCAM, CDH23, PHOX2B, SATB2, RET, PTPRF, EFNB1, RXRA, BARHL2, KIF5C, EMX2, LIFR, PTPRR, DLL1, HES1, SLITRK3, RASGRF1, VEGFA, TRAPPC4, SMARCA1, CDK5R1, SOX1, DRD2, ONECUT2, CLU, SOX5, NAPA, SRF, PVRL1, LHX1, MTCH1, LHX4, B3GNT1, GNAT1, BMP2, MAP2K1, NTF3, MET, NR4A2, SMAD4, EN1, GAS1, FE…	1723	559	14116	1.61216	0.00131581	3.29165e-05	0.000575143
GOTERM_BP_ALL	GO:0030182~neuron differentiation	91	3.94794	3.25319e-07	EDN3, NRP1, EVX1, FOXA2, AGTPBP1, JAG2, RPE65, RORB, PRKG1, PAX2, GDNF, PTEN, ATP2B2, S1PR1, UNC5B, CD44, ANK3, UNC5A, PAX7, NKX6-2, OLIG1, DSCAM, CDH23, KCNMA1, RET, EGR2, EFNB1, RXRA, EMX2, BARHL2, KIF5C, LIFR, PTPRR, PRKCI, SLIT1, VASP, HES1, PRKCQ, SLITRK3, RASGRF1, VEGFA, UBC, TRAPPC4, CNTN4, VCAN, SMARCA1, DCC, CDK5R1, PARD3, SOX1, RTN4RL1, DRD2, ONECUT2, CLU, SOX5, BRSK2, NAPA, SRF, CDH4, …	1723	438	14116	1.70213	0.00139335	3.40072e-05	0.000609056
GOTERM_BP_ALL	GO:0009887~organ morphogenesis	109	4.72885	9.00676e-07	HCCS, NOG, FGF16, TGFB3, JAG2, FGF10, RORB, ZIC3, TGFB1, CTNNB1, MAP3K7, ATP2B2, CD44, PRKACA, INSR, FRS2, WWOX, DSCAM, CDH23, BSG, SATB2, RET, RARG, CRYAA, RXRA, EFNB2, LIFR, PTHLH, MAPK1, MSX1, EP300, TIMELESS, VEGFA, PDGFRA, TFAP2A, ROR2, HMX3, SMARCA4, UNCX, FRAS1, SOX1, ONECUT2, PTK7, BMPR2, OTOR, SOX9, SRF, FOXQ1, OVOL2, PVRL1, LHX1, LHX4, TRAF6, RUNX2, NKX2-3, GNAT1, BMP2, SMAD7, SMAD4, SM…	1723	564	14116	1.58334	0.00385286	9.19077e-05	0.00168622
GOTERM_BP_ALL	GO:0006355~regulation of transcription, DNA-dependent	281	12.1909	9.47112e-07	STAT5A, SNIP1, STAT5B, RORB, ZNF254, CTNNB1, MAGED1, EPC1, S1PR1, NKX6-2, FOXF2, IFNG, ZNF248, PLA2G1B, ABRA, PATZ1, PHOX2B, ZNF45, L3MBTL4, RARG, RREB1, STRN3, RXRA, TAF4B, EMX2, BARHL2, HMG20A, PPARGC1B, HES1, PRDM7, ZNF236, NME2, MSX1, ZNF238, VEGFA, ST18, UNCX, ZIM2, ZNF611, ZNF76, AFAP1L2, ZNF229, SLC11A1, ZNF226, LHX1, LHX4, DUX4, TCF25, NKX2-3, YEATS4, AEBP2, TCF7, IKZF3, BMP2, IKZF2, NTF3…	1723	1773	14116	1.29845	0.00405109	9.43984e-05	0.00177315
GOTERM_BP_ALL	GO:0051252~regulation of RNA metabolic process	284	12.321	2.20481e-06	STAT5A, SNIP1, STAT5B, RORB, ZNF254, CTNNB1, MAGED1, EPC1, S1PR1, NKX6-2, FOXF2, IFNG, ZNF248, PLA2G1B, ABRA, PATZ1, PHOX2B, ZNF45, L3MBTL4, RARG, RREB1, STRN3, RXRA, TAF4B, EMX2, BARHL2, HMG20A, PPARGC1B, HES1, PRDM7, ZNF236, NME2, MSX1, ZNF238, VEGFA, ST18, UNCX, ZIM2, ZNF611, ZNF76, AFAP1L2, ZNF229, SLC11A1, ZNF226, LHX1, LHX4, DUX4, TCF25, NKX2-3, YEATS4, AEBP2, TCF7, IKZF3, BMP2, IKZF2, NTF3…	1723	1813	14116	1.28336	0.0094053	0.000214745	0.00412772
GOTERM_BP_ALL	GO:0009790~embryonic development	108	4.68547	2.21377e-06	NOG, TGFB3, JAG2, FGF10, TGFB1, CTNNB1, MAP3K7, ATP2B2, TOP1, GATA6, FOXF2, PRKACA, FRS2, MYST3, CDH23, SATB2, RET, RARG, GATM, EFNB1, PTPRR, DLL1, HES1, MSX1, EP300, VEGFA, PDGFRA, SMARCA5, TFAP2A, ROR2, HMX3, SMARCA4, CDK5R1, LMBR1, ARFRP1, PTK7, BMPR2, SRF, ITGB1, OVOL2, LHX1, BTF3, AXIN2, TRAF6, BMP2, ESRRB, SMAD6, FTO, SMAD4, SMAD3, SMAD2, EN1, GAS1, BRCA1, SALL4, SFRP1, TGFBR3, BMP7, MAB21L…	1723	568	14116	1.55776	0.00944335	0.000210827	0.0041445
GOTERM_BP_ALL	GO:0044260~cellular macromolecule metabolic process	724	31.41	2.30955e-06	PPP2R5C, RORB, RPL22L1, INTS3, ZNF254, USP50, CTNNB1, MAP3K7, EPC1, CUL2, ERO1LB, EPC2, HMCN1, MAP3K4, CLK3, MAP3K9, ZNF248, MAP3K8, RPLP1, PIK3C3, FOXF2, LSM3, PATZ1, PTBP2, PHOX2B, ZNF45, TNIK, PTPRF, RCOR3, CRYAA, RREB1, RXRA, MYLK3, TAF4B, ZNF507, BARHL2, TADA2B, PTPRR, ZNF648, HMG20A, PTPRT, PPP1R3A, MRM1, MARK4, PLAUR, CWH43, MAPK1, NME2, ZNF236, ADAMTS9, MSX1, RPS19, ZNF238, MAPK4, RPS12, …	1723	5214	14116	1.13761	0.00984991	0.000215167	0.00432382
GOTERM_MF_ALL	GO:0016563~transcription activator activity	83	3.60087	2.3377e-06	HNF1A, RSF1, FOXK1, FOXA2, ELF4, PPARG, ZXDC, SKAP1, TGFB1, IL31RA, CTNNB1, MAGED1, EPC1, MAX, FUBP3, GATA6, FOXF2, ABRA, PATZ1, MKL1, MYST4, MYST3, NR2F1, PSMD9, RREB1, PCBD1, RXRA, ZFX, ARID1A, ARID1B, CDK7, PPARGC1B, NRIP1, MYT1L, EP300, ZMIZ2, ZNF384, SMARCA5, TFAP2A, FOXC1, NFE2L2, SMARCA4, DCC, SUPT3H, PRDM16, SOX9, BCL2, RUNX1, NFATC2, RUNX2, ZNF423, ERCC2, NFATC1, NKX2-3, TAF4, BGLAP, CEB…	1830	410	15143	1.67516	0.0032255	0.00107632	0.00384561
GOTERM_BP_ALL	GO:0010629~negative regulation of gene expression	96	4.16486	8.0025e-06	HNF1A, RSF1, FOXK1, DICER1, PPARG, CBX4, BNIP3, PAX5, HSBP1, PAX2, RLIM, ZNF254, TGFB1, KCNIP3, CTNNB1, SAP30, EPC1, BARX2, WWP1, NKX6-2, SND1, FOXF2, PIWIL1, PIWIL4, SIK1, INSR, DEDD2, MYST4, MYST3, NR2F1, ATF7IP, SATB2, GSC, RARG, RXRA, SLA2, STRN3, FOXN3, NRIP1, MXD4, HES1, MSX1, TIMELESS, ZNF238, MDM2, ST18, NSD1, KDM6B, SMARCA4, C1D, SBNO2, HMGB2, SNX6, ELK3, PRDM16, SOX9, TCF7L1, NPAS1, MEI…	1723	504	14116	1.56051	0.0337173	0.000729496	0.0149811
GOTERM_MF_ALL	GO:0003677~DNA binding	347	15.0542	8.09582e-06	STAT5A, STAT5B, RORB, ZNF254, CTNNB1, NKX6-2, PRIM2, FOXF2, ZNF248, PATZ1, TIGD6, PHOX2B, ZNF45, L3MBTL4, RARG, RCOR3, RREB1, STRN3, ZNF507, TAF4B, RXRA, BARHL2, TADA2B, EMX2, ZNF648, HMG20A, LHFP, H2AFJ, H2BFWT, HES1, ZNF236, NME2, MSX1, UHRF2, ZNF238, RFC2, PRDM5, ZNF384, ST18, MYO18A, UNCX, ZIM2, ZNF611, TNRC18, ZNF76, BANF2, ZNF229, ZNF226, LHX1, LYL1, LHX4, DUX4, TCF25, NKX2-3, YEATS4, AEBP2…	1830	2331	15143	1.23182	0.0111261	0.00279321	0.0133173
GOTERM_BP_ALL	GO:0009880~embryonic pattern specification	15	0.650759	8.48413e-06	SATB2, TBX3, SMAD6, EFNB1, FGF10, DLL1, SMAD2, TCF7L1, CTNNB1, MEOX2, DISP1, LHX1, BMP7, FRS2, SIM2	1723	32	14116	3.84032	0.0357099	0.000757278	0.0158827
GOTERM_MF_ALL	GO:0005515~protein binding	1072	46.5076	9.15547e-06	PPP2R5A, PPP2R5C, RORB, AMOTL1, MAP3K7, CUL2, AGTR2, INCENP, MAP3K9, GRIN2D, MAP3K8, FOXF2, RPLP1, PIK3C3, BTBD3, PATZ1, C14ORF166B, PDHA1, CDH24, CDH23, STAG1, BSG, PCBD1, TAF4B, KIF5C, LIFR, EXD3, ESPL1, GEM, MARK4, JUP, MAPK1, SSTR2, SAPS3, ZWINT, ZNF384, ROR2, GC, HSD17B10, RALGPS2, CYP1B1, PPP2R3A, CACNB4, ARFGEF2, ARFGEF1, ZAP70, SFRS12, SPOP, GUCY2F, YEATS4, NTF3, EPM2A, ESRRG, GARS, ZNF52…	1830	8154	15143	1.08789	0.0125732	0.00252738	0.0150603
GOTERM_BP_ALL	GO:0016481~negative regulation of transcription	88	3.81779	1.54338e-05	HNF1A, RSF1, FOXK1, PPARG, CBX4, PAX5, HSBP1, PAX2, RLIM, ZNF254, TGFB1, CTNNB1, KCNIP3, SAP30, EPC1, BARX2, WWP1, NKX6-2, FOXF2, SIK1, DEDD2, MYST4, MYST3, NR2F1, ATF7IP, SATB2, GSC, RARG, RXRA, SLA2, STRN3, FOXN3, NRIP1, MXD4, HES1, MSX1, TIMELESS, ZNF238, MDM2, ST18, NSD1, KDM6B, SMARCA4, C1D, SBNO2, HMGB2, SNX6, ELK3, PRDM16, SOX9, TCF7L1, NPAS1, MEIS2, OVOL2, GATAD2A, BHLHE40, TCF25, RUNX2, …	1723	459	14116	1.57071	0.0640093	0.00134908	0.028891
GOTERM_BP_ALL	GO:0045934~negative regulation of nucleobase, nucleoside, nucleotide and nucleic acid metabolic process	96	4.16486	1.55175e-05	HNF1A, RSF1, FOXK1, PPARG, TGFB3, CBX4, PAX5, HSBP1, PAX2, RLIM, ZNF254, TGFB1, KCNIP3, CTNNB1, EDNRA, SAP30, EPC1, BARX2, WWP1, NKX6-2, FOXF2, SIK1, DEDD2, MYST4, MYST3, NR2F1, ATF7IP, SATB2, GSC, RARG, RXRA, SLA2, STRN3, TTF1, FOXN3, NRIP1, MXD4, HES1, MSX1, TIMELESS, ZNF238, GRM7, MDM2, ST18, NSD1, KDM6B, C1D, SMARCA4, SBNO2, HMGB2, SNX6, BLM, ELK3, PRDM16, SOX9, TCF7L1, NPAS1, MEIS2, TSPYL2, …	1723	512	14116	1.53613	0.0643451	0.00132929	0.0290477
GOTERM_BP_ALL	GO:0009059~macromolecule biosynthetic process	413	17.9176	1.56078e-05	RORB, RPL22L1, ZNF254, CTNNB1, EPC1, EPC2, FOXF2, RPLP1, ZNF248, PATZ1, PHOX2B, ZNF45, RCOR3, RREB1, ZNF507, TAF4B, RXRA, TADA2B, BARHL2, ZNF648, HMG20A, PLAUR, CWH43, ZNF236, NME2, MSX1, RPS19, ZNF238, RPS12, ZNF384, FLII, VGLL4, ST18, IRAK1BP1, UNCX, CRTC3, ZNF611, DNAH14, ZNF76, WARS2, MTIF3, ZNF229, ZNF226, LYL1, YEATS4, MGAT4A, TCF7, ESRRB, KLF13, GARS, ESRRG, ZNF521, KLF15, USF2, FOXI2, ZNF…	1723	2832	14116	1.19477	0.0647072	0.00131082	0.0292167
GOTERM_BP_ALL	GO:0051172~negative regulation of nitrogen compound metabolic process	97	4.20824	1.59474e-05	TGFB3, CBX4, ZNF254, TGFB1, CTNNB1, EPC1, WWP1, NKX6-2, FOXF2, MYST4, MYST3, SATB2, RARG, RXRA, STRN3, FOXN3, HES1, MSX1, TIMELESS, ZNF238, ST18, SMARCA4, CAV1, HMGB2, SNX6, BLM, ELK3, SOX9, MEIS2, OVOL2, BHLHE40, TCF25, RUNX2, ZNF423, BMP2, SMAD7, SMAD4, RYBP, SMAD3, SMAD2, BRCA1, CDKN1C, SALL4, NEDD4, JAZF1, SMURF2, HDAC8, NCOR2, DNAJB6, KLF4, HNF1A, RSF1, FOXK1, PPARG, PAX5, PAX2, RLIM, HSBP1,…	1723	519	14116	1.5312	0.0660675	0.00131358	0.0298523
GOTERM_BP_ALL	GO:0034645~cellular macromolecule biosynthetic process	410	17.7874	1.78487e-05	RORB, RPL22L1, ZNF254, CTNNB1, EPC1, EPC2, FOXF2, RPLP1, ZNF248, PATZ1, PHOX2B, ZNF45, RCOR3, RREB1, ZNF507, TAF4B, RXRA, TADA2B, BARHL2, ZNF648, HMG20A, PLAUR, CWH43, ZNF236, NME2, MSX1, RPS19, ZNF238, RPS12, ZNF384, FLII, VGLL4, ST18, IRAK1BP1, UNCX, CRTC3, ZNF611, DNAH14, ZNF76, WARS2, MTIF3, ZNF229, ZNF226, LYL1, YEATS4, MGAT4A, TCF7, ESRRB, KLF13, GARS, ESRRG, ZNF521, KLF15, USF2, FOXI2, ZNF…	1723	2812	14116	1.19452	0.0736474	0.00144236	0.0334109
GOTERM_BP_ALL	GO:0031327~negative regulation of cellular biosynthetic process	103	4.46855	1.837e-05	PDGFB, TGFB3, CBX4, ZNF254, TGFB1, CTNNB1, EPC1, WWP1, NKX6-2, FOXF2, MYST4, MYST3, SATB2, RARG, RXRA, STRN3, FOXN3, HES1, MSX1, TIMELESS, ZNF238, ASB1, ST18, SMARCA4, CAV1, HMGB2, SNX6, BLM, ELK3, SOX9, MEIS2, OVOL2, BHLHE40, TCF25, RUNX2, ZNF423, BMP2, SMAD7, SMAD4, RYBP, SMAD3, SMAD2, BRCA1, CDKN1C, SALL4, NEDD4, JAZF1, SMURF2, HDAC8, NCOR2, CACNA1A, DNAJB6, KLF4, HNF1A, RSF1, FOXK1, PPARG, PA…	1723	561	14116	1.50418	0.0757148	0.00145699	0.0343865
GOTERM_BP_ALL	GO:0048523~negative regulation of cellular process	257	11.1497	1.92895e-05	EDN3, NOG, PTGS2, STAT5A, STAT5B, ZNF254, CTNNB1, MAGED1, MAP3K7, EPC1, CUL2, AGTR2, S1PR1, NKX6-2, WWP1, FOXF2, IFNG, WWOX, PHOX2B, RARG, PTPRF, CRYAA, STRN3, RXRA, ESPL1, VASH1, BCL2L10, HES1, MAPK1, GRB10, NME2, SIRPG, SSTR2, MSX1, ZNF238, TXNDC5, VEGFA, ANAPC7, ST18, MYO18A, GNAI2, LHX4, TCF25, BMP2, MAP2K1, SMAD7, ESRRB, SMAD6, SMAD4, RYBP, SMAD3, SMAD2, GAS1, CDC27, SFRP1, RGS3, ETS1, JAZF1…	1723	1660	14116	1.26839	0.0793504	0.00150207	0.0361074
GOTERM_BP_ALL	GO:0032879~regulation of localization	110	4.77223	2.08009e-05	NCBP2, EDN3, PTGS2, PDGFB, LHCGR, STAT5B, TGFB3, JAG2, FGF10, GDNF, TGFB1, ATP2B2, AGTR2, S1PR1, IFNG, PLA2G1B, PRKACA, INSR, IRS2, NUDT4, CRYAA, ACTN1, MFGE8, CD40, PCLO, VASH1, MAPK1, UCN3, GRB10, RPS19, AAAS, VEGFA, PDGFRA, CARTPT, BIN1, CAV1, GNAI2, DRD2, ENPP2, ONECUT2, CACNB4, KCNA5, SLC11A1, PRR5, P2RY1, SCARB1, TRAF6, HIP1, MUC2, TRPC1, CACNA2D1, MAP2K1, SMAD7, SMAD4, SMAD3, MYO1F, SYNGR3…	1723	610	14116	1.47737	0.085295	0.00159076	0.038936
GOTERM_MF_ALL	GO:0003700~transcription factor activity	161	6.98482	2.35053e-05	STAT5A, STAT5B, ZXDC, RORB, LASS5, ZXDA, CTNNB1, GATA6, NKX6-2, GATA3, FOXF2, PHOX2B, L3MBTL4, SATB2, ZNF45, RARG, STRN3, TAF4B, RXRA, BARHL2, EMX2, HMG20A, FOXN2, ARNTL, FOXN3, NME2, ZNF236, MSX1, EP300, ZNF238, TFAP2A, ST18, TFAP2C, NFE2L2, HMX3, UNCX, ZIM2, HMGB2, SOX1, ONECUT2, SOX5, ANKRD30A, ELK3, SOX9, SRF, MEIS1, FOXQ1, MEIS2, LHX1, TFDP2, LHX4, BHLHE40, DUX4, RUNX1, RUNX2, TCF25, DBX1, N…	1830	975	15143	1.36641	0.0319627	0.00539948	0.0386607
GOTERM_BP_ALL	GO:0065007~biological regulation	993	43.0803	2.59567e-05	PPP2R5A, PPP2R5C, RORB, MAP3K7, CUL2, EPC1, AGTR2, EPC2, HMCN1, MAP3K4, GRIN2D, MAP3K9, MAP3K8, PIK3C3, FOXF2, PATZ1, L3MBTL4, RREB1, PCBD1, ZNF507, TAF4B, BARHL2, LIFR, ESPL1, GEM, MARK4, MAPK1, SSTR2, RYR3, SAPS3, ZWINT, ZNF384, ROR2, UNC13C, UNCX, CRTC3, RALGPS2, PLCXD3, CYP1B1, PPYR1, CACNB4, ARFGEF2, ATP12A, ARFGEF1, LYL1, ZAP70, FH, GUCY2F, YEATS4, NTF3, ESRRB, ESRRG, ZNF521, GAS1, SFMBT1, …	1723	7484	14116	1.08703	0.105286	0.00194988	0.0485845
GOTERM_BP_ALL	GO:0042127~regulation of cell proliferation	135	5.85683	2.81172e-05	EDN3, NOG, APOBEC1, PDGFB, PTGS2, STAT5A, STAT5B, TGFB3, JAG2, FGF10, VIPR1, TGFB1, IL31RA, CTNNB1, MAGED1, CD47, CUL2, S1PR1, IFNG, PLA2G1B, CHRNA7, ASPH, ODZ1, INSR, IRS2, RARG, CAPNS1, PTPRF, RXRA, EFNB1, LIFR, MFGE8, CD40, IL21, MARK4, VASH1, HES1, PTHLH, MAPK1, NME2, SSTR2, SIRPG, MSX1, TIMELESS, VEGFA, PDGFRA, RIPK2, CAV1, GNAI2, BLM, DRD2, CLU, BMPR2, SOX9, ITGB1, FTH1, OVOL2, LHX1, ZAP70,…	1723	787	14116	1.40535	0.113534	0.00207564	0.0526275
GOTERM_BP_ALL	GO:0048468~cell development	114	4.94577	3.33009e-05	EDN3, NOG, RPE65, RORB, PRKG1, GDNF, TGFB1, CTNNB1, ACTG1, ATP2B2, UNC5B, CD44, ANK3, UNC5A, MYST3, DSCAM, CDH23, PHOX2B, SATB2, RET, CRYAA, EFNB1, RXRA, KIF5C, LIFR, IL21, PTHLH, HES1, SLITRK3, RASGRF1, VEGFA, TRAPPC4, RNF17, CDK5R1, SOX1, TDRD7, DRD2, ONECUT2, CLU, CACNB4, SOX9, SRF, ITGB1, OVOL2, PVRL1, MTCH1, LHX4, B3GNT1, TRAF6, RUNX2, GNAT1, BMP2, MAP2K1, NTF3, ESRRB, NR4A2, SMAD3, EN1, GAS…	1723	644	14116	1.45026	0.133012	0.00241623	0.0623271
GOTERM_BP_ALL	GO:0048598~embryonic morphogenesis	63	2.73319	3.7824e-05	NOG, HNF1A, FOXA2, DICER1, JAG2, TGFB3, FGF10, PAX2, CTNNB1, MAP3K7, ATP2B2, HLX, CHST11, PRKACA, FRS2, CDH23, SATB2, RET, TBX15, GSC, RARG, VASP, HES1, MSX1, ROR2, TFAP2A, FOXC1, TXNRD1, NSD1, HMX3, SMARCA4, LMBR1, ARFRP1, BMPR2, PTK7, MSX2, RGMA, OVOL2, LHX1, FBN2, TRAF6, NAT8, TBX3, NF2, ESRRB, FTO, HSPG2, SMAD4, SMAD3, SMAD2, EN1, GAS1, GJB6, SALL4, SP3, GFPT1, GRLF1, SP8, BMP7, MAB21L2, FOXI…	1723	307	14116	1.68124	0.149658	0.0026983	0.0707899
GOTERM_BP_ALL	GO:0048666~neuron development	68	2.95011	3.81287e-05	NRP1, RPE65, RORB, PAX2, PRKG1, GDNF, PTEN, ATP2B2, UNC5B, CD44, ANK3, UNC5A, CDH23, DSCAM, RET, EGR2, RXRA, EFNB1, KIF5C, LIFR, PRKCI, SLIT1, VASP, HES1, SLITRK3, RASGRF1, VEGFA, UBC, TRAPPC4, VCAN, CNTN4, DCC, CDK5R1, PARD3, SOX1, RTN4RL1, DRD2, ONECUT2, CLU, SRF, CDH4, LINGO1, PVRL1, BCL2, MTCH1, LHX4, B3GNT1, DCX, SNAP25, GNAT1, GNAO1, NTF3, MAP2K1, MAP1B, NTNG1, NR4A2, NTNG2, EN1, GAS1, VSX1…	1723	339	14116	1.64337	0.150768	0.00267547	0.0713598
GOTERM_BP_ALL	GO:0007417~central nervous system development	81	3.5141	4.31064e-05	ARSB, NOG, EVX1, FOXA2, AGTPBP1, JAG2, PRKG1, PTEN, MBP, CTNNB1, ATP2B2, AGTR2, SLC1A2, S1PR1, NKX6-2, PAX7, WWP1, CDK5RAP2, FRS2, HTR5A, NR2F1, PHOX2B, IRS2, EGR2, GSC, LYN, CYP11A1, CA10, EMX2, SLIT1, HES1, MSX1, CHST8, FOXC1, CNTN4, SMARCA1, HMX3, UNCX, SMARCA4, DCC, CDK5R1, SOX1, DRD2, SOX5, OXTR, NAPA, ALDH3A2, APLP2, LINGO1, NPAS1, NPAS2, NPTX1, LHX1, DNER, BCL2, LHX4, DCX, ERCC2, GNAO1, NT…	1723	425	14116	1.56143	0.168694	0.00297553	0.0806723
GOTERM_BP_ALL	GO:0009890~negative regulation of biosynthetic process	103	4.46855	4.46233e-05	PDGFB, TGFB3, CBX4, ZNF254, TGFB1, CTNNB1, EPC1, WWP1, NKX6-2, FOXF2, MYST4, MYST3, SATB2, RARG, RXRA, STRN3, FOXN3, HES1, MSX1, TIMELESS, ZNF238, ASB1, ST18, SMARCA4, CAV1, HMGB2, SNX6, BLM, ELK3, SOX9, MEIS2, OVOL2, BHLHE40, TCF25, RUNX2, ZNF423, BMP2, SMAD7, SMAD4, RYBP, SMAD3, SMAD2, BRCA1, CDKN1C, SALL4, NEDD4, JAZF1, SMURF2, HDAC8, NCOR2, CACNA1A, DNAJB6, KLF4, HNF1A, RSF1, FOXK1, PPARG, PA…	1723	573	14116	1.47268	0.174082	0.00303126	0.08351
GOTERM_BP_ALL	GO:0032501~multicellular organismal process	594	25.7701	4.58384e-05	HCCS, PTGS2, RORB, OR6S1, CTNNB1, MAP3K7, AGTR2, HMCN1, GRIN2D, FOXF2, PATZ1, HTR1D, GUCA2B, CDH23, PHOX2B, OPA3, BSG, WNT10B, ZNF45, PTPRF, TTC7A, GATM, CRYAA, RREB1, RXRA, BARHL2, KIF5C, LIFR, PTPRR, MARK4, PCLO, PLAUR, BCL2L10, MAPK1, SSTR2, ADAMTS9, NME2, MSX1, RPS19, AAAS, RYR3, TRAPPC4, FLII, ROR2, UNC13C, CD226, OR10K1, UNCX, HSD17B10, CYP1B1, PPYR1, ACSBG2, WARS2, CACNB4, OTOR, NPHP4, SYP…	1723	4280	14116	1.13702	0.178372	0.0030651	0.0857831
GOTERM_BP_ALL	GO:0010646~regulation of cell communication	169	7.33189	5.08808e-05	EDN3, NOG, PDGFB, PTGS2, TBK1, GRIK3, LHCGR, TGFB3, RASGEF1B, FGF10, LPAR1, GDNF, TGFB1, CTNNB1, IL31RA, TBC1D16, MAP3K7, ATP2B2, AGTR2, S1PR1, TIAM2, MAP3K9, IFNG, PLA2G1B, SPRED2, ABRA, RAPGEF5, CHRNA7, PRKACA, FRS2, INSR, WWOX, DBNL, BCR, SOCS2, PTPRF, STRN3, PSD3, FADD, CD40, PSD2, RPTOR, DDIT4, GRB10, UCN3, SGSM3, RASGRF1, VEGFA, RIPK2, CARTPT, TNFAIP3, CD226, SPATA13, CAV1, ARFGAP3, GNAI2, …	1723	1038	14116	1.33388	0.195939	0.00334946	0.0952153
GOTERM_BP_ALL	GO:0051253~negative regulation of RNA metabolic process	71	3.08026	5.34994e-05	RSF1, FOXK1, PPARG, CBX4, PAX5, HSBP1, PAX2, ZNF254, CTNNB1, KCNIP3, SAP30, EPC1, BARX2, NKX6-2, FOXF2, SIK1, NR2F1, ATF7IP, SATB2, GSC, RARG, RXRA, SLA2, STRN3, FOXN3, MXD4, NRIP1, HES1, MSX1, ZNF238, MDM2, ST18, NSD1, KDM6B, SMARCA4, SBNO2, PRDM16, SOX9, TCF7L1, NPAS1, MEIS2, OVOL2, GATAD2A, BHLHE40, TCF25, ETV3, SIM2, BMP2, TBX3, JARID2, SMAD7, RYBP, SMAD4, SMAD3, SMAD2, TRIM24, WWTR1, STAT3, …	1723	362	14116	1.60685	0.204914	0.00346829	0.100113
GOTERM_BP_ALL	GO:0045892~negative regulation of transcription, DNA-dependent	70	3.03688	5.55784e-05	RSF1, FOXK1, PPARG, CBX4, PAX5, HSBP1, PAX2, ZNF254, CTNNB1, KCNIP3, SAP30, EPC1, BARX2, NKX6-2, FOXF2, SIK1, NR2F1, ATF7IP, SATB2, GSC, RARG, RXRA, SLA2, STRN3, FOXN3, MXD4, NRIP1, HES1, MSX1, ZNF238, MDM2, ST18, NSD1, KDM6B, SMARCA4, SBNO2, PRDM16, SOX9, TCF7L1, NPAS1, MEIS2, OVOL2, GATAD2A, BHLHE40, TCF25, ETV3, SIM2, BMP2, TBX3, JARID2, SMAD7, RYBP, SMAD4, SMAD3, SMAD2, TRIM24, WWTR1, STAT3, …	1723	356	14116	1.61092	0.211967	0.00354914	0.104002
GOTERM_BP_ALL	GO:0048519~negative regulation of biological process	274	11.8872	5.5847e-05	EDN3, NOG, PTGS2, STAT5A, STAT5B, ZNF254, CTNNB1, MAGED1, MAP3K7, EPC1, CUL2, AGTR2, S1PR1, NKX6-2, WWP1, FOXF2, IFNG, CHRNA7, WWOX, PHOX2B, RARG, PTPRF, CRYAA, STRN3, RXRA, ESPL1, VASH1, BCL2L10, HES1, MAPK1, GRB10, SIRPG, SSTR2, NME2, MSX1, ZNF238, TXNDC5, VEGFA, ANAPC7, ST18, MYO18A, GNAI2, SLC11A1, LHX4, TCF25, BMP2, MAP2K1, SMAD7, ESRRB, SMAD6, RYBP, SMAD4, SMAD3, SMAD2, GAS1, CDC27, ATP2A2,…	1723	1812	14116	1.23885	0.212874	0.00351392	0.104504
GOTERM_BP_ALL	GO:0050789~regulation of biological process	943	40.9111	6.18569e-05	PPP2R5A, PPP2R5C, RORB, MAP3K7, CUL2, EPC1, EPC2, AGTR2, MAP3K4, GRIN2D, MAP3K9, PIK3C3, FOXF2, MAP3K8, PATZ1, L3MBTL4, RREB1, PCBD1, ZNF507, TAF4B, BARHL2, LIFR, ESPL1, GEM, MARK4, MAPK1, SSTR2, SAPS3, ZWINT, ZNF384, ROR2, UNC13C, UNCX, CRTC3, RALGPS2, PLCXD3, PPYR1, CACNB4, ARFGEF2, ARFGEF1, LYL1, ZAP70, GUCY2F, YEATS4, NTF3, ESRRB, ESRRG, ZNF521, GAS1, SFMBT1, GAS6, USF2, SFMBT2, FOXI2, MLYCD,…	1723	7106	14116	1.08721	0.232891	0.00383504	0.115744
GOTERM_BP_ALL	GO:0050794~regulation of cellular process	907	39.3492	7.91068e-05	PPP2R5A, PPP2R5C, RORB, MAP3K7, CUL2, EPC1, EPC2, AGTR2, MAP3K4, GRIN2D, MAP3K9, PIK3C3, FOXF2, MAP3K8, PATZ1, L3MBTL4, RREB1, PCBD1, ZNF507, TAF4B, BARHL2, LIFR, ESPL1, GEM, MARK4, MAPK1, SSTR2, SAPS3, ZWINT, ZNF384, ROR2, UNC13C, UNCX, CRTC3, RALGPS2, PLCXD3, PPYR1, CACNB4, ARFGEF2, ARFGEF1, LYL1, ZAP70, GUCY2F, YEATS4, NTF3, ESRRB, ESRRG, ZNF521, GAS1, SFMBT1, USF2, SFMBT2, GAS6, FOXI2, MLYCD,…	1723	6819	14116	1.08972	0.287564	0.00483208	0.147999
GOTERM_BP_ALL	GO:0009888~tissue development	115	4.98915	8.49809e-05	EDN3, NOG, PTGS2, JAG2, FGF10, GDNF, TGFB1, CTNNB1, MAP3K7, ATP2B2, S1PR1, CD44, GATA6, PRKACA, RET, BSG, SATB2, GATM, EFNB1, RXRA, PLAUR, PTHLH, MSX1, EP300, TIMELESS, VEGFA, DSP, TFAP2A, ROR2, UNCX, SMARCA4, FRAS1, CAV1, ONECUT2, SOX5, PTK7, BMPR2, CACNB4, OTOR, SOX9, ITGB1, FOXQ1, OVOL2, LHX1, PPL, TRAF6, RUNX2, NKX2-3, BMP2, IKZF3, MAP2K1, NTF3, SMAD7, SMAD4, SMAD3, SMAD2, PMF1, LAMA1, PLA2G4…	1723	665	14116	1.41678	0.305278	0.00511705	0.15898
GOTERM_BP_ALL	GO:0009058~biosynthetic process	497	21.5618	0.000100328	PTGS2, RORB, RPL22L1, ZNF254, CTNNB1, EPC1, EPC2, FOXF2, RPLP1, ZNF248, PATZ1, GUCA2B, PHOX2B, ACAA2, ZNF45, RCOR3, GATM, PCBD1, RREB1, RXRA, TAF4B, ZNF507, BARHL2, TADA2B, ZNF648, HMG20A, LPCAT3, NME7, PLAUR, CWH43, ZNF236, NME2, MSX1, RPS19, ZNF238, RPS12, ZNF384, FLII, VGLL4, ST18, IRAK1BP1, UNCX, CRTC3, ZNF611, DNAH14, ZNF76, HMGCS1, WARS2, ATP12A, MTIF3, ZNF229, ARG1, ZNF226, LYL1, MGAT4A, Y…	1723	3542	14116	1.14957	0.349509	0.00595481	0.187666
GOTERM_BP_ALL	GO:0045596~negative regulation of cell differentiation	47	2.03905	0.000100408	NOG, CAV1, NRP1, FOXA2, STAT5A, DICER1, STAT5B, PPARG, FGF10, PRDM16, SOX9, ITGB1, TGFB1, CTNNB1, MBP, LINGO1, OVOL2, NKX6-2, HLX, HIST1H4F, MBNL3, RUNX1, AXIN2, USH2A, MYST3, PHOX2B, TBX3, SMAD7, ESRRB, SMAD3, CDK6, DLL1, WWTR1, SOD2, HES1, PTHLH, MAPK1, INHBA, NME2, GDF11, TGFBR3, CARTPT, CNTN4, ID4, THOC5, BMP7, KLF4	1723	216	14116	1.78267	0.349732	0.00587814	0.187815
GOTERM_BP_ALL	GO:0044237~cellular metabolic process	883	38.308	0.000106093	PPP2R5C, RORB, RPL22L1, USP50, MAP3K7, CUL2, EPC1, EPC2, HMCN1, MAP3K4, MAP3K9, RPLP1, PIK3C3, FOXF2, MAP3K8, PATZ1, PDHA1, PTBP2, ACAA2, BSG, GATM, RREB1, PCBD1, ZNF507, TAF4B, MYLK3, BARHL2, EXD3, MARK4, LPCAT3, MAPK1, MAPK4, ZNF384, ROR2, UNCX, CRTC3, HSD17B10, PPP2R3A, CYP1B1, DNAH14, ACSBG2, WARS2, CACNB4, ATP12A, ARG1, LYL1, ZAP70, FH, SFRS12, SPOP, GUCY2F, YEATS4, ESRRB, ACER2, EPM2A, ESRR…	1723	6636	14116	1.09014	0.365385	0.00612625	0.198438
GOTERM_BP_ALL	GO:0007242~intracellular signaling cascade	197	8.54664	0.000106186	EDN3, STAT5A, ADCY5, SNIP1, STAT5B, LHCGR, LPAR1, CTNNB1, MAP3K7, AGTR2, S1PR1, MAP3K4, STAC, MAP3K9, IFNG, PIK3C3, PLA2G1B, RAB24, RAPGEF5, CHRNA7, GNG2, HTR1D, DBNL, RARG, MAGI2, BCR, TNIK, RREB1, RXRA, WNK3, GEM, PCLO, PPARGC1B, RND2, MAPK1, SSTR2, SIRPG, ZWINT, RAB15, ROR2, UNC13C, IRAK1BP1, RALGPS2, PLCXD3, GNAI2, AKAP13, STK17A, ARFGEF2, RAB40A, ZAP70, GUCY2F, MAP2K1, SMAD7, MAP2K3, SMAD2, …	1723	1256	14116	1.285	0.365639	0.00605011	0.198613
GOTERM_BP_ALL	GO:0010558~negative regulation of macromolecule biosynthetic process	97	4.20824	0.00012789	TGFB3, CBX4, ZNF254, TGFB1, CTNNB1, EPC1, WWP1, NKX6-2, FOXF2, MYST4, MYST3, SATB2, RARG, RXRA, STRN3, FOXN3, HES1, MSX1, TIMELESS, ZNF238, ASB1, ST18, SMARCA4, HMGB2, SNX6, BLM, ELK3, SOX9, MEIS2, OVOL2, BHLHE40, TCF25, RUNX2, ZNF423, BMP2, SMAD7, SMAD4, RYBP, SMAD3, SMAD2, BRCA1, CDKN1C, SALL4, NEDD4, JAZF1, SMURF2, HDAC8, NCOR2, DNAJB6, KLF4, HNF1A, RSF1, FOXK1, PPARG, PAX5, PAX2, RLIM, HSBP1,…	1723	547	14116	1.45282	0.421993	0.00718681	0.239162
GOTERM_BP_ALL	GO:0008284~positive regulation of cell proliferation	77	3.34056	0.000153177	EDN3, NOG, FOSL2, NRP1, PTGS2, PDGFB, STAT5A, STAT5B, FGF10, VIPR1, DDR2, TGFB1, IL31RA, CD47, ARHGAP5, TNFRSF11A, S1PR1, HLX, IFNG, PLA2G1B, CHRNA7, INSR, PRL, CDC7, IRS2, CAPNS1, LYN, EFNB1, LIFR, MFGE8, CDK6, CD40, IL21, MARK4, PTHLH, HES1, MAPK1, PRKCQ, SIRPG, NME2, ZMIZ1, VEGFA, IL12A, PDGFRA, RIPK2, ADAM17, MDM2, ICOSLG, CSF2, BLM, GNAI2, DRD2, CSF1, CLU, ITGB1, RPA1, LHX1, BCL2, ZAP70, ADR…	1723	414	14116	1.52376	0.481371	0.00849058	0.286386
GOTERM_BP_ALL	GO:0044249~cellular biosynthetic process	482	20.9111	0.000170486	PTGS2, RORB, RPL22L1, ZNF254, CTNNB1, EPC1, EPC2, FOXF2, RPLP1, ZNF248, PATZ1, GUCA2B, PHOX2B, ZNF45, RCOR3, GATM, PCBD1, RREB1, TAF4B, ZNF507, RXRA, BARHL2, TADA2B, ZNF648, HMG20A, LPCAT3, NME7, PLAUR, CWH43, ZNF236, NME2, MSX1, RPS19, ZNF238, RPS12, ZNF384, FLII, VGLL4, ST18, IRAK1BP1, UNCX, CRTC3, ZNF611, DNAH14, ZNF76, HMGCS1, WARS2, ATP12A, MTIF3, ZNF229, ARG1, ZNF226, LYL1, MGAT4A, YEATS4, …	1723	3442	14116	1.14726	0.51846	0.00932504	0.3187
GOTERM_BP_ALL	GO:0043170~macromolecule metabolic process	767	33.2755	0.000171012	PPP2R5C, RORB, RPL22L1, INTS3, ZNF254, USP50, CTNNB1, MAP3K7, EPC1, CUL2, ERO1LB, EPC2, HMCN1, MAP3K4, CLK3, MAP3K9, ZNF248, MAP3K8, RPLP1, PIK3C3, FOXF2, LSM3, PATZ1, PTBP2, PHOX2B, ZNF45, TNIK, PTPRF, RCOR3, CRYAA, RREB1, RXRA, MYLK3, TAF4B, ZNF507, BARHL2, TADA2B, PTPRR, ZNF648, HMG20A, PTPRT, ESPL1, PPP1R3A, MRM1, MARK4, PLAUR, CWH43, MAPK1, NME2, ZNF236, ADAMTS9, MSX1, RPS19, ZNF238, MAPK4, …	1723	5710	14116	1.10049	0.519545	0.00923584	0.319682
GOTERM_MF_ALL	GO:0004672~protein kinase activity	104	4.51193	0.000182711	LTBP1, TBK1, STK35, PRKG2, PRKG1, PRKACG, PSKH2, MAP3K7, PRKY, MAP3K4, CLK3, MAP3K9, MAP3K8, PIK3C3, PRKACA, PPP4C, INSR, RET, TNIK, BCR, CSNK1G1, STK24, CSNK1G2, MYLK3, MYO3B, WNK3, MARK4, STK4, MAPK1, MAPK4, PDGFRA, RIPK2, ROR2, RIPK4, LRRK1, NEK5, CDK5R1, PHKA1, BMPR2, PTK7, ADRBK2, AKAP13, STK17A, ZAP70, DYRK2, GUCY2F, MAP2K1, MAP2K3, MET, EPHA8, DYRK1B, TGFBR3, WIF1, MTOR, TNK2, NRP1, PHKB, …	1830	606	15143	1.42011	0.223166	0.0354326	0.300147
GOTERM_BP_ALL	GO:0016043~cellular component organization	360	15.6182	0.000186933	NOG, LPAR1, PRKG1, VPS33B, CTNNB1, SFRS6, ACTG1, EPC1, ATP2B2, HOOK2, EPC2, CD44, INCENP, FOXF2, VMA21, PLA2G1B, PLS3, CDH23, STAG1, CLNS1A, DBNL, CRYAA, PCBD1, EFNB1, TAF4B, RXRA, KIF5C, LIFR, HMG20A, ESPL1, CD40, H2AFJ, H2BFWT, MARK4, PCLO, JUP, HES1, PRDM7, NME2, C14ORF104, TXNDC5, ZWINT, PRDM5, PDGFRA, TRAPPC4, ANAPC7, BIN1, HSD17B10, CDK5R1, CACNB4, MTIF3, KIAA1009, SLC11A1, NPHP4, PVRL1, NC…	1723	2498	14116	1.18069	0.551242	0.0099659	0.349395
GOTERM_BP_ALL	GO:0048565~gut development	14	0.607375	0.000192928	RET, STX2, RXRA, TGFB3, OXTR, FGF10, TGFB1, CTNNB1, OVOL2, BCL2, HLX, FOXF2, PCSK5, NKX2-3	1723	36	14116	3.18605	0.562627	0.0101576	0.36058
GOTERM_MF_ALL	GO:0043565~sequence-specific DNA binding	104	4.51193	0.000197236	STAT5B, RORB, LASS5, CTNNB1, GATA6, GATA3, NKX6-2, FOXF2, PHOX2B, SATB2, RARG, RXRA, BARHL2, EMX2, FOXN2, FOXN3, MSX1, PRDM5, NFE2L2, HMX3, UNCX, SOX1, ONECUT2, ELK3, SOX9, SRF, MEIS1, FOXQ1, MEIS2, OVOL2, LHX1, LHX4, DUX4, DBX1, CREBL2, NKX2-3, TAF2, ESRRB, SMAD7, NR4A2, SMAD4, ESRRG, SMAD3, SMAD2, EN1, TSN, ESX1, USF2, ZFHX4, FOXI2, ETS1, ETS2, FOXI1, RERE, KLF4, FOSL2, HNF1A, BACH2, EVX1, FOXK…	1830	607	15143	1.41777	0.238608	0.0335018	0.323972
GOTERM_BP_ALL	GO:0010717~regulation of epithelial to mesenchymal transition	7	0.303688	0.000197613	SMAD7, SMAD4, TGFB3, SMAD3, TGFBR3, SMAD2, TGFB1	1723	9	14116	6.37209	0.571324	0.0102767	0.369321
GOTERM_BP_ALL	GO:0010959~regulation of metal ion transport	23	0.997831	0.000199549	TRPC1, MCHR1, CAV1, JPH3, CACNA2D1, GNAO1, GNAI2, LYN, PTGS2, DRD2, LHCGR, FKBP1A, CACNB4, KCNA5, TGFB1, EDNRA, P2RX5, ATP2B2, GCK, NEDD4, BCL2, PLCG2, PLA2G1B	1723	81	14116	2.32632	0.574866	0.0102525	0.372932
GOTERM_MF_ALL	GO:0004674~protein serine/threonine kinase activity	78	3.38395	0.000233891	LTBP1, TBK1, NUAK1, PHKB, STK35, PRKAG2, PRKG2, PRKG1, PRKACG, PSKH2, PRKY, MAP3K7, ADCK1, MAP3K4, ADCK2, CLK3, PAK3, MAP3K9, PAK4, MAP3K8, PRKACA, PPP4C, SIK1, ADCK5, AKT3, CDC7, SGK1, TNIK, BCR, CSNK1G1, TRPM7, CCNH, STK24, CSNK1G2, MYLK3, PHKG2, MYO3B, PRKCI, PKN2, WNK3, CDK6, CDK7, PRKCE, STK4, MARK4, DAPK1, MAPK1, PRKCQ, MAP3K15, MAST2, MAPK4, RIPK2, RIPK4, LRRK1, NEK5, CDK5R1, PHKA1, BMPR2,…	1830	430	15143	1.50102	0.276225	0.035282	0.384071
GOTERM_BP_ALL	GO:0051270~regulation of cell motion	42	1.82213	0.000246874	EDN3, PARD3, NRP1, PDGFB, ENPP2, DRD2, CSF1, STAT5B, ONECUT2, JAG2, ABHD2, PTEN, TGFB1, TRIB1, PRR5, AGTR2, ARHGAP5, S1PR1, BCL2, SCARB1, ARHGAP8, THBS1, INSR, MUC2, IRS2, MAP2K1, LYN, NF2, SMAD7, SMAD3, MYO1F, ACTN1, PLG, VASH1, MAPK1, LAMA1, RPS19, ETS1, VEGFA, PDGFRA, TGFBR3, ADAM17, IGFBP3	1723	193	14116	1.78286	0.652932	0.012519	0.461185
GOTERM_BP_ALL	GO:0000904~cell morphogenesis involved in differentiation	50	2.1692	0.000271818	NOG, NRP1, PAX2, TGFB1, CTNNB1, ATP2B2, UNC5B, UNC5A, ANK3, CDH23, DSCAM, EGR2, CRYAA, RXRA, EFNB1, KIF5C, SLIT1, VASP, HES1, SLITRK3, UBC, VCAN, CNTN4, DCC, PARD3, CDK5R1, RTN4RL1, DRD2, SOX9, CDH4, PVRL1, BCL2, B3GNT1, LHX4, DCX, SNAP25, NFATC1, BMP2, NTF3, ESRRB, MAP1B, NTNG1, NR4A2, NTNG2, GAS1, FEZF1, TGFBR3, ANTXR1, BMP7, CACNA1A	1723	244	14116	1.67883	0.68813	0.0136144	0.50767
GOTERM_BP_ALL	GO:0043627~response to estrogen stimulus	27	1.17137	0.000282501	ARSB, CAV1, PDGFB, PTGS2, LDLR, PPARG, STAT5B, TGFB3, OXTR, PTEN, TGFB1, CTNNB1, GPX4, BCL2, GATA3, INSR, KCNMA1, SOCS2, CYP11A1, STRN3, MAP1B, MFGE8, STAT3, BRCA1, MAPK1, PDGFRA, BMP7	1723	105	14116	2.10669	0.702092	0.0139824	0.527573
GOTERM_BP_ALL	GO:0007167~enzyme linked receptor protein signaling pathway	65	2.81996	0.000287196	NOG, NRP1, PDGFB, STAT5A, STAT5B, FGF16, TGFB3, FGF10, RPE65, PTEN, DDR2, TGFB1, IL31RA, MAP3K7, ZFYVE16, FRS2, INSR, IRS2, RET, PTPRF, SOCS2, LIFR, PTPRT, LEFTY1, CD3EAP, GRB10, MSX1, CHRDL1, DOK5, VEGFA, PDGFRA, ROR2, ADAM17, FOXC1, PPM1L, WFIKKN2, FUT8, ADCYAP1R1, BMPR2, FKBP1A, MSX2, ANGPTL1, GUCY2F, BMP2, SMAD7, KL, SMAD6, PTPRA, MET, AXL, SMAD4, SMAD3, SMAD2, STAT3, RPS6KA5, EPHA8, SPTBN1, …	1723	342	14116	1.55709	0.708028	0.0140509	0.536318
GOTERM_BP_ALL	GO:0002768~immune response-regulating cell surface receptor signaling pathway	15	0.650759	0.000291641	MICB, LYN, SLA2, MALT1, CD40, CACNB4, SKAP1, MAP3K7, MAPK1, LAT2, PLCG2, ZAP70, RIPK2, CD79A, TRAF6	1723	42	14116	2.92596	0.71354	0.0141059	0.544597
GOTERM_BP_ALL	GO:0007584~response to nutrient	33	1.43167	0.000294078	ARSB, CAV1, MICB, GNAI2, PTGS2, PPARG, PTEN, GCGR, TGFB1, CD44, UGT1A3, BCL2, UGT1A4, INSR, BGLAP, BMP2, RARG, GATM, CYP11A1, STC2, RXRA, MAP1B, SI, ADIPOR2, PMF1, SLC6A19, USF2, SSTR2, PLA2G4A, C14ORF104, TFRC, LIPG, MTOR, BMP7, KLF4	1723	140	14116	1.93113	0.716518	0.0140643	0.549137
GOTERM_BP_ALL	GO:0009991~response to extracellular stimulus	46	1.99566	0.000310759	ARSB, MICB, CAV1, GNAI2, PTGS2, PPARG, BMPR2, GCGR, PTEN, TGFB1, SLC1A2, UGT1A3, CD44, BCL2, UGT1A4, TNRC6A, INSR, BMP2, BGLAP, RARG, LYN, STC2, CYP11A1, GATM, RXRA, MAP1B, SI, ADIPOR2, AXL, NR4A2, PMF1, SLC6A19, RPTOR, USF2, SOD2, PLA2G4A, UCN3, SSTR2, RPS19, C14ORF104, NPY, TFRC, LIPG, CARTPT, CTSD, MTOR, BMP7, KLF4	1723	220	14116	1.71302	0.736083	0.0146923	0.5802
GOTERM_BP_ALL	GO:0050851~antigen receptor-mediated signaling pathway	13	0.563991	0.000314444	LYN, SLA2, MALT1, CACNB4, SKAP1, MAP3K7, MAPK1, LAT2, PLCG2, ZAP70, RIPK2, CD79A, TRAF6	1723	33	14116	3.22742	0.74022	0.0147031	0.58706
GOTERM_BP_ALL	GO:0051093~negative regulation of developmental process	52	2.25597	0.000337819	NOG, NRP1, FOXA2, STAT5A, DICER1, STAT5B, PPARG, FGF10, TGFB1, CTNNB1, MBP, NKX6-2, HLX, USH2A, MYST3, PHOX2B, DLL1, CDK6, VASH1, HES1, PTHLH, MAPK1, INHBA, NME2, CARTPT, CNTN4, THOC5, CAV1, SOX9, PRDM16, ITGB1, LINGO1, OVOL2, BCL2, HIST1H4F, MBNL3, AXIN2, RUNX1, THBS1, TBX3, ESRRB, SMAD7, SMAD3, WWTR1, PLG, SOD2, GDF11, TGFBR3, ID4, SMURF1, BMP7, KLF4	1723	259	14116	1.64486	0.764992	0.0156174	0.630569
GOTERM_BP_ALL	GO:0006468~protein amino acid phosphorylation	112	4.859	0.000342349	TBK1, STAT5A, STK35, TGFB3, LPAR1, PRKG2, PRKG1, TGFB1, PRKACG, PRKY, PSKH2, MAP3K7, MAP3K4, CLK3, MAP3K9, IFNG, MAP3K8, PIK3C3, PLA2G1B, PRKACA, CHRNA7, INSR, FRS2, DBNL, RET, TNIK, BCR, CSNK1G1, STK24, CSNK1G2, MYLK3, MYO3B, WNK3, MARK4, STK4, MAPK1, MAPK4, PDGFRA, RIPK2, CARTPT, ROR2, RIPK4, LRRK1, NEK5, CDK5R1, GNAI2, PTK7, BMPR2, ADRBK2, STK17A, ZAP70, ADRA2A, ADRA2C, DYRK2, GUCY2F, BMP2, MA…	1723	667	14116	1.37568	0.769513	0.0156564	0.639
GOTERM_BP_ALL	GO:0009719~response to endogenous stimulus	74	3.21041	0.000357577	ARSB, APOBEC1, LDLR, PTGS2, PDGFB, STAT5A, ADCY5, LHCGR, STAT5B, PPARG, TGFB3, RPE65, UQCRFS1, PTEN, TGFB1, CTNNB1, PRKACG, PRKAR2B, SLC1A2, GOT1, GATA3, GPX4, PLA2G1B, GNG2, PRKACA, INSR, KCNMA1, BSG, IRS2, EGR2, LYN, CYP11A1, GATM, SOCS2, RXRA, STRN3, ADIPOR2, PRKCI, MFGE8, PPARGC1B, MAPK1, PRKCQ, UCN3, GRB10, EP300, PDGFRA, ADAM17, ME1, CAV1, HMGB2, DRD2, HMGCS1, OXTR, SRF, GCGR, CPN1, UGT1A3,…	1723	405	14116	1.49694	0.784081	0.0161747	0.667334
GOTERM_BP_ALL	GO:0048646~anatomical structure formation involved in morphogenesis	66	2.86334	0.000377641	NOG, NEURL, NRP1, HNF1A, FOXA2, AGTPBP1, DICER1, WASF2, FGF10, PTEN, PAX1, CTNNB1, ACTG1, EDNRA, MAP3K7, SHB, ATP2B2, S1PR1, CD44, CCBE1, PRKACA, SOX17, FRS2, RET, EGR2, DLL1, VASP, EP300, VEGFA, ROR2, TFAP2A, FOXC1, TXNRD1, SMARCA4, PTK7, BMPR2, FKBP1A, ELK3, NEO1, SRF, ITGB1, RGMA, OVOL2, LHX1, ZC3H12A, HS6ST1, AXIN2, TRAF6, PLXND1, THBS1, ERCC2, NF2, ESRRB, SMAD3, SMAD2, STAB2, TJP1, MEOX2, SF…	1723	352	14116	1.53613	0.801879	0.0168964	0.704653
GOTERM_MF_ALL	GO:0005160~transforming growth factor beta receptor binding	9	0.390456	0.000395051	SMAD7, SMAD6, TGFB3, SMAD3, TGFBR3, FKBP1A, SMAD2, TGFB1, LEFTY1	1830	17	15143	4.38081	0.420777	0.0531426	0.647905
GOTERM_BP_ALL	GO:0034641~cellular nitrogen compound metabolic process	507	21.9957	0.000397064	RORB, INTS3, ZNF254, CTNNB1, EPC1, EPC2, ZNF248, FOXF2, PATZ1, LSM3, PTBP2, GUCA2B, PHOX2B, ZNF45, RCOR3, PCBD1, RREB1, RXRA, TAF4B, ZNF507, BARHL2, TADA2B, ZNF648, EXD3, HMG20A, MRM1, NME7, MAPK1, ZNF236, NME2, MSX1, RPS19, ZNF238, ZNF384, FLII, VGLL4, ST18, MYO18A, IRAK1BP1, UNCX, CRTC3, HSD17B10, ZNF611, DNAH14, ZNF76, WARS2, CACNB4, ATP12A, ZNF229, ARG1, ZNF226, LYL1, SLC28A2, PRPF40A, SPOP, …	1723	3670	14116	1.1318	0.817709	0.0175745	0.740767
GOTERM_BP_ALL	GO:0009725~response to hormone stimulus	68	2.95011	0.000430386	ARSB, APOBEC1, LDLR, PTGS2, PDGFB, STAT5A, ADCY5, LHCGR, STAT5B, PPARG, TGFB3, RPE65, UQCRFS1, PTEN, TGFB1, CTNNB1, PRKACG, PRKAR2B, GOT1, GATA3, GPX4, PLA2G1B, GNG2, PRKACA, INSR, KCNMA1, BSG, IRS2, EGR2, LYN, CYP11A1, GATM, SOCS2, RXRA, STRN3, PRKCI, ADIPOR2, MFGE8, PPARGC1B, MAPK1, PRKCQ, UCN3, GRB10, EP300, PDGFRA, ME1, CAV1, HMGB2, OXTR, SRF, GCGR, CPN1, UGT1A3, BCL2, UGT1A4, MSI1, THBS1, MA…	1723	367	14116	1.51799	0.84198	0.0188412	0.802697
GOTERM_BP_ALL	GO:0051924~regulation of calcium ion transport	20	0.867679	0.000439422	TRPC1, MCHR1, CAV1, JPH3, CACNA2D1, GNAO1, GNAI2, PTGS2, LYN, DRD2, LHCGR, FKBP1A, CACNB4, TGFB1, EDNRA, P2RX5, ATP2B2, BCL2, PLCG2, PLA2G1B	1723	69	14116	2.37469	0.847985	0.0190387	0.819485
GOTERM_BP_ALL	GO:0002429~immune response-activating cell surface receptor signaling pathway	14	0.607375	0.000477103	MICB, LYN, SLA2, MALT1, CACNB4, SKAP1, MAP3K7, MAPK1, LAT2, PLCG2, ZAP70, RIPK2, CD79A, TRAF6	1723	39	14116	2.94096	0.870665	0.0204481	0.889458
GOTERM_BP_ALL	GO:0017015~regulation of transforming growth factor beta receptor signaling pathway	14	0.607375	0.000477103	SNX6, ONECUT2, TGFB3, SMAD4, SMAD3, SMAD2, PRDM16, TGFB1, CDKN1C, PEG10, CHST11, ADAM17, SMURF2, THBS1	1723	39	14116	2.94096	0.870665	0.0204481	0.889458
GOTERM_BP_ALL	GO:0006807~nitrogen compound metabolic process	520	22.5597	0.000479995	RORB, INTS3, ZNF254, CTNNB1, EPC1, EPC2, ZNF248, FOXF2, PATZ1, LSM3, PTBP2, GUCA2B, PHOX2B, ZNF45, RCOR3, GATM, PCBD1, RREB1, RXRA, TAF4B, ZNF507, BARHL2, TADA2B, ZNF648, EXD3, HMG20A, MRM1, NME7, MAPK1, ZNF236, NME2, MSX1, RPS19, ZNF238, ZNF384, FLII, ST18, VGLL4, MYO18A, IRAK1BP1, UNCX, CRTC3, HSD17B10, ZNF611, DNAH14, ZNF76, WARS2, CACNB4, ATP12A, ZNF229, ARG1, ZNF226, LYL1, SLC28A2, PRPF40A, …	1723	3778	14116	1.12763	0.872259	0.0203672	0.894827
GOTERM_BP_ALL	GO:0007178~transmembrane receptor protein serine/threonine kinase signaling pathway	26	1.12798	0.000506981	WFIKKN2, NOG, FUT8, PDGFB, TGFB3, BMPR2, FKBP1A, TGFB1, MSX2, MAP3K7, ZFYVE16, BMP2, SMAD7, SMAD6, SMAD4, SMAD3, SMAD2, LEFTY1, CHRDL1, MSX1, SPTBN1, TGFBR3, SMURF2, PPM1L, SMURF1, BMP7	1723	103	14116	2.06806	0.886218	0.0212896	0.944911
GOTERM_BP_ALL	GO:0045595~regulation of cell differentiation	86	3.73102	0.000512347	NOG, LZTS1, NRP1, FOXA2, STAT5A, DICER1, PPARG, STAT5B, TGFB3, FGF10, TGFB1, MBP, CTNNB1, GATA6, ADIG, NKX6-2, HLX, CDK5RAP2, SIK1, USH2A, MYST3, SH3PXD2B, PHOX2B, LYN, PTPRF, BARHL2, DLL1, CDK6, IL21, PTHLH, HES1, MAPK1, INHBA, NME2, UBC, CARTPT, CNTN4, THOC5, UNCX, CSF2, CDK5R1, CAV1, DRD2, CSF1, CLU, SOX5, BMPR2, PRDM16, SOX9, SRF, CDH4, ITGB1, LINGO1, OVOL2, BCL2, ZAP70, HIST1H4F, MBNL3, AXIN…	1723	492	14116	1.43206	0.888806	0.0213039	0.954866
GOTERM_CC_ALL	GO:0005634~nucleus	679	29.4577	0.0005262	PTGS2, PPP2R5A, PPP2R5C, RORB, INTS3, ZNF254, CTNNB1, C14ORF4, WDR74, EPC1, EPC2, CLK3, NAA11, INCENP, ZNF248, FOXF2, PATZ1, LSM3, PTBP2, TIGD6, STAG1, PHOX2B, L3MBTL4, ZNF45, NCF2, RCOR3, PCBD1, RREB1, RXRA, TAF4B, ZNF507, BARHL2, TADA2B, PTPRR, ZNF648, HMG20A, ESPL1, H2BFWT, BCL2L10, MAPK1, NME2, ZNF236, MYO18B, MSX1, RPS19, AAAS, ZNF238, ZWINT, SAPS3, ZNF384, FLII, ST18, VGLL4, MYO18A, IRAK1BP…	1926	5077	15908	1.10464	0.280708	0.280708	0.778826
GOTERM_BP_ALL	GO:0007369~gastrulation	20	0.867679	0.000535213	NAT8, HNF1A, GSC, NF2, FOXA2, ARFRP1, BMPR2, SMAD4, SMAD3, SMAD2, CTNNB1, LHX1, PRKACA, TXNRD1, FOXC1, BMP7, NSD1, FRS2, KLF4, LRP5	1723	70	14116	2.34077	0.899192	0.0220308	0.99728
GOTERM_BP_ALL	GO:0035295~tube development	45	1.95228	0.000595174	NOG, NRP1, FOXA2, DICER1, PTK7, TGFB3, BMPR2, FGF10, PAX2, SRF, GDNF, ZIC3, CTNNB1, MAP3K7, EDNRA, RGMA, CD44, OVOL2, GATA6, LHX1, BCL2, HS6ST1, PLXND1, TRAF6, PCSK5, SIM2, BMP2, RET, TBX3, SMAD4, SMAD2, VASP, HES1, PTHLH, EP300, TIMELESS, SALL1, SP3, VEGFA, PDGFRA, GDF11, GRLF1, TFAP2A, FOXC1, BMP7	1723	220	14116	1.67578	0.922049	0.0242368	1.10842
GOTERM_BP_ALL	GO:0009966~regulation of signal transduction	140	6.07375	0.000602859	EDN3, NOG, PDGFB, TBK1, LHCGR, TGFB3, RASGEF1B, FGF10, LPAR1, TGFB1, IL31RA, CTNNB1, TBC1D16, MAP3K7, AGTR2, S1PR1, TIAM2, MAP3K9, IFNG, SPRED2, PLA2G1B, ABRA, RAPGEF5, CHRNA7, FRS2, INSR, WWOX, DBNL, BCR, SOCS2, PTPRF, STRN3, PSD3, FADD, PSD2, CD40, RPTOR, DDIT4, GRB10, RASGRF1, SGSM3, VEGFA, RIPK2, TNFAIP3, SPATA13, CD226, ARFGAP3, CAV1, SNX6, AGFG2, DRD2, ONECUT2, ASAP2, ASAP1, AKAP13, AFAP1L2…	1723	878	14116	1.30635	0.924576	0.0243151	1.12266
GOTERM_BP_ALL	GO:0031324~negative regulation of cellular metabolic process	118	5.11931	0.000610266	PDGFB, TGFB3, CBX4, ZNF254, TGFB1, CTNNB1, EPC1, WWP1, NKX6-2, FOXF2, INSR, MYST4, MYST3, SATB2, RARG, RXRA, STRN3, FOXN3, HES1, MSX1, ZNF238, TIMELESS, ASB1, ST18, ANAPC7, SMARCA4, CAV1, HMGB2, SNX6, BLM, ELK3, SOX9, MEIS2, OVOL2, BHLHE40, TCF25, RUNX2, ZNF423, BMP2, SMAD7, SMAD6, SMAD4, RYBP, SMAD3, SMAD2, CDC27, BRCA1, CDKN1C, SALL4, NEDD4, PSMC1, JAZF1, SMURF2, MTOR, HDAC8, KLF4, NCOR2, CACNA…	1723	720	14116	1.34269	0.926934	0.0243809	1.13637
GOTERM_BP_ALL	GO:0006928~cell motion	83	3.60087	0.000641983	EDN3, NEURL, NRP1, PTGS2, PDGFB, CAPZA2, WASF2, PRKG1, GDNF, PTEN, TGFB1, DSTN, ACTG1, ACTR2, UNC5B, CD44, ANK3, UNC5A, PAK4, IFNG, PLA2G1B, NR2F1, PHOX2B, RET, SATB2, EGR2, EFNB1, EMX2, KIF5C, BARHL2, SLIT1, VASP, ELMO1, PLAUR, ARHGEF11, CCR6, TNS1, C14ORF104, CD34, ITGB1BP1, UBC, IL12A, ADAM17, FOXC1, CNTN4, VCAN, DCC, ITGAL, CDK5R1, SOX1, FUT8, DRD2, ENPP2, DNAH17, DNAH2, SRF, CDH4, ITGB1, OVO…	1723	475	14116	1.43156	0.936227	0.0253955	1.1951
GOTERM_BP_ALL	GO:0000122~negative regulation of transcription from RNA polymerase II promoter	52	2.25597	0.000645527	PPARG, CBX4, PAX5, HSBP1, PAX2, ZNF254, CTNNB1, KCNIP3, EPC1, SAP30, BARX2, NKX6-2, SIK1, NR2F1, ATF7IP, SATB2, RARG, GSC, STRN3, RXRA, SLA2, MXD4, NRIP1, HES1, MSX1, ZNF238, MDM2, ST18, NSD1, KDM6B, SMARCA4, PRDM16, NPAS1, MEIS2, TCF25, SIM2, ETV3, JARID2, SMAD7, RYBP, SMAD3, WWTR1, STAT3, CDKN1C, SALL4, NEDD4, IRF8, JAZF1, NFIC, TBL1X, HDAC8, NCOR2	1723	266	14116	1.60158	0.937189	0.0253006	1.20166
GOTERM_BP_ALL	GO:0032583~regulation of gene-specific transcription	31	1.3449	0.000647157	HMGB2, HNF1A, EVX1, FOXA2, PPARG, TGFB3, RORB, SRF, GDNF, CTNNB1, GATA6, NKX6-2, PLA2G1B, INSR, TAF2, BMP2, IKZF2, SMAD7, RXRA, SMAD3, SMAD2, USF2, HES1, CDKN1C, ETS1, IRF4, NR5A2, SMARCA1, TBL1X, NCOR2, SMARCA4	1723	134	14116	1.89532	0.937626	0.0251339	1.20468
GOTERM_BP_ALL	GO:0043269~regulation of ion transport	25	1.0846	0.000662577	MCHR1, CAV1, JPH3, PTGS2, GNAI2, DRD2, LHCGR, FKBP1A, KCNA5, CACNB4, TGFB1, EDNRA, ATP2B2, BCL2, P2RY1, PLA2G1B, TRPC1, CACNA2D1, GNAO1, ATP4A, LYN, P2RX5, GCK, NEDD4, PLCG2	1723	99	14116	2.06886	0.941618	0.0254944	1.23321
GOTERM_BP_ALL	GO:0010467~gene expression	419	18.1779	0.000676802	PPP2R5C, RORB, INTS3, RPL22L1, ZNF254, CTNNB1, EPC1, EPC2, FOXF2, RPLP1, ZNF248, PATZ1, LSM3, PTBP2, PHOX2B, ZNF45, RCOR3, RREB1, ZNF507, TAF4B, RXRA, TADA2B, BARHL2, ZNF648, HMG20A, MRM1, ZNF236, NME2, MSX1, RPS19, ZNF238, RPS12, ZNF384, FLII, VGLL4, ST18, IRAK1BP1, UNCX, CRTC3, HSD17B10, ZNF611, ZNF76, WARS2, MTIF3, ZNF229, ZNF226, LYL1, SPOP, PRPF40A, SFRS12, YEATS4, TCF7, ESRRB, KLF13, GARS, …	1723	2999	14116	1.14463	0.945073	0.0258032	1.25953
GOTERM_BP_ALL	GO:0006139~nucleobase, nucleoside, nucleotide and nucleic acid metabolic process	471	20.4338	0.000699531	RORB, INTS3, ZNF254, CTNNB1, EPC1, EPC2, FOXF2, ZNF248, PATZ1, LSM3, PTBP2, GUCA2B, PHOX2B, ZNF45, RCOR3, RREB1, TAF4B, ZNF507, RXRA, BARHL2, TADA2B, ZNF648, EXD3, HMG20A, MRM1, NME7, MAPK1, ZNF236, NME2, MSX1, RPS19, ZNF238, ZNF384, FLII, VGLL4, ST18, MYO18A, IRAK1BP1, UNCX, CRTC3, HSD17B10, ZNF611, DNAH14, ZNF76, WARS2, CACNB4, ATP12A, ZNF229, ZNF226, LYL1, SLC28A2, PRPF40A, SPOP, SFRS12, YEATS…	1723	3409	14116	1.13193	0.950175	0.0264235	1.30156
GOTERM_BP_ALL	GO:0051049~regulation of transport	77	3.34056	0.000713359	NCBP2, EDN3, MCHR1, JPH3, HNF1A, PTGS2, LHCGR, PRKAG2, TGFB3, FGF10, GDNF, PTEN, TGFB1, EDNRA, ATP2B2, SLC1A2, ZFYVE16, IFNG, PLA2G1B, PRKACA, INSR, PSMD9, IRS2, SPACA3, LYN, NUDT4, ATP4A, CRYAA, PRKCI, RPH3AL, MFGE8, CD40, PCLO, INHBB, PRKCQ, INHBA, UCN3, GRB10, AAAS, GRM7, CARTPT, BIN1, CAV1, GNAI2, DRD2, OXTR, FKBP1A, CACNB4, KCNA5, SLC11A1, BCL2, P2RY1, SCARB1, THBS1, TRAF6, SNAP25, HIP1, TRP…	1723	435	14116	1.4502	0.953044	0.0267038	1.32713
GOTERM_BP_ALL	GO:0050793~regulation of developmental process	111	4.81562	0.000750364	EDN3, NOG, STAT5A, STAT5B, TGFB3, FGF10, TGFB1, CTNNB1, GATA6, ADIG, NKX6-2, IFNG, CHRNA7, INSR, MYST3, PHOX2B, PTPRF, BARHL2, DLL1, CD40, IL21, VASH1, PTHLH, HES1, MAPK1, NME2, VEGFA, CARTPT, NFE2L2, AKAP2, UNCX, CDK5R1, CAV1, DRD2, CLU, SOX5, BMPR2, SOX9, SRF, ITGB1, OVOL2, PVRL1, LHX1, ZAP70, HIST1H4F, MBNL3, AXIN2, RUNX1, RUNX2, BMP2, PALM2-AKAP2, MAP2K1, NTF3, ESRRB, SMAD7, SMAD4, SMAD3, SMA…	1723	674	14116	1.34924	0.959936	0.0278271	1.39552
GOTERM_BP_ALL	GO:0031667~response to nutrient levels	41	1.77874	0.000758524	ARSB, MICB, CAV1, GNAI2, PTGS2, PPARG, BMPR2, GCGR, PTEN, TGFB1, UGT1A3, CD44, BCL2, UGT1A4, TNRC6A, INSR, BMP2, BGLAP, RARG, STC2, GATM, CYP11A1, RXRA, MAP1B, SI, ADIPOR2, PMF1, SLC6A19, RPTOR, USF2, SOD2, PLA2G4A, UCN3, SSTR2, C14ORF104, TFRC, NPY, LIPG, CARTPT, CTSD, MTOR, BMP7, KLF4	1723	197	14116	1.70508	0.961314	0.0278844	1.41059
GOTERM_BP_ALL	GO:0048762~mesenchymal cell differentiation	16	0.694143	0.000813043	EDN3, RET, BMP2, NOG, EFNB1, SOX9, GDNF, TGFB1, CTNNB1, EDNRA, OVOL2, BCL2, TGFBR3, FOXC1, BMP7, NFATC1	1723	51	14116	2.57025	0.969381	0.0296057	1.51125
GOTERM_BP_ALL	GO:0014031~mesenchymal cell development	16	0.694143	0.000813043	EDN3, RET, BMP2, NOG, EFNB1, SOX9, GDNF, TGFB1, CTNNB1, EDNRA, OVOL2, BCL2, TGFBR3, FOXC1, BMP7, NFATC1	1723	51	14116	2.57025	0.969381	0.0296057	1.51125
GOTERM_BP_ALL	GO:0048545~response to steroid hormone stimulus	40	1.73536	0.000869982	ARSB, HMGB2, CAV1, LDLR, PTGS2, PDGFB, STAT5B, PPARG, TGFB3, OXTR, PTEN, TGFB1, CTNNB1, CPN1, GOT1, UGT1A3, GPX4, BCL2, GATA3, UGT1A4, THBS1, INSR, KCNMA1, MAP2K1, CYP11A1, SOCS2, STRN3, RXRA, MAP1B, SI, MFGE8, BRCA1, PPARGC1B, STAT3, MAPK1, PLA2G4A, UCN3, EP300, PDGFRA, ALDH2, BMP7	1723	192	14116	1.70681	0.976016	0.0313806	1.61627
GOTERM_BP_ALL	GO:0048729~tissue morphogenesis	38	1.64859	0.000926313	FRAS1, HNF1A, JAG2, PTK7, BMPR2, FKBP1A, PAX2, TCF7L1, CTNNB1, MAP3K7, RGMA, FOXQ1, CD44, OVOL2, BCL2, PRKACA, TRAF6, NKX2-3, BMP2, RET, TBX3, NF2, SMAD7, RXRA, SMAD4, SMAD3, SMAD2, VASP, LAMA1, TIMELESS, GRLF1, TGFBR3, TFAP2A, FOXC1, TXNRD1, BMP7, KLF4, SMARCA4	1723	180	14116	1.72957	0.981165	0.0331009	1.72007
GOTERM_BP_ALL	GO:0043687~post-translational protein modification	180	7.80911	0.000967386	TBK1, STAT5A, STK35, TGFB3, PRKG2, LPAR1, PRKG1, TGFB1, DUPD1, PRKACG, PRKY, MAP3K7, PSKH2, EPC1, ERO1LB, MAP3K4, HMCN1, CLK3, WWP1, MAP3K9, IFNG, PIK3C3, MAP3K8, PLA2G1B, CHRNA7, PRKACA, FBXO24, ASPH, FRS2, INSR, MYST4, MYST3, DBNL, RET, BCR, TNIK, PTPRF, CSNK1G1, CSNK1G2, STK24, PTPRN2, MYLK3, MYO3B, PTPRR, WNK3, PTPRT, MARK4, STK4, TPTE, PLAUR, PRDM7, MAPK1, EP300, TXNDC2, UHRF2, MAPK4, PRDM5,…	1723	1182	14116	1.24762	0.984208	0.0342585	1.79568
GOTERM_BP_ALL	GO:0006325~chromatin organization	68	2.95011	0.000968461	SOX21, HNF1A, RSF1, CBX4, INO80, BNIP3, CBX7, EPC1, EPC2, PRMT8, GPX4, HIST3H2A, HIST3H3, MYST4, MYST3, SATB2, HMG20A, TTF1, BANP, ARID1A, ARID1B, H2AFJ, H2BFWT, H2AFB3, EYA3, PRDM7, EYA4, EP300, ASH1L, PRDM5, SMARCA5, RUVBL1, SMARCA1, NSD1, KDM6B, SMARCA4, SUPT3H, HMGB2, SOX1, SETD1B, C17ORF79, NR3C1, ARID2, TSPYL6, TCF7L1, CHD9, CDYL, TSPYL2, CDYL2, CHD2, HIST1H4F, ASF1B, CHD5, HIST1H4G, CHD4, …	1723	378	14116	1.47382	0.98428	0.034015	1.79766
GOTERM_BP_ALL	GO:0060485~mesenchyme development	16	0.694143	0.00101569	EDN3, RET, BMP2, NOG, EFNB1, SOX9, GDNF, TGFB1, CTNNB1, EDNRA, OVOL2, BCL2, TGFBR3, FOXC1, BMP7, NFATC1	1723	52	14116	2.52083	0.987164	0.0353555	1.88455
GOTERM_BP_ALL	GO:0051271~negative regulation of cell motion	18	0.780911	0.00110745	MUC2, PARD3, NF2, PDGFB, DRD2, SMAD7, ACTN1, ABHD2, PTEN, VASH1, PLG, TGFB1, TRIB1, AGTR2, BCL2, TGFBR3, THBS1, IGFBP3	1723	63	14116	2.34077	0.991341	0.0381797	2.05314
GOTERM_BP_ALL	GO:0001763~morphogenesis of a branching structure	20	0.867679	0.00112049	BMP2, NRP1, FOXA2, TBX3, DRD2, DICER1, ERMN, CTNND2, SMAD4, FGF10, PAX2, TGFB1, CTNNB1, EDNRA, TIMELESS, CD44, BCL2, VEGFA, BMP7, PLXND1	1723	74	14116	2.21424	0.991812	0.0383129	2.07707
GOTERM_BP_ALL	GO:0007595~lactation	11	0.477223	0.00116462	PTHLH, ATP2B2, CAV1, NEURL, NME2, STAT5A, MET, STAT5B, OXTR, PRL, USF2	1723	28	14116	3.21856	0.993225	0.0394777	2.15803
GOTERM_MF_ALL	GO:0030955~potassium ion binding	29	1.25813	0.00120948	KCNC1, KCNJ15, ATP1B1, SLC9A7, KCNA5, KCNJ12, KCNJ2, ATP12A, KCNK10, KCNIP3, KCNS1, KCNK9, KCNQ3, KCNS2, SLC24A2, KCNG1, KCNG2, KCNMA1, SLC12A7, KCND3, SLC12A8, SLC12A2, ATP4A, KCNK1, KCNV2, KCNV1, KCNH8, KCNH2, KCNH3	1830	128	15143	1.87477	0.812227	0.141052	1.9712
GOTERM_BP_ALL	GO:0048592~eye morphogenesis	19	0.824295	0.00122908	GNAT1, RARG, CRYAA, SOX1, PRKCI, FASLG, RORB, GAS1, VSX1, COL5A1, STAT3, CTNNB1, PVRL1, SP3, VEGFA, GDF11, BMP7, FRS2, DSCAM	1723	69	14116	2.25596	0.994862	0.0412918	2.27617
GOTERM_BP_ALL	GO:0010605~negative regulation of macromolecule metabolic process	118	5.11931	0.00125497	TGFB3, CBX4, ZNF254, TGFB1, CTNNB1, EPC1, WWP1, NKX6-2, SND1, FOXF2, INSR, MYST4, MYST3, SATB2, RARG, RXRA, STRN3, FOXN3, HES1, MSX1, ZNF238, TIMELESS, ASB1, ST18, ANAPC7, SMARCA4, CAV1, HMGB2, SNX6, BLM, ELK3, SOX9, MEIS2, OVOL2, BHLHE40, TCF25, RUNX2, ZNF423, BMP2, SMAD7, SMAD6, SMAD4, RYBP, SMAD3, SMAD2, CDC27, BRCA1, CDKN1C, SALL4, NEDD4, PSMC1, JAZF1, SMURF2, HDAC8, KLF4, NCOR2, DNAJB6, HNF1…	1723	734	14116	1.31708	0.995402	0.0418161	2.32358
GOTERM_BP_ALL	GO:0001889~liver development	16	0.694143	0.00125934	ACADM, HNF1A, JARID2, RXRA, ONECUT2, STAT5B, SOD2, CTNNB1, HES1, EP300, GATA6, RB1CC1, SP3, HLX, ALDH2, TGFBR3	1723	53	14116	2.47326	0.995488	0.0416356	2.3316
GOTERM_BP_ALL	GO:0040007~growth	38	1.64859	0.00127024	PTGS2, PDGFB, TGFB3, FGF10, TGFB1, RRAGC, SLC1A2, BCL2, PAX7, CHST11, APBA2, DCX, ERCC2, BMP2, GATM, ESRRB, RXRA, SLC3A2, SMAD2, GAS1, PLG, LEFTY1, PLAUR, INHBB, INHBA, PRKCQ, ZMIZ1, GDF11, NOP58, TGFBR3, FOXC1, MTOR, BMP7, XRN2, TM4SF4, CACNA1A, BMP5, SMARCA4	1723	183	14116	1.70121	0.995694	0.0416673	2.35155
GOTERM_BP_ALL	GO:0051272~positive regulation of cell motion	24	1.04121	0.00136094	EDN3, PDGFB, CSF1, STAT5B, ONECUT2, TGFB1, PRR5, S1PR1, ARHGAP5, BCL2, SCARB1, ARHGAP8, THBS1, INSR, IRS2, LYN, MAP2K1, MYO1F, SMAD3, MAPK1, RPS19, ETS1, VEGFA, PDGFRA, ADAM17	1723	98	14116	2.00637	0.997082	0.0442395	2.51744
GOTERM_BP_ALL	GO:0007423~sensory organ development	45	1.95228	0.00140024	NOG, SOX1, JAG2, TGFB3, FGF10, FASLG, RORB, PAX2, TGFB1, CTNNB1, ATP2B2, MEIS2, PVRL1, BCL2, FRS2, CDH23, DSCAM, CRYBB2, KCNMA1, GNAT1, NOX3, RARG, GSC, CRYAA, PRKCI, DLL1, GJB6, GAS1, VSX1, COL5A1, STAT3, HES1, SP3, VEGFA, PDGFRA, GDF11, GRLF1, FOXC1, BMP7, FOXI1, CRYBA1, MAB21L2, HMX3, CRYBA4, KLF4	1723	229	14116	1.60992	0.997535	0.0451463	2.58923
GOTERM_BP_ALL	GO:0000902~cell morphogenesis	64	2.77657	0.00140767	NOG, NRP1, PAX2, TGFB1, CTNNB1, ATP2B2, UNC5B, ANK3, UNC5A, CDH23, DSCAM, EGR2, CRYAA, RXRA, EFNB1, KIF5C, LIFR, PRKCI, STK4, SLIT1, VASP, ARHGEF11, HES1, SLITRK3, UBC, VCAN, CNTN4, DCC, CDK5R1, PARD3, RTN4RL1, DRD2, ONECUT2, CLU, PTK7, BRSK2, SOX9, CDH4, LLGL1, PVRL1, BCL2, B3GNT1, LHX4, CLASP1, DCX, SNAP25, NFATC1, BMP2, NTF3, MAP2K1, ESRRB, MAP1B, NTNG1, NR4A2, NTNG2, GAS1, WWTR1, FEZF1, LAMA1…	1723	356	14116	1.47284	0.997613	0.045042	2.6028
GOTERM_CC_ALL	GO:0044459~plasma membrane part	311	13.4924	0.00140932	ATP1B1, PTGS2, SYT5, LHCGR, AQP4, LPAR1, AMOTL1, VPS33B, CTNNB1, ZNRF2, CD47, SHB, ATP2B2, AGTR2, S1PR1, CD44, GRIN2D, STAM, CHRNA7, GNG2, HTR1D, CDH24, MUC12, SLC12A7, GJD4, MAGI2, CLCA1, NCF2, CLCA4, PTPRF, EFNB1, EFNB2, LIFR, CD40, GEM, PCLO, JUP, RND2, SSTR2, CCR6, CD34, ST14, PDGFRA, ZNF384, ROR2, RAB15, HAS2, HLA-DPA1, HAS3, UNC13C, CD226, CDK5R1, ENPP2, TRHR, PPYR1, CACNB4, KCNJ2, ATP12A, …	1926	2203	15908	1.16602	0.586399	0.356882	2.07322
GOTERM_BP_ALL	GO:0009892~negative regulation of metabolic process	124	5.37961	0.0014244	PDGFB, TGFB3, CBX4, ZNF254, TGFB1, CTNNB1, EPC1, WWP1, NKX6-2, SND1, FOXF2, INSR, MYST4, MYST3, SATB2, RARG, RXRA, STRN3, FOXN3, HES1, MSX1, ZNF238, TIMELESS, ASB1, ST18, ANAPC7, SMARCA4, CAV1, HMGB2, SNX6, BLM, ELK3, SOX9, MEIS2, OVOL2, BHLHE40, TCF25, RUNX2, ZNF423, BMP2, SMAD7, SMAD6, SMAD4, RYBP, SMAD3, SMAD2, CDC27, BRCA1, CDKN1C, SALL4, NEDD4, PSMC1, JAZF1, SMURF2, MTOR, HDAC8, KLF4, DNAJB6…	1723	780	14116	1.30243	0.997778	0.045228	2.63334
GOTERM_BP_ALL	GO:0007154~cell communication	126	5.46638	0.00145401	EDN3, SYT5, FGF16, JAG2, FGF10, VIPR1, GDNF, TGFB1, CTNNB1, S1PR1, GRIN2D, HTR1D, FRS2, GJD4, STC2, PTPRF, EFNB1, EFNB2, DLL1, PDYN, PCLO, RPTOR, PTHLH, MAPK1, UCN3, SSTR2, SIRPG, CBLN1, GRB10, CARTPT, GPR50, TFAP2C, UNC13C, GLP1R, C6ORF145, FRAS1, SNX9, CAV1, SNX6, SNX5, DRD2, SNX7, BMPR2, CACNB4, POMC, KCNMB1, IFNA2, GAD2, SYPL1, PVRL1, LHX1, ADRA2C, PRIMA1, BMP2, NTF3, MAOA, NR4A2, SNAPIN, SMA…	1723	795	14116	1.29846	0.998043	0.045808	2.68739
GOTERM_BP_ALL	GO:0051050~positive regulation of transport	44	1.90889	0.00146615	NCBP2, MCHR1, EDN3, CAV1, DRD2, LHCGR, TGFB3, FGF10, OXTR, GDNF, TGFB1, EDNRA, ATP2B2, SLC11A1, SLC1A2, P2RY1, IFNG, PLA2G1B, PRKACA, SNAP25, INSR, HIP1, PSMD9, TRPC1, SPACA3, IRS2, SMAD4, PRKCI, SMAD3, MFGE8, SYNGR3, INHBB, P2RX5, INHBA, PRKCQ, PLA2G4A, UCN3, UACA, GCK, NEDD4, PLCG2, LIPG, CARTPT, IL2	1723	223	14116	1.61649	0.998143	0.0458452	2.70954
GOTERM_BP_ALL	GO:0031175~neuron projection development	49	2.12581	0.0014978	NRP1, PAX2, PRKG1, PTEN, GDNF, CD44, UNC5B, UNC5A, ANK3, DSCAM, EGR2, RXRA, EFNB1, KIF5C, LIFR, SLIT1, VASP, SLITRK3, RASGRF1, UBC, TRAPPC4, VCAN, CNTN4, DCC, PARD3, CDK5R1, RTN4RL1, DRD2, CLU, CDH4, LINGO1, PVRL1, BCL2, B3GNT1, LHX4, DCX, SNAP25, GNAO1, MAP2K1, NTF3, MAP1B, NTNG1, NR4A2, NTNG2, GAS1, FEZF1, NEDD4, BMP7, CACNA1A	1723	256	14116	1.56813	0.998378	0.0464734	2.76725
GOTERM_BP_ALL	GO:0050870~positive regulation of T cell activation	20	0.867679	0.00157688	BLM, IL7, EFNB1, STAT5A, STAT5B, MALT1, IL21, MAP3K7, CD47, PRKCQ, SIRPG, HLX, IFNG, IL12A, ZAP70, RIPK2, TRAF6, CD5, ICOSLG, IL2	1723	76	14116	2.15597	0.998845	0.0485176	2.91132
GOTERM_BP_ALL	GO:0060348~bone development	28	1.21475	0.00160233	NOG, PTGS2, TGFB3, SOX9, PAX1, TGFB1, TNFRSF11A, BCL2, TRAF6, AXIN2, RUNX2, WWOX, ERCC2, BMP2, BGLAP, SATB2, HSPG2, SMAD3, PMF1, WWTR1, PTHLH, CHRDL1, SP3, FOXC1, SP7, BMP7, IGFBP3, BMP5, CDH11	1723	123	14116	1.865	0.998965	0.048931	2.95765
GOTERM_BP_ALL	GO:0030509~BMP signaling pathway	14	0.607375	0.00170097	BMP2, NOG, SMAD7, SMAD6, BMPR2, SMAD4, MSX2, CHRDL1, MSX1, ZFYVE16, TGFBR3, SMURF2, SMURF1, BMP7	1723	44	14116	2.60676	0.999322	0.0515001	3.13698
GOTERM_BP_ALL	GO:0010551~regulation of specific transcription from RNA polymerase II promoter	23	0.997831	0.0017786	TAF2, HMGB2, HNF1A, IKZF2, EVX1, FOXA2, SMAD7, RXRA, PPARG, SMAD3, SRF, GDNF, USF2, CTNNB1, HES1, GATA6, ETS1, NKX6-2, PLA2G1B, IRF4, TBL1X, NCOR2, SMARCA4	1723	94	14116	2.00459	0.999514	0.0534117	3.2779
GOTERM_MF_ALL	GO:0003676~nucleic acid binding	444	19.2625	0.00182864	RORB, ZNF254, CTNNB1, FOXF2, RPLP1, ZNF248, PATZ1, LSM3, PTBP2, TIGD6, PHOX2B, L3MBTL4, ZNF45, RCOR3, RREB1, TAF4B, ZNF507, RXRA, TADA2B, BARHL2, ZNF648, EXD3, HMG20A, LHFP, H2BFWT, MRM1, ZNF236, NME2, MSX1, RPS19, ZNF238, ZNF384, ST18, MYO18A, UNCX, ZNF611, TNRC18, ZNF76, MTIF3, ZNF229, ZNF226, LYL1, SFRS12, YEATS4, TCF7, ESRRB, KLF13, EME1, ESRRG, ZNF521, KLF15, USF2, FOXI2, UPF3B, ZNF217, ZNF2…	1830	3264	15143	1.12562	0.920301	0.190057	2.96611
GOTERM_BP_ALL	GO:0002696~positive regulation of leukocyte activation	25	1.0846	0.00182928	BLM, STAT5A, STAT5B, TGFB1, MAP3K7, CD47, HLX, IFNG, ZAP70, TRAF6, THBS1, CD5, SPACA3, IL7, EFNB1, MALT1, CD40, IL21, PRKCQ, SIRPG, IL12A, RIPK2, CD226, ICOSLG, IL2	1723	106	14116	1.93224	0.999609	0.0545114	3.3698
GOTERM_BP_ALL	GO:0033273~response to vitamin	18	0.780911	0.00192843	BGLAP, MICB, BMP2, RARG, PTGS2, RXRA, SI, MAP1B, PPARG, PMF1, TGFB1, PLA2G4A, C14ORF104, TFRC, CD44, BCL2, BMP7, INSR, KLF4	1723	66	14116	2.23437	0.999745	0.0569873	3.54935
GOTERM_MF_ALL	GO:0016773~phosphotransferase activity, alcohol group as acceptor	114	4.94577	0.00196376	LTBP1, TBK1, STK35, PRKG2, PRKG1, PRKACG, PRKY, PSKH2, MAP3K7, MAP3K4, CLK3, MAP3K9, MAP3K8, PIK3C3, PRKACA, PPP4C, INSR, RET, TNIK, BCR, CSNK1G1, STK24, CSNK1G2, MYLK3, MYO3B, WNK3, MARK4, STK4, MAPK1, RFK, MAPK4, PDGFRA, RIPK2, ROR2, RIPK4, LRRK1, NEK5, CDK5R1, PHKA1, PTK7, BMPR2, ADRBK2, AKAP13, STK17A, ZAP70, DYRK2, GUCY2F, MAP2K1, MAP2K3, MET, EPHA8, DYRK1B, TGFBR3, WIF1, THNSL1, MTOR, TNK2,…	1830	721	15143	1.30837	0.933899	0.188578	3.18196
GOTERM_BP_ALL	GO:0030334~regulation of cell migration	35	1.51844	0.0021299	EDN3, PDGFB, ENPP2, DRD2, CSF1, ONECUT2, JAG2, ABHD2, PTEN, TGFB1, TRIB1, PRR5, AGTR2, ARHGAP5, S1PR1, BCL2, SCARB1, ARHGAP8, THBS1, INSR, MUC2, IRS2, MAP2K1, NF2, SMAD7, SMAD3, MYO1F, PLG, VASH1, MAPK1, LAMA1, VEGFA, PDGFRA, TGFBR3, ADAM17, IGFBP3	1723	169	14116	1.69671	0.999893	0.0623283	3.91319
GOTERM_BP_ALL	GO:0007389~pattern specification process	50	2.1692	0.00214233	NOG, NRP1, FOXA2, EVX1, FGF10, PAX1, ZIC3, CTNNB1, EDNRA, NKX6-2, PAX7, ASPH, FRS2, SATB2, GSC, EGR2, EFNB1, EMX2, DLL1, RTTN, HES1, EP300, VEGFA, ROR2, UNCX, BMPR2, TCF7L1, OVOL2, DISP1, LHX1, AXIN2, PLXND1, PCSK5, SIM2, TBX3, SMAD6, FTO, SMAD4, SMAD2, EN1, GAS1, MID1, MEOX2, SFRP1, GDF11, SP8, BMP7, PBX3, BMP5, LRP5	1723	267	14116	1.53421	0.999898	0.0622564	3.9356
GOTERM_BP_ALL	GO:0001704~formation of primary germ layer	13	0.563991	0.00219591	HNF1A, FOXA2, NF2, BMPR2, SMAD3, SMAD2, CTNNB1, LHX1, TXNRD1, FOXC1, PRKACA, BMP7, KLF4	1723	40	14116	2.66262	0.999919	0.0633359	4.03212
GOTERM_BP_ALL	GO:0001657~ureteric bud development	12	0.520607	0.00220261	RET, NOG, BMP2, CD44, LHX1, SALL1, BCL2, GDF11, SMAD4, FOXC1, PAX2, GDNF	1723	35	14116	2.80892	0.999921	0.0630992	4.04419
GOTERM_BP_ALL	GO:0032989~cellular component morphogenesis	69	2.99349	0.00222052	NOG, NEURL, NRP1, PAX2, TGFB1, CTNNB1, ACTG1, ATP2B2, UNC5B, ANK3, UNC5A, DSCAM, CDH23, EGR2, CRYAA, RXRA, EFNB1, KIF5C, LIFR, PRKCI, STK4, SLIT1, VASP, ARHGEF11, HES1, SLITRK3, UBC, VCAN, CNTN4, DCC, CDK5R1, PARD3, RTN4RL1, DRD2, ONECUT2, CLU, PTK7, BRSK2, SOX9, CDH4, ITGB1, LLGL1, PVRL1, BCL2, LHX4, B3GNT1, CLASP1, DCX, SNAP25, NFATC1, ERCC2, BMP2, DNM1L, NTF3, MAP2K1, ESRRB, MAP1B, NTNG1, NR4A…	1723	397	14116	1.42392	0.999927	0.0631748	4.07644
GOTERM_BP_ALL	GO:0007243~protein kinase cascade	65	2.81996	0.0023202	TBK1, STAT5A, STAT5B, PRKAG2, SNIP1, TGFB3, TLR5, LPAR1, PRKCSH, IL31RA, PRKACG, MAP3K7, AGTR2, MAP3K4, MAP3K9, IFNG, PLA2G1B, SPRED2, PRKACA, CHRNA7, TNIP2, SIK1, PRL, FRS2, INSR, DBNL, RET, TNIK, SOCS2, LY96, WNK3, STK4, DAPK1, MAPK1, DOK5, ITGB1BP1, GADD45G, ROR2, CARTPT, PPM1L, IRAK1BP1, CAV1, GNAI2, DRD2, OXTR, STK17A, TRIB1, LINGO1, RB1CC1, ZAP70, ADRA2A, ADRA2C, TRAF6, THBS1, MAP2K1, MAP2K…	1723	370	14116	1.43926	0.999953	0.0654849	4.25568
GOTERM_BP_ALL	GO:0045321~leukocyte activation	46	1.99566	0.00244267	CSF2, ITGAL, MICB, CPLX2, SBNO2, BLM, ELF4, PREX1, STAT5A, CSF1, STAT5B, JAG2, FKBP1A, SKAP2, TPD52, ITGB1, PAX1, TGFB1, CTNNB1, SHB, SLC11A1, BCL2, ZAP70, PATZ1, NDRG1, TRAF6, NKX2-3, EXO1, SPACA3, LYN, IL7, SLA2, SMAD3, MYO1F, MALT1, CD40, CD1D, LAT2, SP3, PLCG2, ADAM17, RIPK2, CD79A, IRF4, ICOSLG, IL2	1723	242	14116	1.55729	0.999972	0.0683751	4.47549
GOTERM_BP_ALL	GO:0045165~cell fate commitment	30	1.30152	0.00249118	EVX1, FOXA2, PPARG, ONECUT2, SOX5, JAG2, FGF10, SOX9, PAX2, ITGB1, GDNF, CTNNB1, BCL2, PAX7, NKX6-2, OLIG1, FRS2, RUNX2, BMP2, NTF3, IL7, BARHL2, SMAD4, SMAD2, DLL1, GAS1, HES1, SALL1, KLF4, SMARCA4	1723	139	14116	1.76821	0.999977	0.0692351	4.56242
GOTERM_BP_ALL	GO:0002274~myeloid leukocyte activation	14	0.607375	0.00264214	CSF2, CPLX2, SBNO2, SPACA3, LYN, CSF1, PREX1, MYO1F, TGFB1, SLC11A1, LAT2, NDRG1, IRF4, TRAF6	1723	46	14116	2.49343	0.999988	0.0728082	4.83246
GOTERM_BP_ALL	GO:0001503~ossification	26	1.12798	0.00268859	NOG, PTGS2, TGFB3, TGFB1, TNFRSF11A, BCL2, TRAF6, AXIN2, RUNX2, WWOX, ERCC2, BGLAP, BMP2, SATB2, HSPG2, SMAD3, PMF1, WWTR1, PTHLH, CHRDL1, SP3, SP7, FOXC1, BMP7, IGFBP3, BMP5, CDH11	1723	115	14116	1.85226	0.99999	0.0735694	4.91541
GOTERM_BP_ALL	GO:0043412~biopolymer modification	222	9.63124	0.00268964	STAT5A, PRKG2, LPAR1, PRKG1, DUPD1, PRKY, PSKH2, MAP3K7, EPC1, ERO1LB, HMCN1, MAP3K4, CLK3, WWP1, MAP3K9, IFNG, PIK3C3, MAP3K8, PLA2G1B, CHRNA7, DBNL, BCR, TNIK, PTPRF, MYLK3, PTPRR, PTPRT, WNK3, MARK4, PLAUR, CWH43, PRDM7, MAPK1, MGAT3, UHRF2, TXNDC2, MAPK4, PRDM5, PDGFRA, ROR2, NEK5, TPST1, CDK5R1, PPP2R3A, GNAI2, ADRBK2, STK17A, ZAP70, GCNT1, GUCY2F, MGAT4A, YEATS4, BMP2, MAP2K1, SMAD7, MAP2K3…	1723	1526	14116	1.19186	0.99999	0.073131	4.91728
GOTERM_BP_ALL	GO:0030336~negative regulation of cell migration	16	0.694143	0.00277849	MUC2, PDGFB, NF2, DRD2, SMAD7, ABHD2, PTEN, VASH1, PLG, TGFB1, TRIB1, AGTR2, BCL2, TGFBR3, THBS1, IGFBP3	1723	57	14116	2.2997	0.999993	0.0749822	5.07573
GOTERM_BP_ALL	GO:0019220~regulation of phosphate metabolic process	81	3.5141	0.00282169	EDN3, PDGFB, ADCY5, PRKAG2, TGFB3, LPAR1, PTEN, TGFB1, IL31RA, PRKACG, EDNRA, MAP3K7, PRKAR2B, AGTR2, MAP3K4, MAP3K9, IFNG, PLA2G1B, SPRED2, PRKACA, CHRNA7, PDGFD, PPP1R14B, INSR, FRS2, DBNL, LYN, CCDC88C, CDK7, PRKCE, INHBA, SAPS3, GADD45G, ZFYVE28, IL12A, CARTPT, ADAM17, CSF2, CDK5R1, CAV1, PARD3, BLM, GNAI2, SNX6, CSF1, BMPR2, FKBP1A, TRIB2, APLP2, TRIB1, SLC11A1, TSPYL2, BCL2, RB1CC1, ADRA2A,…	1723	485	14116	1.36826	0.999995	0.0756292	5.1527
GOTERM_BP_ALL	GO:0051174~regulation of phosphorus metabolic process	81	3.5141	0.00282169	EDN3, PDGFB, ADCY5, PRKAG2, TGFB3, LPAR1, PTEN, TGFB1, IL31RA, PRKACG, EDNRA, MAP3K7, PRKAR2B, AGTR2, MAP3K4, MAP3K9, IFNG, PLA2G1B, SPRED2, PRKACA, CHRNA7, PDGFD, PPP1R14B, INSR, FRS2, DBNL, LYN, CCDC88C, CDK7, PRKCE, INHBA, SAPS3, GADD45G, ZFYVE28, IL12A, CARTPT, ADAM17, CSF2, CDK5R1, CAV1, PARD3, BLM, GNAI2, SNX6, CSF1, BMPR2, FKBP1A, TRIB2, APLP2, TRIB1, SLC11A1, TSPYL2, BCL2, RB1CC1, ADRA2A,…	1723	485	14116	1.36826	0.999995	0.0756292	5.1527
GOTERM_BP_ALL	GO:0006813~potassium ion transport	33	1.43167	0.00311231	KCNC1, KCNJ15, SLC9A7, ATP1B1, KCNA5, KCNJ12, KCNJ2, ATP12A, KCNMB1, KCNK10, KCNIP3, KCNS1, KCNK9, KCNQ3, KCNS2, SLC24A2, KCNG1, KCNG2, KCNMA1, SLC12A7, KCND3, SLC12A8, SLC12A2, ATP4A, KCTD1, KCNK1, KCNV2, KCNV1, KCNN2, KCTD15, KCNH8, KCNH2, KCNH3	1723	160	14116	1.68974	0.999998	0.0825843	5.66888
GOTERM_BP_ALL	GO:0044238~primary metabolic process	899	39.0022	0.00314689	PPP2R5C, RORB, RPL22L1, USP50, MAP3K7, CUL2, EPC1, EPC2, HMCN1, MAP3K4, MAP3K9, RPLP1, PIK3C3, FOXF2, MAP3K8, PATZ1, PDHA1, PTBP2, ACAA2, GATM, RREB1, ZNF507, TAF4B, MYLK3, BARHL2, EXD3, ESPL1, MARK4, LPCAT3, MAPK1, MAPK4, ZNF384, ROR2, UNCX, CRTC3, GC, HSD17B10, PLCXD3, CYP1B1, PPP2R3A, DNAH14, ACSBG2, WARS2, CACNB4, ATP12A, ARG1, C1ORF57, LYL1, ZAP70, SFRS12, SPOP, GUCY2F, YEATS4, ESRRB, ACER2,…	1723	6923	14116	1.06388	0.999999	0.0829516	5.73012
GOTERM_BP_ALL	GO:0030030~cell projection organization	64	2.77657	0.00318833	NEURL, LIMA1, NRP1, PDGFB, WASF2, LPAR1, PAX2, PRKG1, GDNF, PTEN, ATP2B2, CD44, UNC5B, ANK3, UNC5A, TTC30A, TTC30B, CDH23, DSCAM, EGR2, STX2, RXRA, EFNB1, KIF5C, LIFR, SLIT1, VASP, SLITRK3, RASGRF1, UBC, TRAPPC4, VCAN, CNTN4, DCC, CDK5R1, PARD3, RTN4RL1, DRD2, CLU, ONECUT2, CDH4, LINGO1, DNAI1, PVRL1, BCL2, B3GNT1, LHX4, DCX, SNAP25, GNAO1, NTF3, MAP2K1, BAIAP2L1, MAP1B, NTNG1, NR4A2, NTNG2, GAS1…	1723	368	14116	1.42482	0.999999	0.0834865	5.80347
GOTERM_BP_ALL	GO:0050867~positive regulation of cell activation	25	1.0846	0.00348232	BLM, STAT5A, STAT5B, TGFB1, MAP3K7, CD47, HLX, IFNG, ZAP70, TRAF6, THBS1, CD5, SPACA3, IL7, EFNB1, MALT1, CD40, IL21, PRKCQ, SIRPG, IL12A, RIPK2, CD226, ICOSLG, IL2	1723	111	14116	1.8452	1	0.0902889	6.32222
GOTERM_BP_ALL	GO:0016568~chromatin modification	50	2.1692	0.00366959	RSF1, HNF1A, CBX4, BNIP3, INO80, CBX7, EPC1, EPC2, PRMT8, MYST4, MYST3, SATB2, TTF1, HMG20A, ARID1A, BANP, ARID1B, EYA3, PRDM7, EYA4, EP300, ASH1L, PRDM5, SMARCA5, RUVBL1, SMARCA1, NSD1, KDM6B, SMARCA4, SUPT3H, SETD1B, NR3C1, C17ORF79, ARID2, CHD9, TSPYL2, ASF1B, CHD5, CHD4, BRD1, YEATS4, AEBP2, RPS6KA5, BCORL1, CABIN1, SETD7, IRF4, SETD2, HDAC8, RERE	1723	274	14116	1.49502	1	0.0943472	6.65126
GOTERM_BP_ALL	GO:0001837~epithelial to mesenchymal transition	8	0.347072	0.0037211	NOG, BMP2, TGFBR3, SOX9, BMP7, TGFB1, CTNNB1, NFATC1	1723	18	14116	3.64119	1	0.0950403	6.74157
GOTERM_BP_ALL	GO:0030501~positive regulation of bone mineralization	8	0.347072	0.0037211	PLA2G4A, BMP2, KL, BMPR2, TGFB3, SMAD3, BMP7, TGFB1	1723	18	14116	3.64119	1	0.0950403	6.74157
GOTERM_BP_ALL	GO:0006464~protein modification process	211	9.15401	0.00383225	STAT5A, PRKG2, LPAR1, PRKG1, DUPD1, PRKY, PSKH2, MAP3K7, EPC1, ERO1LB, HMCN1, MAP3K4, CLK3, WWP1, MAP3K9, IFNG, PIK3C3, MAP3K8, PLA2G1B, CHRNA7, DBNL, BCR, TNIK, PTPRF, MYLK3, PTPRR, PTPRT, WNK3, MARK4, PLAUR, CWH43, MAPK1, PRDM7, MGAT3, UHRF2, TXNDC2, MAPK4, PRDM5, PDGFRA, ROR2, NEK5, TPST1, CDK5R1, PPP2R3A, GNAI2, ADRBK2, STK17A, ZAP70, GCNT1, GUCY2F, MGAT4A, YEATS4, BMP2, MAP2K1, SMAD7, MAP2K3…	1723	1453	14116	1.18972	1	0.0971645	6.93618
GOTERM_BP_ALL	GO:0002682~regulation of immune system process	66	2.86334	0.0039042	EDN3, MICB, STAT5A, STAT5B, APOBEC3G, SKAP1, TGFB1, IL31RA, CTNNB1, MAP3K7, CD47, CD44, HLX, IFNG, PLA2G1B, PAG1, SPACA3, LYN, SLA2, EFNB1, CDK6, CD40, IL21, MAPK1, PRKCQ, INHBA, BPI, SIRPG, LAT2, NME2, VEGFA, IL12A, RIPK2, CARTPT, ADAM17, THOC5, CD226, ICOSLG, BLM, CSF1, CLU, C1R, FKBP1A, CACNB4, PRDM16, MIF, SLC11A1, ZAP70, KRT1, HIST1H4F, TRAF6, RUNX1, THBS1, CD5, BGLAP, IL7, SMAD3, MYO1F, MAL…	1723	385	14116	1.40446	1	0.0983193	7.06194
GOTERM_BP_ALL	GO:0007420~brain development	52	2.25597	0.00406561	NOG, FOXA2, AGTPBP1, JAG2, PRKG1, CTNNB1, ATP2B2, AGTR2, SLC1A2, S1PR1, CDK5RAP2, FRS2, HTR5A, NR2F1, PHOX2B, IRS2, GSC, EGR2, CA10, CYP11A1, EMX2, SLIT1, HES1, MSX1, CNTN4, FOXC1, SMARCA1, HMX3, SMARCA4, CDK5R1, SOX1, DRD2, OXTR, NAPA, APLP2, LHX1, BCL2, DCX, GNAO1, NTF3, TBX3, MET, HSPG2, EN1, AFF2, GAS1, YWHAE, ATRX, FEZF1, GRLF1, ID4, CACNA1A	1723	289	14116	1.47412	1	0.101583	7.34348
GOTERM_BP_ALL	GO:0002521~leukocyte differentiation	28	1.21475	0.00410296	CSF2, BLM, CSF1, STAT5A, PPARG, STAT5B, JAG2, TPD52, PAX1, ITGB1, TGFB1, IL31RA, CTNNB1, BCL2, ZAP70, PATZ1, TRAF6, NKX2-3, IL7, MALT1, OSTM1, CD1D, SP3, PLCG2, ADAM17, IRF4, CD79A, IL2	1723	131	14116	1.75111	1	0.101877	7.40852
GOTERM_BP_ALL	GO:0048667~cell morphogenesis involved in neuron differentiation	40	1.73536	0.00429048	DCC, PARD3, CDK5R1, NRP1, RTN4RL1, DRD2, PAX2, CDH4, ATP2B2, UNC5B, PVRL1, ANK3, UNC5A, BCL2, LHX4, B3GNT1, DCX, SNAP25, CDH23, DSCAM, EGR2, NTF3, RXRA, EFNB1, MAP1B, KIF5C, NTNG1, NR4A2, NTNG2, GAS1, SLIT1, VASP, HES1, FEZF1, SLITRK3, UBC, VCAN, CNTN4, BMP7, CACNA1A	1723	209	14116	1.56798	1	0.105677	7.73437
GOTERM_BP_ALL	GO:0007010~cytoskeleton organization	73	3.16703	0.00434267	KIF23, LIMA1, NEURL, PDGFB, PREX1, CAPZA2, WASF2, PRKG1, CTNNB1, DSTN, ACTG1, HOOK2, SEH1L, ANK3, PLA2G1B, DYNC1H1, PPP4C, ARHGAP8, PLS3, KLHL20, RET, FMNL3, CRYAA, TRPM7, ERMN, VIL1, PRKCI, ACTN1, ESPL1, PCLO, FLNB, MARK4, VASP, ELMO1, ARHGEF11, EPB41L2, FMN1, ARPC1A, XIRP2, ZWINT, TPPP, TMSB4Y, ABLIM1, CAV1, HAUS5, DIAPH2, ABLIM3, DIAPH3, NEDD9, ITGB1, LLGL1, PRR5, NPHP4, BCL2, TEKT3, ADRA2A, N…	1723	436	14116	1.37171	1	0.106285	7.82487
GOTERM_BP_ALL	GO:0050852~T cell receptor signaling pathway	9	0.390456	0.00435618	MAP3K7, MAPK1, PLCG2, ZAP70, RIPK2, MALT1, CACNB4, TRAF6, SKAP1	1723	23	14116	3.20583	1	0.105995	7.84829
GOTERM_BP_ALL	GO:0048332~mesoderm morphogenesis	12	0.520607	0.00450278	HNF1A, NF2, TBX3, BMPR2, SMAD3, TXNRD1, PRKACA, SMAD2, FOXC1, BMP7, TCF7L1, KLF4	1723	38	14116	2.58716	1	0.108753	8.10199
GOTERM_BP_ALL	GO:0001654~eye development	28	1.21475	0.00457342	SOX1, FASLG, RORB, PAX2, CTNNB1, MEIS2, PVRL1, FRS2, DSCAM, CRYBB2, GNAT1, RARG, CRYAA, PRKCI, GAS1, VSX1, COL5A1, STAT3, SP3, VEGFA, GRLF1, GDF11, FOXC1, BMP7, CRYBA1, MAB21L2, KLF4, CRYBA4	1723	132	14116	1.73784	1	0.109749	8.22399
GOTERM_BP_ALL	GO:0001934~positive regulation of protein amino acid phosphorylation	21	0.911063	0.00461813	CSF2, CAV1, BMP2, LYN, PRKAG2, TGFB3, SMAD4, BMPR2, TGFB1, IL31RA, EDNRA, RB1CC1, BCL2, IFNG, IL12A, ADAM17, MTOR, TNK2, BMP7, INSR, IL2	1723	89	14116	1.93311	1	0.110149	8.30113
GOTERM_CC_ALL	GO:0043231~intracellular membrane-bounded organelle	1021	44.295	0.00470416	PPP2R5A, PPP2R5C, RORB, EPC1, EPC2, INCENP, FOXF2, VMA21, PATZ1, PDHA1, PTBP2, STAG1, ACAA2, BSG, L3MBTL4, GATM, RREB1, PCBD1, ZNF507, TAF4B, BARHL2, ESPL1, H2BFWT, LPCAT3, MAPK1, RYR3, SAPS3, ZWINT, ZNF384, UNCX, CRTC3, HSD17B10, CYP1B1, DNAH14, DNAH17, ACSBG2, WARS2, ARFGEF2, UBASH3B, NCAPG2, LYL1, SFRS12, FH, SPOP, GUCY2F, YEATS4, NTF3, ESRRB, ACER2, EPM2A, ESRRG, GARS, TMEM110, ZNF521, SFMBT1…	1926	7982	15908	1.05651	0.947752	0.626157	6.76482
GOTERM_BP_ALL	GO:0042110~T cell activation	27	1.17137	0.00471743	ITGAL, MICB, BLM, ELF4, STAT5A, STAT5B, JAG2, FKBP1A, PAX1, TGFB1, CTNNB1, SLC11A1, BCL2, ZAP70, PATZ1, NKX2-3, IL7, SLA2, SMAD3, MALT1, CD1D, SP3, ADAM17, RIPK2, IRF4, ICOSLG, IL2	1723	126	14116	1.75558	1	0.111765	8.47226
GOTERM_BP_ALL	GO:0065008~regulation of biological quality	212	9.1974	0.00479885	EDN3, SLC9A7, PTGS2, STAT5A, STAT5B, LPAR1, CTNNB1, ATP2B2, AGTR2, GOT1, HMCN1, S1PR1, IFNG, CHRNA7, GUCA2B, CLNS1A, SLC12A7, RARG, TTC7A, PTPRF, CD40, PCLO, RPTOR, PLAUR, RPS19, CCR6, TXNDC2, TXNDC5, RYR3, VEGFA, CYP1B1, TRHR, CACNB4, ATP12A, POMC, SLC11A1, GAD2, PVRL1, FH, NKX2-3, TRPC1, NTF3, SMAD7, MAOA, SMAD4, SMAD3, SMAD2, USF2, PLA2G4A, ATP2A2, NPY, CHRNB4, TGFBR3, CLCN6, MCHR1, LIMA1, JPH…	1723	1469	14116	1.18233	1	0.112963	8.61234
GOTERM_MF_ALL	GO:0019902~phosphatase binding	13	0.563991	0.00482338	IRS2, MAGI2, STRN3, SMG7, STRN4, RCAN2, CDH5, CTNNB1, JUP, MAST2, SAPS3, CABIN1, INSR	1830	44	15143	2.44485	0.998747	0.379537	7.64588
GOTERM_BP_ALL	GO:0001501~skeletal system development	56	2.4295	0.00484402	NOG, PTGS2, JAG2, TGFB3, PAX1, TGFB1, CTNNB1, TNFRSF11A, BARX2, PAX7, CHST11, WWOX, SATB2, TBX15, GSC, CMKLR1, PRELP, PTHLH, INHBA, MSX1, CHRDL1, PDGFRA, TFAP2A, ROR2, FOXC1, KIAA1217, UNCX, SOX5, SOX9, OTOR, MSX2, BCL2, AXIN2, TRAF6, RUNX2, PCSK5, SPP2, ERCC2, BGLAP, BMP2, TBX3, HSPG2, SMAD3, EN1, GAS1, PMF1, WWTR1, GFPT1, ETS2, SP3, GDF11, SP7, BMP7, PHEX, IGFBP3, BMP5, CDH11	1723	319	14116	1.43821	1	0.113346	8.68995
GOTERM_BP_ALL	GO:0032844~regulation of homeostatic process	25	1.0846	0.00497657	CAV1, DRD2, STAT5A, STAT5B, LHCGR, FKBP1A, TGFB1, EDNRA, CD44, BCL2, IFNG, PLA2G1B, TRPC1, BGLAP, LYN, SMAD7, CDK6, PMF1, P2RX5, INHBA, PLA2G4A, ETS1, VEGFA, ADAM17, CARTPT, IL2	1723	114	14116	1.79664	1	0.115639	8.91739
GOTERM_CC_ALL	GO:0043227~membrane-bounded organelle	1021	44.295	0.00503752	PPP2R5A, PPP2R5C, RORB, EPC1, EPC2, INCENP, FOXF2, VMA21, PATZ1, PDHA1, PTBP2, STAG1, ACAA2, BSG, L3MBTL4, GATM, RREB1, PCBD1, ZNF507, TAF4B, BARHL2, ESPL1, H2BFWT, LPCAT3, MAPK1, RYR3, SAPS3, ZWINT, ZNF384, UNCX, CRTC3, HSD17B10, CYP1B1, DNAH14, DNAH17, ACSBG2, WARS2, ARFGEF2, UBASH3B, NCAPG2, LYL1, SFRS12, FH, SPOP, GUCY2F, YEATS4, NTF3, ESRRB, ACER2, EPM2A, ESRRG, GARS, TMEM110, ZNF521, SFMBT1…	1926	7989	15908	1.05558	0.957636	0.54632	7.22763
GOTERM_MF_ALL	GO:0005216~ion channel activity	65	2.81996	0.0051276	KCNJ15, KCNC1, GRIK3, KCNJ12, KCNIP3, KCNK10, KCNQ3, KCNK9, SLC24A2, GRIN2D, ANO3, TRPV4, CHRNA7, ANO5, KCNG1, KCNG2, KCNMA1, TRPM4, TRPM3, KCND3, CLCA1, CLCA4, TRPM7, SLC26A7, GRM7, RYR3, CLIC6, KCNH8, KCNH2, KCNH3, FKBP1A, CACNB4, KCNA5, KCNJ2, KCNMB1, HTR3E, BEST2, TTYH3, KCNS1, KCNS2, BEST1, SNAP25, HTR3C, GABRP, TRPC1, CACNA2D1, TRPC5, KCTD1, GRIA4, KCNK1, CACNA2D2, KCNV2, KCNV1, VDAC1, CACN…	1830	386	15143	1.39344	0.999179	0.377268	8.10923
GOTERM_MF_ALL	GO:0016564~transcription repressor activity	55	2.38612	0.00515528	RSF1, HNF1A, FOXK1, PPARG, CBX4, HSBP1, RLIM, KCNIP3, EPC1, SAP30, PATZ1, SIK1, MYST4, ATF7IP, ZNF282, STRN3, FOXN3, NRIP1, MXD4, HES1, MSX1, PRDM5, C19ORF2, MDM2, ST18, NSD1, C1D, HMGB2, SBNO2, ELK3, PRDM16, MEIS2, GATAD2A, BHLHE40, SIM2, ETV3, ZNF423, AEBP2, BMP2, TBX3, JARID2, RYBP, SMAD3, ESX1, TRIM24, WWTR1, CDKN1C, SP3, JAZF1, GRLF1, ID4, TBL1X, DNAJB6, KLF4, NCOR2	1830	316	15143	1.44025	0.99921	0.360097	8.15126
GOTERM_BP_ALL	GO:0002684~positive regulation of immune system process	44	1.90889	0.00515845	EDN3, MICB, BLM, STAT5A, CLU, STAT5B, C1R, CACNB4, SKAP1, TGFB1, MAP3K7, CD47, SLC11A1, HLX, IFNG, ZAP70, KRT1, PLA2G1B, THBS1, TRAF6, CD5, SPACA3, LYN, IL7, SLA2, EFNB1, MALT1, C4BPA, CD40, IL21, CD1D, MAPK1, PRKCQ, LAT2, SIRPG, VEGFA, PLCG2, IL12A, ADAM17, RIPK2, CD79A, CD226, ICOSLG, IL2	1723	238	14116	1.51461	1	0.118971	9.22858
GOTERM_BP_ALL	GO:0030278~regulation of ossification	19	0.824295	0.00522262	BGLAP, BMP2, EGR2, KL, CSF1, TGFB3, BMPR2, SMAD3, CDK6, PMF1, SOX9, TGFB1, CTNNB1, PLA2G4A, SFRP1, BCL2, SMURF1, AXIN2, BMP7, RUNX2	1723	78	14116	1.99565	1	0.119721	9.33813
GOTERM_BP_ALL	GO:0035239~tube morphogenesis	27	1.17137	0.00526082	NRP1, FOXA2, DICER1, PTK7, FGF10, PAX2, SRF, ZIC3, CTNNB1, EDNRA, MAP3K7, RGMA, OVOL2, CD44, BCL2, PLXND1, TRAF6, RET, BMP2, TBX3, SMAD4, VASP, TIMELESS, VEGFA, GRLF1, TFAP2A, BMP7	1723	127	14116	1.74175	1	0.119905	9.40329
GOTERM_BP_ALL	GO:0045137~development of primary sexual characteristics	27	1.17137	0.00526082	ERMP1, HSD17B10, HMGB2, STAT5A, ZFP42, STAT5B, LHCGR, JAG2, SOX9, PRKACG, BCL2, HSD17B3, TAF4, TBX3, RXFP2, DMRT1, FSHR, NRIP1, INHBB, INHBA, PLA2G4A, TEX15, VEGFA, PDGFRA, ASB1, FOXC1, NR5A1	1723	127	14116	1.74175	1	0.119905	9.40329
GOTERM_CC_ALL	GO:0042995~cell projection	108	4.68547	0.00527089	SYT5, GRIK3, TGFB1, CTNNB1, ATP2B2, GOT1, TIAM2, ANK3, NEGR1, SAMD4A, CDH23, DBNL, KCND3, PTPRF, RXRA, STRN3, KIF5C, ACTN1, BASP1, MARK4, SNTN, MAPK1, UCN3, NME2, TXNDC2, RASGRF1, TRAPPC4, NRSN1, MYL7, CDK5R1, C11ORF60, DNAH14, DRD2, BBS9, DNAH17, NEDD9, KCNJ2, ITGB1, FAM65B, NPHP4, GAD2, PVRL1, SCARB1, ADRA2C, GNAT1, MAP2K1, CPNE5, MET, EVL, SHANK1, NEDD1, TMOD2, MTOR, ANTXR1, CACNA1A, MCHR1, LZ…	1926	697	15908	1.27982	0.963422	0.484006	7.55035
GOTERM_BP_ALL	GO:0070169~positive regulation of biomineral formation	8	0.347072	0.0052791	PLA2G4A, BMP2, KL, BMPR2, TGFB3, SMAD3, BMP7, TGFB1	1723	19	14116	3.44955	1	0.119663	9.43445
GOTERM_BP_ALL	GO:0060284~regulation of cell development	39	1.69197	0.00534521	NOG, CDK5R1, LZTS1, NRP1, FOXA2, DRD2, PPARG, SOX5, TGFB3, CDH4, TGFB1, MBP, LINGO1, BCL2, NKX6-2, CDK5RAP2, MBNL3, NEFM, PHOX2B, BMP2, LYN, PTPRF, NTF3, TBX3, SMAD7, MAP1B, BARHL2, SMAD4, SMAD3, DLL1, SMAD2, HES1, UBC, TGFBR3, CNTN4, ID4, BMP7, IGFBP3, CACNA1A	1723	205	14116	1.55861	1	0.120437	9.54707
GOTERM_BP_ALL	GO:0040012~regulation of locomotion	37	1.60521	0.00545641	EDN3, HS3ST5, PDGFB, ENPP2, DRD2, CSF1, ONECUT2, JAG2, FGF10, ABHD2, PTEN, TGFB1, TRIB1, PRR5, AGTR2, ARHGAP5, S1PR1, BCL2, SCARB1, ARHGAP8, THBS1, INSR, MUC2, IRS2, MAP2K1, NF2, SMAD7, SMAD3, MYO1F, PLG, VASH1, MAPK1, LAMA1, VEGFA, PDGFRA, TGFBR3, ADAM17, IGFBP3	1723	192	14116	1.5788	1	0.122149	9.73621
GOTERM_MF_ALL	GO:0034713~type I transforming growth factor beta receptor binding	5	0.21692	0.00548667	SMAD7, SMAD6, TGFB3, FKBP1A, SMAD2	1830	7	15143	5.91062	0.999501	0.360623	8.65328
GOTERM_MF_ALL	GO:0019904~protein domain specific binding	57	2.47289	0.00550925	LNX2, ZXDC, LPAR1, KCNJ12, PTEN, SKAP1, CRADD, ZXDA, ATP2B2, ARHGAP5, PAK3, INSR, PAG1, SH3PXD2B, KHDRBS3, IRS2, CCDC88C, STRN3, STRN4, RPH3AL, SIRPA, PPARGC1B, VASP, ELMO2, ELMO1, SSTR2, LAT2, GRM7, CLIC6, ZNF384, RIPK2, ADAM17, ADAM15, FUT8, AFAP1L2, BCL2, TGM2, TFDP2, WIPF3, ETV6, EHD2, DLGAP1, BMP2, BAIAP2L1, DLGAP4, ESRRG, ZNF521, EVL, YWHAE, TJP1, TOM1L1, NEDD4, YWHAQ, TGFBR3, CIT, TBL1X, R…	1830	331	15143	1.42498	0.999517	0.345679	8.6874
GOTERM_BP_ALL	GO:0040013~negative regulation of locomotion	16	0.694143	0.00556446	MUC2, PDGFB, NF2, DRD2, SMAD7, ABHD2, PTEN, VASH1, PLG, TGFB1, TRIB1, AGTR2, BCL2, TGFBR3, THBS1, IGFBP3	1723	61	14116	2.1489	1	0.123775	9.91962
GOTERM_BP_ALL	GO:0051239~regulation of multicellular organismal process	141	6.11714	0.00558901	EDN3, NOG, PDGFB, PTGS2, GRIK3, STAT5A, STAT5B, TGFB3, GDNF, TGFB1, CTNNB1, MAP3K7, ATP2B2, AGTR2, GATA6, GRIN2D, NKX6-2, IFNG, CHRNA7, PRKACA, INSR, PHOX2B, PTPRF, BARHL2, DLL1, CD40, IL21, VASH1, HES1, PTHLH, NME2, SSTR2, RASGRF1, VEGFA, ASB1, RIPK2, CARTPT, NFE2L2, GLP1R, CDK5R1, CAV1, GNAI2, DRD2, SOX5, BMPR2, AFAP1L2, SOX9, SRF, MYL9, SLC11A1, OVOL2, PVRL1, LHX1, ZAP70, HIST1H4F, BHLHE40, MB…	1723	937	14116	1.23284	1	0.123648	9.96125
GOTERM_BP_ALL	GO:0042102~positive regulation of T cell proliferation	12	0.520607	0.00559375	PRKCQ, BLM, EFNB1, STAT5A, IFNG, STAT5B, ZAP70, IL12A, RIPK2, IL21, ICOSLG, IL2	1723	39	14116	2.52083	1	0.123114	9.96929
GOTERM_BP_ALL	GO:0010770~positive regulation of cell morphogenesis involved in differentiation	5	0.21692	0.00569049	SMAD4, TGFB3, SMAD3, SMAD2, TGFB1	1723	7	14116	5.85192	1	0.124474	10.1331
GOTERM_BP_ALL	GO:0010718~positive regulation of epithelial to mesenchymal transition	5	0.21692	0.00569049	SMAD4, TGFB3, SMAD3, SMAD2, TGFB1	1723	7	14116	5.85192	1	0.124474	10.1331
GOTERM_BP_ALL	GO:0042698~ovulation cycle	17	0.737527	0.00579032	ERMP1, TAF4, BMP2, STAT5A, STAT5B, LHCGR, TGFB3, OXTR, FSHR, NRIP1, INHBB, INHBA, PLA2G4A, BCL2, VEGFA, FOXC1, NR5A1	1723	67	14116	2.07874	1	0.12588	10.3019
GOTERM_MF_ALL	GO:0016301~kinase activity	126	5.46638	0.00584462	GNPTG, LTBP1, TBK1, STK35, NELL2, PRKG2, PRKCSH, PRKG1, TPK1, PRKACG, PRKY, PSKH2, MAP3K7, PRKAR2B, MAP3K4, CLK3, MAP3K9, MAP3K8, PIK3C3, PRKACA, PPP4C, INSR, RET, TNIK, BCR, CSNK1G1, STK24, CSNK1G2, MYLK3, MYO3B, WNK3, MARK4, STK4, NME7, PLAUR, MAPK1, NME2, RFK, MAPK4, PDGFRA, RIPK2, ROR2, RIPK4, AKAP2, LRRK1, NEK5, CDK5R1, PHKA1, PTK7, BMPR2, ADRBK2, AKAP13, STK17A, ZAP70, DYRK2, GUCY2F, PALM2-…	1830	834	15143	1.25016	0.999697	0.347123	9.19266
GOTERM_BP_ALL	GO:0045778~positive regulation of ossification	9	0.390456	0.00584634	PLA2G4A, BMP2, KL, BMPR2, TGFB3, SMAD3, BMP7, RUNX2, TGFB1	1723	24	14116	3.07226	1	0.126382	10.3965
GOTERM_BP_ALL	GO:0046661~male sex differentiation	18	0.780911	0.00593488	HSD17B10, HMGB2, TBX3, STAT5A, RXFP2, STAT5B, ZFP42, LHCGR, DMRT1, JAG2, SOX9, PRKACG, TEX15, BCL2, PDGFRA, ASB1, HSD17B3, NR5A1	1723	73	14116	2.02011	1	0.127534	10.5458
GOTERM_BP_ALL	GO:0042327~positive regulation of phosphorylation	22	0.954447	0.00593682	CSF2, CAV1, BMP2, LYN, PRKAG2, TGFB3, SMAD4, BMPR2, TGFB1, IL31RA, EDNRA, RB1CC1, BCL2, IFNG, IL12A, ADAM17, MTOR, TNK2, BMP7, THBS1, INSR, IL2	1723	97	14116	1.85814	1	0.126939	10.549
GOTERM_BP_ALL	GO:0051251~positive regulation of lymphocyte activation	22	0.954447	0.00593682	BLM, IL7, EFNB1, STAT5A, STAT5B, MALT1, CD40, IL21, TGFB1, MAP3K7, CD47, PRKCQ, SIRPG, HLX, IFNG, IL12A, ZAP70, RIPK2, TRAF6, CD5, ICOSLG, IL2	1723	97	14116	1.85814	1	0.126939	10.549
GOTERM_BP_ALL	GO:0048812~neuron projection morphogenesis	40	1.73536	0.00595987	DCC, PARD3, CDK5R1, NRP1, RTN4RL1, DRD2, CLU, PAX2, CDH4, UNC5B, PVRL1, ANK3, UNC5A, BCL2, LHX4, B3GNT1, DCX, SNAP25, DSCAM, EGR2, MAP2K1, NTF3, EFNB1, RXRA, MAP1B, KIF5C, LIFR, NTNG1, NR4A2, NTNG2, GAS1, SLIT1, VASP, FEZF1, SLITRK3, UBC, VCAN, CNTN4, BMP7, CACNA1A	1723	213	14116	1.53853	1	0.126771	10.5879
GOTERM_CC_ALL	GO:0005912~adherens junction	31	1.3449	0.00600916	KCNJ15, PARD3, CAV1, LIMA1, CTNND2, OXTR, NEDD9, WTIP, ITGB1, APBB1IP, CTNNB1, CD44, PVRL1, STARD8, ESAM, PARVG, NF2, SMAD7, TMEM53, ACTN1, EVL, AJAP1, VASP, JUP, FMN1, TJP1, TNS1, LASP1, ZNF384, DSP, ADAM17	1926	155	15908	1.65192	0.977019	0.466794	8.56439
GOTERM_MF_ALL	GO:0005244~voltage-gated ion channel activity	37	1.60521	0.00602851	KCNC1, KCNJ15, CACNB4, KCNA5, KCNJ12, KCNJ2, KCNK10, KCNIP3, KCNS1, KCNS2, KCNK9, KCNQ3, GRIN2D, SNAP25, KCNG1, KCNG2, KCNMA1, CACNA2D1, KCND3, KCTD1, KCNK1, KCNV2, CACNA2D2, KCNV1, CACNA2D4, VDAC1, GRM7, CLIC6, SCN4B, KCTD15, KCNH8, SCN8A, CLCN6, KCNH2, KCNH3, CACNA1A, CLCN5	1830	195	15143	1.5701	0.999765	0.341526	9.46858
GOTERM_MF_ALL	GO:0022832~voltage-gated channel activity	37	1.60521	0.00602851	KCNC1, KCNJ15, CACNB4, KCNA5, KCNJ12, KCNJ2, KCNK10, KCNIP3, KCNS1, KCNS2, KCNK9, KCNQ3, GRIN2D, SNAP25, KCNG1, KCNG2, KCNMA1, CACNA2D1, KCND3, KCTD1, KCNK1, KCNV2, CACNA2D2, KCNV1, CACNA2D4, VDAC1, GRM7, CLIC6, SCN4B, KCTD15, KCNH8, SCN8A, CLCN6, KCNH2, KCNH3, CACNA1A, CLCN5	1830	195	15143	1.5701	0.999765	0.341526	9.46858
GOTERM_BP_ALL	GO:0070665~positive regulation of leukocyte proliferation	15	0.650759	0.00622402	BLM, IL7, CSF1, STAT5A, EFNB1, STAT5B, CD40, IL21, PRKCQ, IFNG, IL12A, ZAP70, RIPK2, ICOSLG, IL2	1723	56	14116	2.19447	1	0.131371	11.0316
GOTERM_BP_ALL	GO:0032946~positive regulation of mononuclear cell proliferation	15	0.650759	0.00622402	BLM, IL7, CSF1, STAT5A, EFNB1, STAT5B, CD40, IL21, PRKCQ, IFNG, IL12A, ZAP70, RIPK2, ICOSLG, IL2	1723	56	14116	2.19447	1	0.131371	11.0316
GOTERM_BP_ALL	GO:0002764~immune response-regulating signal transduction	15	0.650759	0.00622402	MICB, LYN, SLA2, MALT1, CD40, CACNB4, SKAP1, MAP3K7, MAPK1, LAT2, PLCG2, ZAP70, RIPK2, CD79A, TRAF6	1723	56	14116	2.19447	1	0.131371	11.0316
GOTERM_BP_ALL	GO:0048732~gland development	28	1.21475	0.00626377	NEURL, CAV1, NOG, DRD2, STAT5A, STAT5B, TGFB3, OXTR, FGF10, NR3C1, PAX1, TGFB1, ATP2B2, BCL2, PRL, NKX2-3, IRS2, TBX3, RXFP1, MET, USF2, PTHLH, HES1, NME2, SFRP1, FOXC1, BMP7, NR5A1	1723	135	14116	1.69922	1	0.131511	11.0982
GOTERM_BP_ALL	GO:0022602~ovulation cycle process	16	0.694143	0.00653168	ERMP1, TAF4, STAT5A, STAT5B, LHCGR, TGFB3, OXTR, FSHR, NRIP1, INHBB, INHBA, PLA2G4A, BCL2, VEGFA, FOXC1, NR5A1	1723	62	14116	2.11424	1	0.136088	11.5459
GOTERM_BP_ALL	GO:0034616~response to laminar fluid shear stress	4	0.173536	0.00658803	SMAD7, SMAD6, TGFB3, TGFB1	1723	4	14116	8.19269	1	0.136521	11.6398
GOTERM_MF_ALL	GO:0022838~substrate specific channel activity	66	2.86334	0.00685129	KCNJ15, KCNC1, GRIK3, AQP4, KCNJ12, KCNIP3, KCNK10, KCNQ3, KCNK9, SLC24A2, GRIN2D, ANO3, TRPV4, CHRNA7, ANO5, KCNG1, KCNG2, TRPM4, KCNMA1, TRPM3, KCND3, CLCA1, CLCA4, TRPM7, SLC26A7, GRM7, RYR3, CLIC6, KCNH8, KCNH2, KCNH3, FKBP1A, CACNB4, KCNA5, KCNJ2, KCNMB1, HTR3E, BEST2, TTYH3, KCNS1, KCNS2, BEST1, SNAP25, HTR3C, GABRP, TRPC1, CACNA2D1, TRPC5, KCTD1, GRIA4, KCNK1, CACNA2D2, KCNV2, KCNV1, VDAC1…	1830	398	15143	1.37221	0.999925	0.36392	10.6935
GOTERM_BP_ALL	GO:0042325~regulation of phosphorylation	76	3.29718	0.00692303	EDN3, PDGFB, ADCY5, PRKAG2, TGFB3, LPAR1, PTEN, TGFB1, IL31RA, PRKACG, MAP3K7, EDNRA, PRKAR2B, MAP3K4, MAP3K9, IFNG, PLA2G1B, SPRED2, PRKACA, CHRNA7, PDGFD, PPP1R14B, INSR, FRS2, DBNL, LYN, CCDC88C, CDK7, PRKCE, INHBA, GADD45G, ZFYVE28, IL12A, CARTPT, ADAM17, CSF2, CDK5R1, CAV1, PARD3, BLM, GNAI2, SNX6, CSF1, BMPR2, FKBP1A, TRIB2, APLP2, TRIB1, SLC11A1, TSPYL2, BCL2, RB1CC1, ADRA2A, MLLT1, ADRA2C…	1723	466	14116	1.33615	1	0.142283	12.196
GOTERM_CC_ALL	GO:0045202~synapse	60	2.60304	0.00702853	LZTS1, SYT5, GRIK3, SYNGR1, CTNNB1, ZNRF2, RABAC1, SLC1A2, DMXL2, ANK3, GRIN2D, PRKACA, CHRNA7, SV2B, INSR, DLG2, SAMD4A, CDH23, KCNMA1, MAGI2, LYN, PTPRF, EFNB1, RIMBP2, PSD3, PCLO, PRKCQ, MYRIP, CBLN1, GRM7, SEMA4C, TRAPPC4, UNC13C, BIN1, CDK5R1, CABP1, CACNB4, ITGB1, AMPH, SLC32A1, HTR3E, GAD2, SYPL1, PVRL1, PRIMA1, SNAP25, HTR3C, NEFM, GABRP, DLGAP1, SYT11, MAP1B, DLGAP4, SNAPIN, GRIA4, SHANK…	1926	355	15908	1.39599	0.98791	0.467819	9.9475
GOTERM_BP_ALL	GO:0010033~response to organic substance	111	4.81562	0.00706614	APOBEC1, PTGS2, PDGFB, STAT5A, ADCY5, LHCGR, STAT5B, TGFB3, RPE65, TGFB1, CTNNB1, PRKACG, PRKAR2B, GOT1, CD44, GATA3, IFNG, PLA2G1B, GNG2, PRKACA, CHRNA7, DNAJC3, INSR, BSG, IRS2, GATM, SOCS2, RXRA, STRN3, LIFR, MFGE8, PPARGC1B, MAPK1, UCN3, GRB10, NME2, MSX1, EP300, PDGFRA, RIPK2, NFE2L2, ME1, CAV1, HMGB2, CYP1B1, DRD2, HMGCS1, SRF, SLC11A1, SCARB1, TAF2, MAP2K1, NR4A2, SMAD3, SMAD2, MALT1, BRCA…	1723	721	14116	1.26129	1	0.144322	12.4325
GOTERM_BP_ALL	GO:0019935~cyclic-nucleotide-mediated signaling	27	1.17137	0.00721231	MCHR1, GNAI2, DRD2, ADCY5, WASF2, LHCGR, VIPR1, GCGR, AGTR2, S1PR1, GALR1, HRH2, TGM2, HTR1D, HTR5A, RXFP1, NUDT4, RXFP2, FSHR, PCLO, PTHLH, UCN3, SSTR2, NPY, PDE7A, GLP1R, ADRA1D	1723	130	14116	1.70156	1	0.146394	12.6736
GOTERM_BP_ALL	GO:0042592~homeostatic process	115	4.98915	0.00722561	SLC9A7, GRIK3, STAT5A, STAT5B, LPAR1, TGFB1, IL31RA, CTNNB1, ATP2B2, S1PR1, GOT1, IFNG, CHRNA7, INSR, CLNS1A, SLC12A7, IRS2, TTC7A, PTHLH, EP300, RPS19, CCR6, TXNDC2, TXNDC5, RYR3, VEGFA, CARTPT, GLP1R, CCL1, CAV1, BLM, DRD2, TRHR, CACNB4, KCNA5, ATP12A, SRF, FTH1, SLC11A1, SCARB1, FH, NKX2-3, AIPL1, MUC2, TRPC1, NTF3, SMAD7, IREB2, WRN, USF2, PLA2G4A, SLC4A11, ATP2A2, NXN, PLCG2, CHRNB4, TGFBR3,…	1723	751	14116	1.25454	1	0.145957	12.6955
GOTERM_BP_ALL	GO:0048678~response to axon injury	8	0.347072	0.00727915	RTN4RL1, MAP2K1, LYN, BCL2, RXRA, MAP1B, VCAN, SOD2	1723	20	14116	3.27707	1	0.146273	12.7836
GOTERM_BP_ALL	GO:0010552~positive regulation of specific transcription from RNA polymerase II promoter	15	0.650759	0.00734582	TAF2, HMGB2, IKZF2, PPARG, SMAD3, SRF, GDNF, USF2, CTNNB1, HES1, ETS1, GATA6, PLA2G1B, IRF4, SMARCA4	1723	57	14116	2.15597	1	0.146829	12.8932
GOTERM_BP_ALL	GO:0048584~positive regulation of response to stimulus	43	1.86551	0.00738218	EDN3, MICB, PDGFB, STAT5A, CLU, STAT5B, FGF10, C1R, CACNB4, SKAP1, TGFB1, MAP3K7, EDNRA, SLC11A1, S1PR1, TGM2, ZAP70, KRT1, PLA2G1B, THBS1, TRAF6, LYN, SLA2, SMAD3, EDA2R, MALT1, C4BPA, IL21, BRCA1, CD1D, EYA3, MAPK1, PLA2G4A, LAT2, NPY, VEGFA, PLCG2, IL12A, SEMA4C, ADAM17, RIPK2, CD79A, CD226	1723	236	14116	1.49274	1	0.146822	12.9529
GOTERM_CC_ALL	GO:0043005~neuron projection	58	2.51627	0.00750523	LZTS1, NRP1, SYT5, GRIK3, BNIP3, KCNJ12, TGFB1, CTNNB1, MBP, ATP2B2, SLC1A2, GOT1, TIAM2, ANK3, NEGR1, SAMD4A, KCNMA1, KCND3, PTPRF, RXRA, STRN3, KIF5C, ERMN, BASP1, SIGMAR1, MARK4, MAPK1, UCN3, RASGRF1, GRM7, TRAPPC4, CNTN4, NRSN1, DCC, MYL7, CDK5R1, DRD2, KCNJ2, DTNBP1, GAD2, PVRL1, DNER, NEFH, ADRA2C, SNAP25, NEFM, MAP2K1, CPNE5, MAP1B, BRS3, DPYSL3, PARK2, GRIA4, SHANK1, PPP1R9A, TMOD2, MTOR,…	1926	342	15908	1.40075	0.991049	0.445395	10.5876
GOTERM_BP_ALL	GO:0030879~mammary gland development	16	0.694143	0.00762926	CAV1, IRS2, NEURL, RXFP1, TBX3, STAT5A, STAT5B, MET, TGFB3, OXTR, USF2, TGFB1, PTHLH, ATP2B2, NME2, PRL	1723	63	14116	2.08068	1	0.150668	13.3576
GOTERM_BP_ALL	GO:0030500~regulation of bone mineralization	10	0.433839	0.00765351	PLA2G4A, BGLAP, BMP2, KL, BMPR2, TGFB3, SMAD3, PMF1, SOX9, BMP7, TGFB1	1723	30	14116	2.7309	1	0.150422	13.3973
GOTERM_BP_ALL	GO:0045638~negative regulation of myeloid cell differentiation	10	0.433839	0.00765351	INHBA, NME2, STAT5A, STAT5B, CARTPT, HIST1H4F, THOC5, PRDM16, RUNX1, CTNNB1	1723	30	14116	2.7309	1	0.150422	13.3973
GOTERM_BP_ALL	GO:0043067~regulation of programmed cell death	123	5.33623	0.0077071	PTGS2, STAT5A, STAT5B, TGFB3, CBX4, JAG2, GDNF, TGFB1, CRADD, IL31RA, MAP3K7, MAGED1, CUL2, AGTR2, PTGIS, TIAM2, CD44, IFNG, WWOX, RARG, SOCS2, CRYAA, PTPRF, DFFA, RXRA, ACTN1, FADD, MARK4, STK4, BCL2L10, MAPK1, NME2, MSX1, RASGRF1, TXNDC5, VEGFA, RIPK2, DCUN1D3, TNFAIP3, MYO18A, CDK5R1, CLU, AKAP13, STK17A, SOX9, IFNA2, MTCH1, LHX4, DYRK2, TRAF6, TRAF5, HIP1, AIPL1, MUC2, NTF3, SMAD6, NR4A2, SMA…	1723	812	14116	1.24101	1	0.150708	13.4848
GOTERM_BP_ALL	GO:0031099~regeneration	17	0.737527	0.00779969	RTN4RL1, GATM, RXRA, MAP1B, PPARG, AXL, LIFR, FGF10, PLG, GAS6, TGFB1, PLAUR, PRKCQ, PAX7, BCL2, VCAN, TM4SF4	1723	69	14116	2.01849	1	0.151693	13.6358
GOTERM_BP_ALL	GO:0043193~positive regulation of gene-specific transcription	20	0.867679	0.0078184	TAF2, HMGB2, IKZF2, PPARG, TGFB3, SMAD3, RORB, SMAD2, SRF, GDNF, USF2, CTNNB1, HES1, ETS1, GATA6, PLA2G1B, IRF4, SMARCA1, NR5A2, SMARCA4	1723	87	14116	1.88338	1	0.151346	13.6663
GOTERM_MF_ALL	GO:0016772~transferase activity, transferring phosphorus-containing groups	142	6.16052	0.00801556	GNPTG, LTBP1, TBK1, STK35, NELL2, PRKG2, PRKCSH, PRKG1, TPK1, PRKACG, PRKY, PSKH2, MAP3K7, PRKAR2B, NANS, MAP3K4, CLK3, MAP3K9, PRIM2, MAP3K8, PIK3C3, PRKACA, PPP4C, INSR, RET, TNIK, BCR, CSNK1G1, CSNK1G2, STK24, MYLK3, MYO3B, WNK3, MARK4, STK4, NME7, PLAUR, MAPK1, NME2, RFK, MAPK4, PDGFRA, RIPK2, ROR2, RIPK4, NEK5, LRRK1, AKAP2, CDK5R1, DNAH14, PHKA1, PTK7, BMPR2, ADRBK2, AKAP13, STK17A, FICD, G…	1830	964	15143	1.21891	0.999985	0.396827	12.4003
GOTERM_BP_ALL	GO:0002757~immune response-activating signal transduction	14	0.607375	0.008229	MICB, LYN, SLA2, MALT1, CACNB4, SKAP1, MAP3K7, MAPK1, LAT2, PLCG2, ZAP70, RIPK2, CD79A, TRAF6	1723	52	14116	2.20572	1	0.157953	14.3327
GOTERM_BP_ALL	GO:0007267~cell-cell signaling	94	4.07809	0.00830623	EDN3, NRP1, HNF1A, SYT5, AGTPBP1, FGF16, FGF10, FASLG, VIPR1, GDNF, MBP, CTNNB1, SLC1A2, KCNQ3, TNFRSF11A, GRIN2D, TRPV4, HTR1D, FRS2, USP14, NPFF, KCNMA1, LYN, PTPRF, STC2, EFNB1, EFNB2, PDYN, PCLO, PTHLH, MAPK1, INHBA, SIRPG, CBLN1, SSTR2, GRB10, GRM7, ASH1L, UBC, CARTPT, GPR50, TFAP2C, UNC13C, ALDH9A1, GLP1R, DRD2, OXTR, CACNB4, POMC, KCNMB1, AMPH, GJC1, IFNA2, HRH1, NPTX1, GAD2, SYPL1, PVRL1,…	1723	600	14116	1.28352	1	0.158611	14.4575
GOTERM_CC_ALL	GO:0009898~internal side of plasma membrane	54	2.34273	0.00838555	RAB9B, AP1B1, PHKB, CRCP, VPS33B, MBP, AP1S3, SHB, FRMD6, PRMT8, RASL10A, SPRED2, GNG2, STAM, IRS4, PARVG, RAP2C, GEM, STOM, FMN1, RND2, JUP, MAST2, RAB15, AKAP2, AP1M1, ARFGAP3, CDK5R1, GK2, CABP1, PHKA1, CACNB4, ALDH3A2, AMPH, RAB40A, GAD2, RAB44, DDX19A, EHD2, PALM2-AKAP2, NF2, MAOA, MAOB, SNAPIN, NUP155, RAB31, TJP1, RAB35, SVIL, RHEB, SPTBN1, MTOR, PTPN1, CLTCL1, COG2	1926	316	15908	1.41145	0.994864	0.443296	11.7585
GOTERM_MF_ALL	GO:0005518~collagen binding	11	0.477223	0.00848149	CD44, PDGFB, SMAD7, C6ORF15, SMAD4, SMAD3, ANTXR1, COL5A3, ECM2, THBS1, USH2A	1830	36	15143	2.52843	0.999992	0.400585	13.0747
GOTERM_BP_ALL	GO:0045937~positive regulation of phosphate metabolic process	22	0.954447	0.00850171	CSF2, CAV1, BMP2, LYN, PRKAG2, TGFB3, SMAD4, BMPR2, TGFB1, IL31RA, EDNRA, RB1CC1, BCL2, IFNG, IL12A, ADAM17, MTOR, TNK2, BMP7, THBS1, INSR, IL2	1723	100	14116	1.80239	1	0.161326	14.7727
GOTERM_BP_ALL	GO:0010562~positive regulation of phosphorus metabolic process	22	0.954447	0.00850171	CSF2, CAV1, BMP2, LYN, PRKAG2, TGFB3, SMAD4, BMPR2, TGFB1, IL31RA, EDNRA, RB1CC1, BCL2, IFNG, IL12A, ADAM17, MTOR, TNK2, BMP7, THBS1, INSR, IL2	1723	100	14116	1.80239	1	0.161326	14.7727
GOTERM_MF_ALL	GO:0005261~cation channel activity	48	2.08243	0.00860298	KCNC1, KCNJ15, FKBP1A, CACNB4, KCNA5, KCNJ12, KCNJ2, KCNMB1, KCNK10, KCNIP3, KCNS1, KCNS2, KCNQ3, KCNK9, SLC24A2, GRIN2D, TRPV4, CHRNA7, SNAP25, KCNG1, KCNG2, KCNMA1, TRPM4, TRPC1, TRPM3, CACNA2D1, KCND3, TRPC5, TRPM7, KCTD1, KCNK1, KCNV2, CACNA2D2, KCNV1, CACNA2D4, P2RX5, SLC4A11, GRM7, RYR3, KCNN2, CHRNB4, SCN4B, KCNH8, KCTD15, SCN8A, KCNH2, KCNH3, CACNA1A	1830	275	15143	1.44434	0.999993	0.39197	13.2498
GOTERM_BP_ALL	GO:0010941~regulation of cell death	123	5.33623	0.00866432	PTGS2, STAT5A, STAT5B, TGFB3, CBX4, JAG2, GDNF, TGFB1, CRADD, IL31RA, MAP3K7, MAGED1, CUL2, AGTR2, PTGIS, TIAM2, CD44, IFNG, WWOX, RARG, SOCS2, CRYAA, PTPRF, DFFA, RXRA, ACTN1, FADD, MARK4, STK4, BCL2L10, MAPK1, NME2, MSX1, RASGRF1, TXNDC5, VEGFA, RIPK2, DCUN1D3, TNFAIP3, MYO18A, CDK5R1, CLU, AKAP13, STK17A, SOX9, IFNA2, MTCH1, LHX4, DYRK2, TRAF6, TRAF5, HIP1, AIPL1, MUC2, NTF3, SMAD6, NR4A2, SMA…	1723	815	14116	1.23644	1	0.163438	15.034
GOTERM_BP_ALL	GO:0033280~response to vitamin D	7	0.303688	0.00882527	PLA2G4A, BGLAP, PTGS2, RXRA, PMF1, BMP7, INSR, TGFB1	1723	16	14116	3.5843	1	0.165497	15.2919
GOTERM_BP_ALL	GO:0043535~regulation of blood vessel endothelial cell migration	7	0.303688	0.00882527	AGTR2, PDGFB, VEGFA, THBS1, PLG, VASH1, TGFB1	1723	16	14116	3.5843	1	0.165497	15.2919
GOTERM_BP_ALL	GO:0048534~hemopoietic or lymphoid organ development	46	1.99566	0.00944091	CSF2, BLM, STAT5A, CSF1, STAT5B, PPARG, JAG2, FGF10, CACNB4, TPD52, ITGB1, PAX1, TGFB1, CTNNB1, IL31RA, RPA1, TNFRSF11A, BCL2, ZAP70, PATZ1, RUNX1, TRAF6, MYST3, ERCC2, NKX2-3, LYN, TTC7A, IL7, JARID2, CDK6, MALT1, DLL1, OSTM1, CD1D, SOD2, INHBA, RPS19, SP3, VEGFA, PLCG2, IRF8, TGFBR3, ADAM17, CD79A, IRF4, IL2	1723	260	14116	1.44948	1	0.175256	16.2715
GOTERM_BP_ALL	GO:0030001~metal ion transport	75	3.2538	0.00944799	KCNJ15, KCNC1, ATP1B1, JPH3, SLC9A7, KCNJ12, KCNIP3, KCNK10, ATP2B2, KCNQ3, KCNK9, SLC24A2, TRPV4, CHRNA7, KCNG1, KCNG2, TRPM4, KCNMA1, TRPM3, SLC12A7, SLC12A8, SGK1, KCND3, CLCA1, ATP4A, TRPM7, SLC3A2, RYR3, KCNH8, KCNH2, KCNH3, SLC39A14, CAV1, SLC39A11, DRD2, SLC38A10, FKBP1A, CACNB4, KCNA5, KIAA1919, KCNJ2, ATP12A, FTH1, KCNMB1, SFXN5, SLC11A1, KCNS1, KCNS2, FTHL17, SLC39A5, NFATC1, TRPC1, CAC…	1723	465	14116	1.3214	1	0.174625	16.2827
GOTERM_BP_ALL	GO:0021700~developmental maturation	22	0.954447	0.00953326	KCNMA1, RET, PTGS2, RXFP2, MAP1B, PPARG, NR4A2, PDE3A, IL21, VSX1, CDH5, CTNNB1, CDKN1C, HES1, BARX2, CD44, VEGFA, MTCH1, GDF11, RUNX2, CACNA1A, ERCC2	1723	101	14116	1.78455	1	0.175311	16.4175
GOTERM_MF_ALL	GO:0008134~transcription factor binding	81	3.5141	0.00958598	PPARG, CBX4, HSBP1, RLIM, IL31RA, CTNNB1, KCNIP3, MAGED1, SAP30, MAX, DIP2C, GATA6, GATA3, SND1, ABRA, SOX17, MKL1, MYST4, MYST3, PSMD9, NR2F1, ATF7IP, PHOX2B, RARG, PCBD1, RXRA, TAF4B, ZFX, ARNTL, ARID1B, CDK7, STK4, PPARGC1B, MXD4, NRIP1, EP300, ZMIZ2, C19ORF2, TFAP2A, FOXC1, NSD1, SMARCA4, C1D, DCC, SUPT3H, ENPP2, ELK3, PRDM16, SRF, TRIB1, MEIS2, GNPTAB, BCL2, TFDP2, RUNX1, CHD4, AEBP2, TAF4, …	1830	513	15143	1.30656	0.999998	0.412847	14.654
GOTERM_BP_ALL	GO:0014013~regulation of gliogenesis	8	0.347072	0.00978874	LINGO1, NOG, BMP2, LYN, NTF3, NKX6-2, PPARG, ID4	1723	21	14116	3.12102	1	0.178822	16.8202
GOTERM_BP_ALL	GO:0019933~cAMP-mediated signaling	21	0.911063	0.00979097	MCHR1, GNAI2, RXFP1, DRD2, ADCY5, LHCGR, WASF2, RXFP2, FSHR, PCLO, GCGR, PTHLH, UCN3, SSTR2, S1PR1, GALR1, PDE7A, TGM2, GLP1R, HTR5A, ADRA1D	1723	95	14116	1.81102	1	0.178106	16.8238
GOTERM_BP_ALL	GO:0006916~anti-apoptosis	38	1.64859	0.00986305	CSF2, STAT5A, CLU, STAT5B, CBX4, MUTED, BNIP3, GDNF, IL31RA, PAX7, BCL2, TGM2, LHX4, TRAF6, THBS1, MKL1, HSPA9, CEBPB, CRYAA, TBX3, SOCS2, IL7, PRKCI, MALT1, ANXA5, BCL2L10, SOD2, DAPK1, SFRP1, TXNDC5, VEGFA, BNIP3L, UBC, ADAM17, RIPK2, FOXC1, TNFAIP3, MYO18A, IL2	1723	206	14116	1.51127	1	0.178547	16.937
GOTERM_MF_ALL	GO:0015267~channel activity	67	2.90672	0.00987734	KCNJ15, KCNC1, GRIK3, AQP4, KCNJ12, KCNIP3, KCNK10, KCNQ3, KCNK9, SLC24A2, GRIN2D, ANO3, TRPV4, CHRNA7, ANO5, KCNG1, KCNG2, TRPM4, KCNMA1, TRPM3, KCND3, CLCA1, CLCA4, TRPM7, SLC26A7, GRM7, RYR3, CLIC6, KCNH8, KCNH2, KCNH3, FKBP1A, CACNB4, KCNA5, KCNJ2, KCNMB1, HTR3E, BEST2, TTYH3, KCNS1, KCNS2, BEST1, SNAP25, HTR3C, GABRP, TRPC1, CACNA2D1, TRPC5, KCTD1, MAL, GRIA4, KCNK1, CACNA2D2, KCNV2, KCNV1, …	1830	412	15143	1.34567	0.999999	0.409998	15.0661
GOTERM_MF_ALL	GO:0004029~aldehyde dehydrogenase (NAD) activity	5	0.21692	0.00992933	ALDH1B1, ALDH2, ALDH3A2, ALDH9A1, ALDH3A1	1830	8	15143	5.17179	0.999999	0.399969	15.1394
GOTERM_BP_ALL	GO:0002694~regulation of leukocyte activation	32	1.38829	0.00997863	BLM, STAT5A, STAT5B, TGFB1, MIF, IL31RA, MAP3K7, CD47, HLX, IFNG, ZAP70, TRAF6, THBS1, CD5, PAG1, SPACA3, IL7, EFNB1, SLA2, MALT1, CD40, IL21, INHBA, PRKCQ, SIRPG, BPI, IL12A, RIPK2, IRF4, CD226, ICOSLG, IL2	1723	166	14116	1.57931	1	0.179695	17.1184
GOTERM_BP_ALL	GO:0030335~positive regulation of cell migration	20	0.867679	0.0100127	EDN3, IRS2, MAP2K1, PDGFB, CSF1, ONECUT2, SMAD3, MYO1F, TGFB1, MAPK1, PRR5, ARHGAP5, S1PR1, BCL2, VEGFA, PDGFRA, ADAM17, SCARB1, ARHGAP8, THBS1, INSR	1723	89	14116	1.84105	1	0.179505	17.1718
GOTERM_BP_ALL	GO:0043069~negative regulation of programmed cell death	60	2.60304	0.0100929	STAT5A, STAT5B, CBX4, TGFB3, BNIP3, PAX2, PTEN, GDNF, IL31RA, MAP3K7, PAX7, CHST11, MKL1, CRYAA, SOCS2, DFFA, RXFP2, PRKCI, DAPK1, BCL2L10, NME2, MSX1, TXNDC5, VEGFA, UBC, RIPK2, ADAM17, FOXC1, KCNH8, TNFAIP3, MYO18A, CSF2, CLU, MUTED, MIF, MSX2, BCL2, RB1CC1, TGM2, LHX4, TRAF6, THBS1, HSPA9, ERCC2, AIPL1, CEBPB, TBX3, IL7, SMAD6, NR4A2, SMAD3, MALT1, PDE3A, ANXA5, SOD2, SFRP1, BNIP3L, PLCG2, CAC…	1723	359	14116	1.36925	1	0.180064	17.2973
GOTERM_BP_ALL	GO:0051926~negative regulation of calcium ion transport	6	0.260304	0.01015	GNAO1, PTGS2, GNAI2, DRD2, BCL2, TGFB1	1723	12	14116	4.09634	1	0.180245	17.3865
GOTERM_BP_ALL	GO:0048754~branching morphogenesis of a tube	16	0.694143	0.0102631	BMP2, NRP1, FOXA2, TBX3, DICER1, SMAD4, FGF10, PAX2, CTNNB1, EDNRA, TIMELESS, CD44, BCL2, VEGFA, BMP7, PLXND1	1723	65	14116	2.01666	1	0.181325	17.5632
GOTERM_BP_ALL	GO:0046546~development of primary male sexual characteristics	16	0.694143	0.0102631	HSD17B10, HMGB2, TBX3, RXFP2, LHCGR, ZFP42, DMRT1, JAG2, SOX9, PRKACG, TEX15, BCL2, PDGFRA, ASB1, HSD17B3, NR5A1	1723	65	14116	2.01666	1	0.181325	17.5632
GOTERM_BP_ALL	GO:0030217~T cell differentiation	16	0.694143	0.0102631	BLM, IL7, STAT5A, STAT5B, JAG2, PAX1, TGFB1, CTNNB1, CD1D, SP3, BCL2, ZAP70, ADAM17, PATZ1, NKX2-3, IL2	1723	65	14116	2.01666	1	0.181325	17.5632
GOTERM_MF_ALL	GO:0022803~passive transmembrane transporter activity	67	2.90672	0.010269	KCNJ15, KCNC1, GRIK3, AQP4, KCNJ12, KCNIP3, KCNK10, KCNQ3, KCNK9, SLC24A2, GRIN2D, ANO3, TRPV4, CHRNA7, ANO5, KCNG1, KCNG2, TRPM4, KCNMA1, TRPM3, KCND3, CLCA1, CLCA4, TRPM7, SLC26A7, GRM7, RYR3, CLIC6, KCNH8, KCNH2, KCNH3, FKBP1A, CACNB4, KCNA5, KCNJ2, KCNMB1, HTR3E, BEST2, TTYH3, KCNS1, KCNS2, BEST1, SNAP25, HTR3C, GABRP, TRPC1, CACNA2D1, TRPC5, KCTD1, MAL, GRIA4, KCNK1, CACNA2D2, KCNV2, KCNV1, …	1830	413	15143	1.34241	0.999999	0.399185	15.6171
GOTERM_BP_ALL	GO:0007183~SMAD protein complex assembly	5	0.21692	0.0102877	SMAD4, SMAD3, FKBP1A, SMAD2, TGFB1	1723	8	14116	5.12043	1	0.180979	17.6014
GOTERM_BP_ALL	GO:0001932~regulation of protein amino acid phosphorylation	33	1.43167	0.01029	CSF2, CAV1, PDGFB, PRKAG2, TGFB3, BMPR2, FKBP1A, TGFB1, IL31RA, EDNRA, PRKAR2B, MAP3K9, BCL2, RB1CC1, IFNG, PDGFD, INSR, DBNL, BMP2, LYN, NF2, SMAD7, CCDC88C, SMAD6, SMAD4, PRKCE, IL12A, ADAM17, MTOR, TNK2, BMP7, IGFBP3, IL2	1723	173	14116	1.56277	1	0.180283	17.6051
GOTERM_BP_ALL	GO:0060548~negative regulation of cell death	60	2.60304	0.0106937	STAT5A, STAT5B, CBX4, TGFB3, BNIP3, PAX2, PTEN, GDNF, IL31RA, MAP3K7, PAX7, CHST11, MKL1, CRYAA, SOCS2, DFFA, RXFP2, PRKCI, DAPK1, BCL2L10, NME2, MSX1, TXNDC5, VEGFA, UBC, RIPK2, ADAM17, FOXC1, KCNH8, TNFAIP3, MYO18A, CSF2, CLU, MUTED, MIF, MSX2, BCL2, RB1CC1, TGM2, LHX4, TRAF6, THBS1, HSPA9, ERCC2, AIPL1, CEBPB, TBX3, IL7, SMAD6, NR4A2, SMAD3, MALT1, PDE3A, ANXA5, SOD2, SFRP1, BNIP3L, PLCG2, CAC…	1723	360	14116	1.36545	1	0.185935	18.232
GOTERM_MF_ALL	GO:0046873~metal ion transmembrane transporter activity	55	2.38612	0.0108477	KCNJ15, KCNC1, SLC9A7, KCNJ12, KCNIP3, KCNK10, ATP2B2, KCNK9, KCNQ3, SLC24A2, GRIN2D, TRPV4, CHRNA7, KCNG1, KCNG2, KCNMA1, TRPM4, TRPM3, KCND3, TRPM7, GRM7, RYR3, KCNH8, KCNH2, KCNH3, SLC39A14, SLC39A11, FKBP1A, KCNA5, CACNB4, KCNJ2, KCNMB1, SLC11A1, KCNS1, KCNS2, SLC39A5, SNAP25, TRPC1, CACNA2D1, TRPC5, KCTD1, KCNK1, KCNV2, CACNA2D2, KCNV1, CACNA2D4, P2RX5, SLC4A11, ATP2A2, KCNN2, CHRNB4, SCN4B,…	1830	328	15143	1.38755	1	0.405344	16.4251
GOTERM_BP_ALL	GO:0070482~response to oxygen levels	28	1.21475	0.0112075	ATP1B1, CAV1, PDGFB, STAT5B, TGFB3, JAG2, OXTR, BNIP3, KCNA5, TGFB1, EDNRA, BCL2, CHRNA7, THBS1, KCNMA1, NR4A2, SMAD4, SMAD3, SOD2, DDIT4, PRKCQ, UCN3, EP300, TFRC, VEGFA, PDGFRA, ALDH2, ADAM17	1723	141	14116	1.62692	1	0.193212	19.0233
GOTERM_BP_ALL	GO:0032355~response to estradiol stimulus	14	0.607375	0.0114039	PDGFB, PTGS2, SOCS2, STRN3, STAT5B, MAP1B, OXTR, PTEN, STAT3, TGFB1, GPX4, PDGFRA, BMP7, INSR	1723	54	14116	2.12403	1	0.195482	19.3239
GOTERM_BP_ALL	GO:0016310~phosphorylation	120	5.20607	0.0115033	TBK1, STAT5A, STK35, TGFB3, PRKG2, LPAR1, PRKG1, TGFB1, PRKACG, PRKY, PSKH2, MAP3K7, TOP1, MAP3K4, CLK3, MAP3K9, IFNG, MAP3K8, PIK3C3, PLA2G1B, PRKACA, CHRNA7, FRS2, INSR, DBNL, RET, TNIK, BCR, CSNK1G1, STK24, CSNK1G2, MYLK3, MYO3B, WNK3, MARK4, STK4, MAPK1, NME2, MAPK4, PDGFRA, RIPK2, CARTPT, ROR2, RIPK4, LRRK1, NEK5, CDK5R1, GNAI2, PTK7, BMPR2, ADRBK2, STK17A, ZAP70, ADRA2A, ADRA2C, DYRK2, GUCY…	1723	800	14116	1.2289	1	0.196239	19.4757
GOTERM_BP_ALL	GO:0043068~positive regulation of programmed cell death	70	3.03688	0.0115904	PTGS2, PREX1, TGFB3, BNIP3, FASLG, PTEN, CRADD, TGFB1, MAGED1, CUL2, AGTR2, PTGIS, CD44, TIAM2, IFNG, DEDD2, WWOX, KCNMA1, RARG, PTPRF, DFFA, ARHGEF18, RXRA, ARHGEF16, FADD, PRKCE, STK4, MARK4, DAPK1, ARHGEF11, MAPK1, INHBA, RASGRF1, UBC, IL12A, RIPK2, DCUN1D3, DCC, CDK5R1, AKAP13, STK17A, NR3C1, MSX2, IFNA2, BCL2, MTCH1, TGM2, PPP3CC, DYRK2, TRAF6, CD5, ERCC2, HIP1, MUC2, CEBPB, SMAD3, MAL, YWHA…	1723	433	14116	1.32445	1	0.196801	19.6085
GOTERM_BP_ALL	GO:0007268~synaptic transmission	51	2.21258	0.0116453	AGTPBP1, SYT5, VIPR1, CTNNB1, MBP, SLC1A2, KCNQ3, GRIN2D, HTR1D, NPFF, USP14, KCNMA1, PTPRF, PDYN, PCLO, MAPK1, CBLN1, GRM7, UBC, CARTPT, UNC13C, ALDH9A1, DRD2, OXTR, CACNB4, KCNMB1, GJC1, AMPH, GAD2, NPTX1, HRH1, SYPL1, PVRL1, NPTX2, APBA2, PRIMA1, SNAP25, DLGAP1, MPZ, NTF3, MAOA, SNAPIN, GRIA4, PARK2, VDAC1, NPY, PNOC, TMOD2, CHRNB4, SLC5A7, CACNA1A	1723	298	14116	1.4021	1	0.196867	19.6921
GOTERM_BP_ALL	GO:0009953~dorsal/ventral pattern formation	15	0.650759	0.0116969	NOG, GSC, FOXA2, EVX1, SMAD6, SMAD2, EN1, GAS1, CTNNB1, OVOL2, DISP1, LHX1, PAX7, NKX6-2, SP8	1723	60	14116	2.04817	1	0.196883	19.7705
GOTERM_BP_ALL	GO:0060173~limb development	22	0.954447	0.0118985	NOG, RARG, HNF1A, LMBR1, TBX3, DICER1, FTO, FGF10, EN1, GAS1, CTNNB1, MSX2, SALL4, MSX1, MEOX2, CHST11, FBN2, ASPH, SP8, PCSK5, SMARCA4, LRP5	1723	103	14116	1.74989	1	0.199157	20.0764
GOTERM_BP_ALL	GO:0048736~appendage development	22	0.954447	0.0118985	NOG, RARG, HNF1A, LMBR1, TBX3, DICER1, FTO, FGF10, EN1, GAS1, CTNNB1, MSX2, SALL4, MSX1, MEOX2, CHST11, FBN2, ASPH, SP8, PCSK5, SMARCA4, LRP5	1723	103	14116	1.74989	1	0.199157	20.0764
GOTERM_BP_ALL	GO:0045597~positive regulation of cell differentiation	41	1.77874	0.0119083	CSF2, FOXA2, DRD2, STAT5A, CSF1, CLU, PPARG, STAT5B, BMPR2, TGFB3, SRF, CDH4, TGFB1, CTNNB1, GATA6, ADIG, HLX, BCL2, NKX6-2, ZAP70, RUNX1, RUNX2, SH3PXD2B, PHOX2B, BMP2, MAP2K1, LYN, NTF3, PTPRF, IL7, MAP1B, SMAD4, SMAD3, SMAD2, IL21, INHBA, NME2, ETS1, BMP7, IGFBP3, IL2	1723	229	14116	1.46681	1	0.198537	20.0912
GOTERM_MF_ALL	GO:0051219~phosphoprotein binding	9	0.390456	0.011954	MAPK1, LYN, CD44, NEDD4, CSNK1G2, ZAP70, CBX4, MTOR, YWHAE	1830	27	15143	2.75829	1	0.425353	17.9496
GOTERM_BP_ALL	GO:0070167~regulation of biomineral formation	10	0.433839	0.0119948	PLA2G4A, BGLAP, BMP2, KL, BMPR2, TGFB3, SMAD3, PMF1, SOX9, BMP7, TGFB1	1723	32	14116	2.56021	1	0.199066	20.222
GOTERM_BP_ALL	GO:0030097~hemopoiesis	42	1.82213	0.0120191	CSF2, BLM, STAT5A, CSF1, STAT5B, PPARG, JAG2, TPD52, ITGB1, PAX1, TGFB1, CTNNB1, IL31RA, RPA1, BCL2, ZAP70, PATZ1, RUNX1, TRAF6, MYST3, ERCC2, NKX2-3, LYN, TTC7A, IL7, CDK6, MALT1, DLL1, OSTM1, CD1D, SOD2, INHBA, RPS19, SP3, VEGFA, IRF8, PLCG2, TGFBR3, ADAM17, CD79A, IRF4, IL2	1723	236	14116	1.45802	1	0.198667	20.2587
GOTERM_BP_ALL	GO:0051247~positive regulation of protein metabolic process	43	1.86551	0.0121132	CSF2, CAV1, CSF1, PRKAG2, TGFB3, BMPR2, FKBP1A, TGFB1, IL31RA, EDNRA, ATG7, BCL2, RB1CC1, IFNG, THBS1, INSR, SAMD4A, PSMD9, BMP2, LYN, SMAD7, BARHL2, SMAD4, CDC27, BRCA1, RNF180, MAPK1, EP300, SGSM3, NEDD4, PSMD11, PSMC1, UBC, IL12A, MDM2, ADAM17, MTOR, ANAPC7, TNK2, SMURF1, BMP7, BARD1, IL2	1723	243	14116	1.44973	1	0.199304	20.4008
GOTERM_BP_ALL	GO:0050865~regulation of cell activation	33	1.43167	0.0121256	PDGFB, BLM, STAT5A, STAT5B, TGFB1, MIF, IL31RA, MAP3K7, CD47, HLX, IFNG, ZAP70, THBS1, TRAF6, CD5, PAG1, SPACA3, IL7, EFNB1, SLA2, MALT1, CD40, IL21, INHBA, PRKCQ, SIRPG, BPI, IL12A, RIPK2, IRF4, CD226, ICOSLG, IL2	1723	175	14116	1.54491	1	0.198731	20.4195
GOTERM_BP_ALL	GO:0006112~energy reserve metabolic process	12	0.520607	0.012168	GBE1, PHKB, KL, GFPT1, PHKG2, PRKAG2, PHKA1, EPM2A, GFPT2, GYG2, PPP1R3A, PYGB	1723	43	14116	2.28633	1	0.198605	20.4835
GOTERM_CC_ALL	GO:0045121~membrane raft	28	1.21475	0.0121979	ATP1B1, CAV1, GNAI2, LDLR, RTN4RL1, PTGS2, BMPR2, FASLG, SDPR, SLC2A1, SCARB1, INSR, SNAP25, PAG1, KCNMA1, TRPC1, BSG, LYN, EFNB1, SI, FADD, MAL, STOM, LAT2, ADAM17, SMURF2, CD79A, CD226	1926	143	15908	1.61727	0.999539	0.536191	16.666
GOTERM_BP_ALL	GO:0009792~embryonic development ending in birth or egg hatching	56	2.4295	0.0122143	NOG, HNF1A, EVX1, FOXA2, TGFB3, PAX1, MAP3K7, EDNRA, GATA6, PAX7, CHST11, SATB2, TBX15, GSC, PTPRR, DLL1, VASP, HES1, EP300, MSX1, ZMIZ1, PDGFRA, ROR2, TFAP2A, FOXC1, KIAA1217, SMARCA4, FUT8, PTK7, SRF, ITGB1, RPA1, RGMA, OVOL2, BTF3, APBA2, AXIN2, TRAF6, PCSK5, ERCC2, CEBPB, TBX3, ESRRB, HSPG2, SMAD2, EN1, GAS1, BRCA1, TJP1, SALL4, MEOX2, SFRP1, GFPT1, SP3, GRLF1, TGFBR3	1723	334	14116	1.37362	1	0.198535	20.5531
GOTERM_BP_ALL	GO:0060393~regulation of pathway-restricted SMAD protein phosphorylation	7	0.303688	0.0122544	BMP2, SMAD7, SMAD6, SMAD4, TGFB3, BMP7, TGFB1	1723	17	14116	3.37346	1	0.198376	20.6135
GOTERM_BP_ALL	GO:0002762~negative regulation of myeloid leukocyte differentiation	7	0.303688	0.0122544	INHBA, NME2, CARTPT, THOC5, PRDM16, RUNX1, CTNNB1	1723	17	14116	3.37346	1	0.198376	20.6135
GOTERM_MF_ALL	GO:0005102~receptor binding	130	5.63991	0.0127514	EDN3, MICB, PDGFB, FGF16, STAT5B, TGFB3, JAG2, FGF10, TLR5, GDNF, TGFB1, CTNNB1, AGTR2, TRAC, APOF, IFNG, SPRED2, PLA2G1B, PDGFD, INSR, FRS2, IRS4, IRS2, RARG, STC2, PTPRF, SOCS2, EFNB1, RXRA, EFNB2, LIFR, ACTN1, MFGE8, FADD, DLL1, ARNTL, PDYN, IL21, PPARGC1B, PTHLH, UCN3, GRB10, EP300, RASGRF1, VEGFA, PDGFRA, CD226, CCL1, PLXNC1, DIAPH2, IL31, ARFGEF2, POMC, ITGB1, ANGPTL7, IFNA2, ANGPTL1, IFNA8…	1830	886	15143	1.21414	1	0.435673	19.0322
GOTERM_BP_ALL	GO:0010942~positive regulation of cell death	70	3.03688	0.0128077	PTGS2, PREX1, TGFB3, BNIP3, FASLG, PTEN, CRADD, TGFB1, MAGED1, CUL2, AGTR2, PTGIS, CD44, TIAM2, IFNG, DEDD2, WWOX, KCNMA1, RARG, PTPRF, DFFA, ARHGEF18, RXRA, ARHGEF16, FADD, PRKCE, STK4, MARK4, DAPK1, ARHGEF11, MAPK1, INHBA, RASGRF1, UBC, IL12A, RIPK2, DCUN1D3, DCC, CDK5R1, AKAP13, STK17A, NR3C1, MSX2, IFNA2, BCL2, MTCH1, TGM2, PPP3CC, DYRK2, TRAF6, CD5, ERCC2, HIP1, MUC2, CEBPB, SMAD3, MAL, YWHA…	1723	435	14116	1.31836	1	0.205626	21.4419
GOTERM_BP_ALL	GO:0042981~regulation of apoptosis	120	5.20607	0.0132282	PTGS2, STAT5A, STAT5B, TGFB3, CBX4, JAG2, GDNF, TGFB1, CRADD, IL31RA, MAP3K7, MAGED1, CUL2, AGTR2, PTGIS, TIAM2, CD44, IFNG, WWOX, RARG, SOCS2, PTPRF, CRYAA, DFFA, RXRA, ACTN1, FADD, STK4, BCL2L10, MAPK1, NME2, MSX1, RASGRF1, TXNDC5, VEGFA, RIPK2, DCUN1D3, TNFAIP3, MYO18A, CDK5R1, CLU, AKAP13, STK17A, SOX9, IFNA2, MTCH1, LHX4, DYRK2, TRAF6, TRAF5, HIP1, AIPL1, MUC2, NTF3, SMAD6, NR4A2, SMAD3, MAL…	1723	804	14116	1.22279	1	0.21087	22.0661
GOTERM_BP_ALL	GO:0050671~positive regulation of lymphocyte proliferation	14	0.607375	0.0133106	BLM, IL7, STAT5A, EFNB1, STAT5B, CD40, IL21, PRKCQ, IFNG, IL12A, ZAP70, RIPK2, ICOSLG, IL2	1723	55	14116	2.08541	1	0.211265	22.1879
GOTERM_BP_ALL	GO:0040017~positive regulation of locomotion	21	0.911063	0.0137349	EDN3, IRS2, MAP2K1, PDGFB, CSF1, ONECUT2, SMAD3, MYO1F, FGF10, TGFB1, MAPK1, PRR5, ARHGAP5, S1PR1, BCL2, VEGFA, PDGFRA, ADAM17, SCARB1, THBS1, ARHGAP8, INSR	1723	98	14116	1.75558	1	0.21646	22.8119
GOTERM_CC_ALL	GO:0005623~cell	1818	78.872	0.0140042	RORB, AMOTL1, MAP3K7, MAP3K8, FOXF2, RPLP1, PTBP2, PDHA1, TMEFF2, ACAA2, BSG, GATM, PCBD1, C10ORF105, AIG1, BARHL2, GEM, MARK4, JUP, CD163L1, ZNF384, ROR2, UNCX, HSD17B10, RALGPS2, CYP1B1, DNAH14, DNAH17, WARS2, CACNB4, ATP12A, FAM19A5, ZAP70, TECTB, SPOP, GUCY2F, ESRRB, ACER2, ESRRG, GARS, GAS1, SFMBT1, USF2, SFMBT2, FNIP2, FOXI2, RGS3, LASP1, RGS7, PARP4, FOXI1, FOXA2, UBE2G2, ZNF730, ERRFI1, U…	1926	14827	15908	1.01274	0.999854	0.551838	18.9013
GOTERM_BP_ALL	GO:0043065~positive regulation of apoptosis	69	2.99349	0.0143754	PTGS2, PREX1, TGFB3, BNIP3, FASLG, PTEN, CRADD, TGFB1, MAGED1, CUL2, AGTR2, PTGIS, CD44, TIAM2, IFNG, DEDD2, WWOX, KCNMA1, RARG, PTPRF, DFFA, ARHGEF18, RXRA, ARHGEF16, FADD, PRKCE, STK4, DAPK1, ARHGEF11, MAPK1, INHBA, RASGRF1, UBC, IL12A, RIPK2, DCUN1D3, DCC, CDK5R1, AKAP13, STK17A, NR3C1, MSX2, IFNA2, BCL2, MTCH1, TGM2, PPP3CC, DYRK2, TRAF6, CD5, ERCC2, HIP1, MUC2, CEBPB, SMAD3, MAL, YWHAE, PLG,…	1723	430	14116	1.31464	1	0.224576	23.745
GOTERM_BP_ALL	GO:0032012~regulation of ARF protein signal transduction	12	0.520607	0.0144825	ARFGAP3, CYTH1, AGFG2, PSD3, ASAP2, ASAP1, PSD2, ARFGEF2, ARFGEF1, ARAP2, IQSEC1, ADAP1	1723	44	14116	2.23437	1	0.225244	23.8999
GOTERM_BP_ALL	GO:0001656~metanephros development	12	0.520607	0.0144825	RET, NOG, BMP2, CD44, LHX1, SALL1, BCL2, GDF11, SMAD4, FOXC1, PAX2, GDNF	1723	44	14116	2.23437	1	0.225244	23.8999
GOTERM_MF_ALL	GO:0003779~actin binding	54	2.34273	0.0145542	LIMA1, CAPZA2, WASF2, KLHL3, DSTN, ACTR2, ABRA, MKL1, KLHL20, PLS3, KCNMA1, PARVG, DBNL, FMNL3, NCALD, TRPM7, MYO3B, ERMN, VIL1, ACTN1, FLNB, VASP, FMN1, ARPC1A, EPB41L2, MYRIP, MYO18B, TNS1, XIRP2, FLII, TMSB4Y, GC, ABLIM1, ABLIM3, DIAPH2, DIAPH3, WIPF3, TMSL3, HIP1, PHACTR2, PHACTR3, BAIAP2L1, MAP1B, MYO1D, MYO1F, EVL, COTL1, PPP1R9A, LASP1, SVIL, TMOD2, TMOD3, SPTBN1, ANTXR1	1830	326	15143	1.37068	1	0.469098	21.4304
GOTERM_CC_ALL	GO:0070161~anchoring junction	32	1.38829	0.0147165	KCNJ15, PARD3, CAV1, LIMA1, CTNND2, OXTR, NEDD9, WTIP, ITGB1, APBB1IP, CTNNB1, CD44, PVRL1, PPL, STARD8, ESAM, PARVG, NF2, SMAD7, TMEM53, ACTN1, EVL, AJAP1, VASP, JUP, FMN1, TJP1, TNS1, LASP1, ZNF384, ADAM17, DSP	1926	172	15908	1.53667	0.999907	0.538567	19.7672
GOTERM_BP_ALL	GO:0021533~cell differentiation in hindbrain	6	0.260304	0.0148609	ATP2B2, PHOX2B, FOXA2, AGTPBP1, LHX1, CACNA1A	1723	13	14116	3.78124	1	0.229612	24.4452
GOTERM_BP_ALL	GO:0007548~sex differentiation	29	1.25813	0.0151407	ERMP1, HSD17B10, HMGB2, STAT5A, ZFP42, STAT5B, LHCGR, JAG2, DMRTA2, SOX9, PRKACG, BCL2, HSD17B3, TAF4, TBX3, RXFP2, DMRT1, FSHR, NRIP1, INHBB, INHBA, PLA2G4A, TEX15, VEGFA, PDGFRA, ASB1, ROR2, FOXC1, NR5A1	1723	151	14116	1.57343	1	0.23259	24.8459
GOTERM_MF_ALL	GO:0019903~protein phosphatase binding	11	0.477223	0.0151754	JUP, IRS2, STRN3, SAPS3, SMG7, STRN4, CABIN1, INSR, RCAN2, CDH5, CTNNB1	1830	39	15143	2.33394	1	0.472917	22.2412
GOTERM_BP_ALL	GO:0035107~appendage morphogenesis	21	0.911063	0.0152976	NOG, RARG, HNF1A, LMBR1, TBX3, DICER1, FTO, FGF10, EN1, GAS1, CTNNB1, MSX2, MSX1, SALL4, CHST11, FBN2, ASPH, SP8, PCSK5, SMARCA4, LRP5	1723	99	14116	1.73784	1	0.233882	25.0697
GOTERM_BP_ALL	GO:0035108~limb morphogenesis	21	0.911063	0.0152976	NOG, RARG, HNF1A, LMBR1, TBX3, DICER1, FTO, FGF10, EN1, GAS1, CTNNB1, MSX2, MSX1, SALL4, CHST11, FBN2, ASPH, SP8, PCSK5, SMARCA4, LRP5	1723	99	14116	1.73784	1	0.233882	25.0697
GOTERM_BP_ALL	GO:0051216~cartilage development	17	0.737527	0.0152989	SATB2, BMP2, NOG, HSPG2, SOX5, OTOR, SOX9, BARX2, MSX1, PAX7, GFPT1, CHST11, ROR2, BMP7, RUNX2, BMP5, UNCX	1723	74	14116	1.8821	1	0.23308	25.0716
GOTERM_BP_ALL	GO:0043009~chordate embryonic development	55	2.38612	0.0153854	NOG, HNF1A, FOXA2, TGFB3, PAX1, MAP3K7, EDNRA, GATA6, PAX7, CHST11, SATB2, TBX15, GSC, PTPRR, DLL1, VASP, HES1, EP300, MSX1, ZMIZ1, PDGFRA, ROR2, TFAP2A, FOXC1, KIAA1217, SMARCA4, FUT8, PTK7, SRF, ITGB1, RPA1, RGMA, OVOL2, BTF3, APBA2, AXIN2, TRAF6, PCSK5, ERCC2, CEBPB, TBX3, ESRRB, HSPG2, SMAD2, EN1, GAS1, BRCA1, TJP1, SALL4, MEOX2, SFRP1, GFPT1, SP3, GRLF1, TGFBR3	1723	331	14116	1.36132	1	0.233421	25.1947
GOTERM_MF_ALL	GO:0005249~voltage-gated potassium channel activity	21	0.911063	0.0153983	KCNMA1, KCNJ15, KCNC1, KCND3, KCTD1, KCNA5, KCNJ12, KCNJ2, KCNK1, KCNV2, KCNV1, KCNS1, KCNQ3, KCNS2, KCTD15, KCNH8, KCNH2, KCNH3, SNAP25, KCNG1, KCNG2	1830	100	15143	1.73772	1	0.467815	22.5303
GOTERM_MF_ALL	GO:0008289~lipid binding	71	3.08026	0.0154212	CRABP1, PTGS2, PREX1, PPARG, LTC4S, ACBD7, PTEN, ACBD6, MCTP2, S1PR1, STAC, APOF, ZFYVE16, SDPR, PGRMC2, PLA2G1B, SH3PXD2B, SH3PXD2A, PIK3C2G, LYN, CYP11A1, OTC, RXRA, PRKCI, MFGE8, ARHGAP29, PRKCE, PCLO, ZCCHC14, PRKCQ, BPI, ZFYVE28, UNC13C, C6ORF145, GC, HSD17B10, SNX9, CAV1, SNX6, SNX5, SNX7, SNX16, AKAP13, EEA1, NR3C1, PAQR5, ALOX5AP, SCARB1, HIP1, KL, ESRRB, SYT11, MAP1B, NSFL1C, ESRRG, MAL,…	1830	450	15143	1.30559	1	0.458635	22.5599
GOTERM_BP_ALL	GO:0030036~actin cytoskeleton organization	40	1.73536	0.0155638	LIMA1, PDGFB, PREX1, DIAPH2, CAPZA2, DIAPH3, WASF2, NEDD9, PRKG1, ITGB1, LLGL1, DSTN, ACTG1, PRR5, NPHP4, BCL2, PLA2G1B, ADRA2A, ARHGAP8, TMSL3, EHD2, PLS3, FMNL3, CRYAA, NF2, TRPM7, ERMN, PRKCI, ACTN1, EVL, FLNB, VASP, ELMO1, ARHGEF11, ARPC1A, FMN1, EPB41L2, PPP1R9A, XIRP2, ANTXR1, TMSB4Y	1723	226	14116	1.45003	1	0.234979	25.448
GOTERM_BP_ALL	GO:0032774~RNA biosynthetic process	50	2.1692	0.0157445	RSF1, PAX5, CRCP, MKI67IP, PAX2, PAX1, MAX, GATA3, PRIM2, SNAPC5, BRF2, CCNH, RREB1, TAF4B, TTF1, CDK7, CD3EAP, GTF2I, ASH1L, SMARCA5, NFE2L2, XRN2, SUPT3H, POLR2I, BMPR2, SOX5, NFIX, NR3C1, POU2F2, ETV1, MLLT1, BTF3, HSF2BP, NFATC1, ERCC2, TAF2, BGLAP, TAF4, CEBPB, KLF13, TRIM24, PMF1, USF2, MED30, ZNF217, ETS1, THRAP3, NFIC, RBM16, NR5A1, ZNF768	1723	296	14116	1.3839	1	0.236553	25.7038
GOTERM_BP_ALL	GO:0051960~regulation of nervous system development	35	1.51844	0.0158817	NOG, CDK5R1, LZTS1, NRP1, FOXA2, DRD2, PPARG, SOX5, OXTR, CDH4, TGFB1, MBP, LINGO1, PVRL1, LHX1, BCL2, NKX6-2, IFNG, CDK5RAP2, SNAP25, NEFM, PHOX2B, BMP2, LYN, NTF3, PTPRF, MAP1B, BARHL2, DLL1, HES1, UBC, CNTN4, ID4, BMP7, CACNA1A	1723	192	14116	1.49346	1	0.237541	25.8975
GOTERM_MF_ALL	GO:0005267~potassium channel activity	26	1.12798	0.0159196	KCNC1, KCNJ15, KCNA5, KCNJ2, KCNJ12, KCNMB1, KCNK10, KCNIP3, KCNS1, KCNK9, KCNQ3, KCNS2, SNAP25, KCNG1, KCNG2, KCNMA1, KCND3, KCTD1, KCNK1, KCNV2, KCNV1, KCNN2, KCTD15, KCNH8, KCNH2, KCNH3	1830	133	15143	1.61764	1	0.459928	23.2023
GOTERM_BP_ALL	GO:0046649~lymphocyte activation	36	1.56182	0.0160897	ITGAL, MICB, BLM, ELF4, STAT5A, STAT5B, JAG2, FKBP1A, SKAP2, TPD52, ITGB1, PAX1, TGFB1, CTNNB1, SHB, SLC11A1, BCL2, ZAP70, PATZ1, NKX2-3, EXO1, IL7, SLA2, SMAD3, MALT1, CD40, CD1D, LAT2, SP3, PLCG2, ADAM17, RIPK2, IRF4, CD79A, ICOSLG, IL2	1723	199	14116	1.48209	1	0.239444	26.1902
GOTERM_MF_ALL	GO:0004690~cyclic nucleotide-dependent protein kinase activity	5	0.21692	0.0161805	PRKACG, AKAP13, PRKACA, PRKG2, PRKG1	1830	9	15143	4.59715	1	0.456271	23.5365
GOTERM_MF_ALL	GO:0010843~promoter binding	14	0.607375	0.0165473	TAF2, HNF1A, SMAD7, RXRA, SMAD4, SMAD3, SMAD2, SRF, CTNNB1, OVOL2, PRDM5, TBL1X, NR5A2, ETV5	1830	57	15143	2.03242	1	0.454926	24.0042
GOTERM_BP_ALL	GO:0043271~negative regulation of ion transport	8	0.347072	0.0166015	GNAO1, PTGS2, GNAI2, NEDD4, DRD2, BCL2, KCNA5, TGFB1	1723	23	14116	2.84963	1	0.245257	26.9057
GOTERM_BP_ALL	GO:0008285~negative regulation of cell proliferation	59	2.55965	0.0167052	NOG, PTGS2, PPARG, TGFB3, FGF10, SKAP2, PTEN, TGFB1, MAGED1, CUL2, IFNG, ASPH, ODZ1, RARG, PTPRF, RXRA, RXFP2, CDK6, VASH1, MXD4, PTHLH, SIRPG, SSTR2, NME2, MSX1, IL12A, TM4SF4, CAV1, DRD2, FTH1, CDH5, TRIB1, MSX2, OVOL2, SPEG, BCL2, AXIN2, THBS1, MUC2, BMP2, NF2, JARID2, SMAD4, SMAD3, SMAD2, GJB6, GAS1, TRIM24, PLG, SOD2, CDKN1C, ETS1, GDF11, ADRA1A, TGFBR3, BMP7, IGFBP3, KLF4, IL2	1723	361	14116	1.33897	1	0.24576	27.0499
GOTERM_BP_ALL	GO:0043066~negative regulation of apoptosis	58	2.51627	0.0167454	STAT5A, STAT5B, CBX4, TGFB3, BNIP3, PTEN, GDNF, IL31RA, MAP3K7, PAX7, CHST11, MKL1, CRYAA, SOCS2, DFFA, RXFP2, PRKCI, BCL2L10, DAPK1, NME2, MSX1, TXNDC5, VEGFA, UBC, RIPK2, ADAM17, FOXC1, KCNH8, TNFAIP3, MYO18A, CSF2, CLU, MUTED, MIF, MSX2, BCL2, RB1CC1, TGM2, LHX4, TRAF6, THBS1, HSPA9, ERCC2, AIPL1, CEBPB, TBX3, IL7, SMAD6, NR4A2, SMAD3, MALT1, PDE3A, ANXA5, SOD2, SFRP1, BNIP3L, CACNA1A, BARD1, …	1723	354	14116	1.3423	1	0.245446	27.1057
GOTERM_BP_ALL	GO:0043537~negative regulation of blood vessel endothelial cell migration	5	0.21692	0.0167474	AGTR2, THBS1, PLG, VASH1, TGFB1	1723	9	14116	4.55149	1	0.244648	27.1085
GOTERM_BP_ALL	GO:0030029~actin filament-based process	42	1.82213	0.0167903	MYL7, LIMA1, PDGFB, PREX1, DIAPH2, CAPZA2, DIAPH3, WASF2, NEDD9, PRKG1, ITGB1, LLGL1, DSTN, ACTG1, PRR5, NPHP4, BCL2, PLA2G1B, ADRA2A, ARHGAP8, TMSL3, EHD2, PLS3, FMNL3, CRYAA, NF2, TRPM7, VIL1, ERMN, PRKCI, ACTN1, EVL, FLNB, VASP, ELMO1, ARHGEF11, ARPC1A, FMN1, EPB41L2, PPP1R9A, XIRP2, ANTXR1, TMSB4Y	1723	241	14116	1.42777	1	0.244375	27.168
GOTERM_BP_ALL	GO:0010648~negative regulation of cell communication	43	1.86551	0.0168316	NOG, CAV1, GNAI2, PTGS2, RGS7BP, SNX6, DRD2, GRIK3, ONECUT2, TGFB3, PRDM16, PTEN, TRIB1, AGTR2, PEG10, OVOL2, SLC24A2, CHST11, SOX17, THBS1, AXIN2, RUNX2, WWOX, GSC, NF2, SOCS2, PTPRF, SMAD7, STRN3, SLA2, SMAD6, RPH3AL, GAS1, DDIT4, GRB10, RGS3, ZFYVE28, RGS7, MTOR, SMURF1, PTPN1, TNFAIP3, IGFBP3	1723	248	14116	1.42051	1	0.244083	27.2252
GOTERM_BP_ALL	GO:0002520~immune system development	47	2.03905	0.0168324	CSF2, BLM, STAT5A, CSF1, STAT5B, PPARG, JAG2, FGF10, CACNB4, TPD52, ITGB1, PAX1, TGFB1, CTNNB1, IL31RA, RPA1, TNFRSF11A, BCL2, ZAP70, PATZ1, RUNX1, TRAF6, MYST3, ERCC2, NKX2-3, EXO1, LYN, TTC7A, IL7, JARID2, CDK6, MALT1, DLL1, OSTM1, CD1D, SOD2, INHBA, RPS19, SP3, VEGFA, PLCG2, IRF8, TGFBR3, ADAM17, CD79A, IRF4, IL2	1723	276	14116	1.39513	1	0.243282	27.2263
GOTERM_MF_ALL	GO:0022843~voltage-gated cation channel activity	28	1.21475	0.016848	KCNC1, KCNJ15, KCNA5, CACNB4, KCNJ12, KCNJ2, KCNS1, KCNQ3, KCNS2, GRIN2D, SNAP25, KCNG1, KCNG2, KCNMA1, KCND3, CACNA2D1, KCTD1, KCNK1, KCNV2, KCNV1, GRM7, SCN4B, KCTD15, KCNH8, SCN8A, KCNH2, KCNH3, CACNA1A	1830	147	15143	1.57616	1	0.452345	24.3855
GOTERM_BP_ALL	GO:0007409~axonogenesis	35	1.51844	0.017089	DCC, PARD3, CDK5R1, NRP1, RTN4RL1, DRD2, PAX2, CDH4, UNC5B, PVRL1, ANK3, UNC5A, BCL2, LHX4, B3GNT1, DCX, SNAP25, EGR2, NTF3, EFNB1, RXRA, MAP1B, KIF5C, NTNG1, NR4A2, NTNG2, GAS1, SLIT1, VASP, FEZF1, SLITRK3, UBC, VCAN, CNTN4, BMP7	1723	193	14116	1.48572	1	0.245704	27.5811
GOTERM_BP_ALL	GO:0048608~reproductive structure development	25	1.0846	0.0171459	ERMP1, HSD17B10, NOG, HMGB2, HNF1A, STAT5A, STAT5B, ZFP42, LHCGR, JAG2, SOX9, PRKACG, BCL2, TAF4, RXFP2, DMRT1, FSHR, NRIP1, INHBB, INHBA, PLA2G4A, SFRP1, VEGFA, FOXC1, NR5A1	1723	126	14116	1.62553	1	0.245608	27.6596
GOTERM_BP_ALL	GO:0051276~chromosome organization	76	3.29718	0.0173689	SOX21, HNF1A, RSF1, CBX4, INO80, BNIP3, CBX7, EPC1, EPC2, SEH1L, PRMT8, GPX4, HIST3H2A, HIST3H3, MYST4, MYST3, SATB2, HMG20A, TTF1, ESPL1, BANP, ARID1A, H2AFJ, ARID1B, H2BFWT, H2AFB3, EYA3, PRDM7, EYA4, EP300, ZWINT, PRDM5, ASH1L, SMARCA5, RUVBL1, SMARCA1, NSD1, KDM6B, SMARCA4, SUPT3H, HMGB2, SOX1, BLM, SETD1B, C17ORF79, NR3C1, ARID2, TSPYL6, TCF7L1, RPA1, CHD9, CDYL, TSPYL2, CDYL2, NCAPG2, CHD2,…	1723	485	14116	1.2838	1	0.247579	27.9662
GOTERM_CC_ALL	GO:0030054~cell junction	80	3.47072	0.0174129	KCNJ15, LIMA1, LZTS1, SYT5, GRIK3, SYNGR1, AMOTL1, CTNNB1, ZNRF2, RABAC1, DMXL2, CD44, GRIN2D, SLC2A1, STARD8, SV2B, CHRNA7, ESAM, PARD3B, SAMD4A, DLG2, CDH24, PARVG, GJD4, MAGI2, RIMBP2, PSD3, ACTN1, AJAP1, SIGMAR1, PCLO, VASP, FMN1, JUP, IGSF5, CBLN1, TNS1, SGSM3, XIRP2, ASH1L, ZNF384, DSP, ADAM17, UNC13C, CAV1, PARD3, CABP1, CTNND2, NEDD9, OXTR, WTIP, APBB1IP, ITGB1, CDH5, AMPH, GJC1, GAD2, PV…	1926	518	15908	1.27561	0.999983	0.570822	22.9678
GOTERM_MF_ALL	GO:0003702~RNA polymerase II transcription factor activity	42	1.82213	0.0175534	SUPT3H, HNF1A, SOX21, FOXA2, FOXK2, ONECUT2, CNOT2, NFIX, SOX9, SRF, MEIS1, MEIS2, GATA6, LHX1, BTF3, MLLT1, RUNX2, NR2F1, TCF7, TAF4, CEBPB, TBX3, KLF13, RXRA, SMAD3, TEAD3, PPARGC1B, USF2, MED30, SP2, ETS1, GTF2I, THRAP3, ASH1L, SP4, IRF8, SMARCA5, FOXC1, KCNH8, IRF4, NR5A2, KLF4	1830	244	15143	1.42436	1	0.457656	25.2731
GOTERM_CC_ALL	GO:0044464~cell part	1817	78.8286	0.0175563	RORB, AMOTL1, MAP3K7, MAP3K8, FOXF2, RPLP1, PTBP2, PDHA1, TMEFF2, ACAA2, BSG, GATM, PCBD1, C10ORF105, AIG1, BARHL2, GEM, MARK4, JUP, CD163L1, ZNF384, ROR2, UNCX, HSD17B10, RALGPS2, CYP1B1, DNAH14, DNAH17, WARS2, CACNB4, ATP12A, FAM19A5, ZAP70, TECTB, SPOP, GUCY2F, ESRRB, ACER2, ESRRG, GARS, GAS1, SFMBT1, USF2, SFMBT2, FNIP2, FOXI2, RGS3, LASP1, RGS7, PARP4, FOXI1, FOXA2, UBE2G2, ZNF730, ERRFI1, U…	1926	14826	15908	1.01226	0.999985	0.547057	23.1346
GOTERM_BP_ALL	GO:0046545~development of primary female sexual characteristics	16	0.694143	0.0176359	ERMP1, TAF4, TBX3, STAT5A, STAT5B, ZFP42, LHCGR, FSHR, NRIP1, INHBB, INHBA, PLA2G4A, BCL2, VEGFA, FOXC1, NR5A1	1723	69	14116	1.89975	1	0.250074	28.3317
GOTERM_BP_ALL	GO:0046660~female sex differentiation	16	0.694143	0.0176359	ERMP1, TAF4, TBX3, STAT5A, STAT5B, ZFP42, LHCGR, FSHR, NRIP1, INHBB, INHBA, PLA2G4A, BCL2, VEGFA, FOXC1, NR5A1	1723	69	14116	1.89975	1	0.250074	28.3317
GOTERM_BP_ALL	GO:0000060~protein import into nucleus, translocation	10	0.433839	0.0179468	MAPK1, SLC11A1, IFNG, TGFB3, ABRA, SPTBN1, FGF10, ARNTL, PRL, TGFB1	1723	34	14116	2.40961	1	0.253081	28.7552
GOTERM_BP_ALL	GO:0002573~myeloid leukocyte differentiation	10	0.433839	0.0179468	CSF2, SP3, CSF1, PPARG, IRF4, OSTM1, TRAF6, TGFB1, IL31RA, NKX2-3	1723	34	14116	2.40961	1	0.253081	28.7552
GOTERM_BP_ALL	GO:0006333~chromatin assembly or disassembly	25	1.0846	0.0187733	HMGB2, RSF1, CBX4, CBX7, TSPYL6, CHD9, CDYL, TSPYL2, CDYL2, CHD2, HIST1H4F, HIST3H2A, ASF1B, HIST3H3, CHD5, HIST1H4G, CHD4, MYST4, MYST3, H2AFJ, H2BFWT, H2AFB3, SMARCA5, HDAC8, CHAF1B	1723	127	14116	1.61273	1	0.262302	29.8694
GOTERM_BP_ALL	GO:0006351~transcription, DNA-dependent	49	2.12581	0.0188163	RSF1, PAX5, CRCP, MKI67IP, PAX2, PAX1, MAX, GATA3, SNAPC5, BRF2, CCNH, RREB1, TAF4B, TTF1, CDK7, CD3EAP, GTF2I, ASH1L, SMARCA5, NFE2L2, XRN2, SUPT3H, POLR2I, BMPR2, SOX5, NFIX, NR3C1, POU2F2, ETV1, MLLT1, BTF3, HSF2BP, NFATC1, ERCC2, TAF2, BGLAP, TAF4, CEBPB, KLF13, TRIM24, PMF1, USF2, MED30, ZNF217, ETS1, THRAP3, NFIC, RBM16, NR5A1, ZNF768	1723	292	14116	1.3748	1	0.261982	29.9269
GOTERM_BP_ALL	GO:0051094~positive regulation of developmental process	47	2.03905	0.0189642	CSF2, FOXA2, DRD2, STAT5A, CSF1, CLU, STAT5B, PPARG, BMPR2, TGFB3, OXTR, SRF, CDH4, TGFB1, CTNNB1, GATA6, ADIG, HLX, BCL2, NKX6-2, ZAP70, CHRNA7, THBS1, RUNX1, INSR, RUNX2, SH3PXD2B, PHOX2B, BMP2, MAP2K1, LYN, PTPRF, NTF3, IL7, KL, MAP1B, SMAD4, SMAD3, SMAD2, IL21, INHBA, NME2, PLA2G4A, ETS1, BMP7, IGFBP3, IL2	1723	278	14116	1.38509	1	0.262921	30.1244
GOTERM_CC_ALL	GO:0005667~transcription factor complex	37	1.60521	0.0192508	SUPT3H, HNF1A, E2F8, CTNNB1, NPAS2, BARX2, GATA6, FOXF2, TFDP2, RUNX2, ERCC2, TAF2, ATF7IP, BGLAP, SATB2, TAF4, RARG, GSC, TAF3, BRF2, SMAD7, CCNH, TAF4B, SMAD6, SMAD4, SMAD3, SMAD2, CDK7, TEAD3, ARNTL, DACH1, PMF1, WWTR1, CD3EAP, EP300, PBX3, KLF4, TBL1Y	1926	210	15908	1.45526	0.999995	0.55569	25.0807
GOTERM_BP_ALL	GO:0006796~phosphate metabolic process	141	6.11714	0.0193364	TBK1, STAT5A, STK35, TGFB3, PRKG2, LPAR1, PRKG1, TGFB1, DUPD1, PRKACG, PRKY, PSKH2, MAP3K7, TOP1, MAP3K4, CLK3, MAP3K9, IFNG, MAP3K8, PIK3C3, PLA2G1B, CHRNA7, PRKACA, FRS2, INSR, DBNL, RET, TNIK, BCR, CSNK1G1, PTPRF, CSNK1G2, STK24, PTPRN2, MYLK3, MYO3B, PTPRR, WNK3, PTPRT, MARK4, STK4, TPTE, MAPK1, NME2, MAPK4, PDGFRA, RIPK2, CARTPT, ROR2, RIPK4, NEK5, LRRK1, CDK5R1, PPP2R3A, GNAI2, ENPP2, PTK7,…	1723	973	14116	1.18722	1	0.26652	30.6192
GOTERM_BP_ALL	GO:0006793~phosphorus metabolic process	141	6.11714	0.0193364	TBK1, STAT5A, STK35, TGFB3, PRKG2, LPAR1, PRKG1, TGFB1, DUPD1, PRKACG, PRKY, PSKH2, MAP3K7, TOP1, MAP3K4, CLK3, MAP3K9, IFNG, MAP3K8, PIK3C3, PLA2G1B, CHRNA7, PRKACA, FRS2, INSR, DBNL, RET, TNIK, BCR, CSNK1G1, PTPRF, CSNK1G2, STK24, PTPRN2, MYLK3, MYO3B, PTPRR, WNK3, PTPRT, MARK4, STK4, TPTE, MAPK1, NME2, MAPK4, PDGFRA, RIPK2, CARTPT, ROR2, RIPK4, NEK5, LRRK1, CDK5R1, PPP2R3A, GNAI2, ENPP2, PTK7,…	1723	973	14116	1.18722	1	0.26652	30.6192
GOTERM_BP_ALL	GO:0019226~transmission of nerve impulse	57	2.47289	0.019544	SYT5, AGTPBP1, VIPR1, TGFB1, CTNNB1, MBP, SLC1A2, S1PR1, KCNQ3, GRIN2D, HTR1D, USP14, NPFF, KCNMA1, EGR2, PTPRF, PDYN, PCLO, MAPK1, CBLN1, GRM7, UBC, CARTPT, UNC13C, ALDH9A1, DRD2, OXTR, CACNB4, KCNMB1, AMPH, GJC1, GAD2, NPTX1, HRH1, SYPL1, PVRL1, NPTX2, APBA2, PRIMA1, SNAP25, ERCC2, DLGAP1, MPZ, NTF3, MAOA, MAL, SNAPIN, PARK2, GRIA4, VDAC1, NPY, PNOC, TMOD2, CHRNB4, SLC5A7, SCN8A, CACNA1A	1723	350	14116	1.33424	1	0.268135	30.8937
GOTERM_BP_ALL	GO:0050921~positive regulation of chemotaxis	9	0.390456	0.0196337	EDN3, S1PR1, PDGFB, VEGFA, ADAM17, SMAD3, FGF10, THBS1, TGFB1	1723	29	14116	2.54256	1	0.26835	31.0119
GOTERM_BP_ALL	GO:0010522~regulation of calcium ion transport into cytosol	9	0.390456	0.0196337	P2RX5, EDNRA, TRPC1, CAV1, LYN, BCL2, LHCGR, PLA2G1B, TGFB1	1723	29	14116	2.54256	1	0.26835	31.0119
GOTERM_BP_ALL	GO:0048870~cell motility	51	2.21258	0.019695	EDN3, NEURL, NRP1, PDGFB, WASF2, PRKG1, PTEN, GDNF, TGFB1, CD44, IFNG, PLA2G1B, NR2F1, PHOX2B, SATB2, RET, EFNB1, BARHL2, EMX2, TNS1, C14ORF104, CD34, ITGB1BP1, IL12A, ADAM17, VCAN, FOXC1, DCC, CDK5R1, SOX1, FUT8, DRD2, DNAH17, DNAH2, SRF, ITGB1, OVOL2, DNER, SCARB1, THBS1, DCX, NKX2-3, MET, NR4A2, YWHAE, COL5A1, FEZF1, LAMA1, ETS1, TGFBR3, LRP5	1723	307	14116	1.361	1	0.26823	31.0925
GOTERM_BP_ALL	GO:0051674~localization of cell	51	2.21258	0.019695	EDN3, NEURL, NRP1, PDGFB, WASF2, PRKG1, PTEN, GDNF, TGFB1, CD44, IFNG, PLA2G1B, NR2F1, PHOX2B, SATB2, RET, EFNB1, BARHL2, EMX2, TNS1, C14ORF104, CD34, ITGB1BP1, IL12A, ADAM17, VCAN, FOXC1, DCC, CDK5R1, SOX1, FUT8, DRD2, DNAH17, DNAH2, SRF, ITGB1, OVOL2, DNER, SCARB1, THBS1, DCX, NKX2-3, MET, NR4A2, YWHAE, COL5A1, FEZF1, LAMA1, ETS1, TGFBR3, LRP5	1723	307	14116	1.361	1	0.26823	31.0925
GOTERM_MF_ALL	GO:0022836~gated channel activity	51	2.21258	0.0197596	KCNJ15, KCNC1, GRIK3, KCNJ12, KCNIP3, KCNK10, KCNK9, KCNQ3, GRIN2D, CHRNA7, KCNG1, KCNG2, KCNMA1, KCND3, GRM7, RYR3, CLIC6, KCNH8, KCNH2, KCNH3, FKBP1A, KCNA5, CACNB4, KCNJ2, KCNMB1, HTR3E, KCNS1, KCNS2, SNAP25, HTR3C, GABRP, TRPC1, CACNA2D1, TRPC5, KCTD1, GRIA4, KCNK1, KCNV2, CACNA2D2, KCNV1, VDAC1, CACNA2D4, P2RX5, KCNN2, CHRNB4, SCN4B, KCTD15, SCN8A, CLCN6, CACNA1A, CLCN5	1830	310	15143	1.36135	1	0.489677	27.9862
GOTERM_MF_ALL	GO:0008028~monocarboxylic acid transmembrane transporter activity	8	0.347072	0.0200025	SLC16A3, SLC16A2, SLCO1B3, SLC16A5, BSG, SLC16A1, SLC6A6, SLC10A7	1830	24	15143	2.75829	1	0.485649	28.2792
GOTERM_BP_ALL	GO:0008585~female gonad development	15	0.650759	0.0203387	ERMP1, TAF4, STAT5A, STAT5B, ZFP42, LHCGR, FSHR, NRIP1, INHBB, INHBA, PLA2G4A, BCL2, VEGFA, FOXC1, NR5A1	1723	64	14116	1.92016	1	0.274885	31.9348
GOTERM_BP_ALL	GO:0032103~positive regulation of response to external stimulus	15	0.650759	0.0203387	EDN3, PDGFB, STAT5A, STAT5B, SMAD3, FGF10, TGFB1, EDNRA, PLA2G4A, S1PR1, NPY, VEGFA, TGM2, ADAM17, THBS1	1723	64	14116	1.92016	1	0.274885	31.9348
GOTERM_BP_ALL	GO:0048511~rhythmic process	25	1.0846	0.0205193	ERMP1, DRD2, STAT5A, STAT5B, LHCGR, TGFB3, OXTR, NPAS2, BCL2, KCNMA1, DDC, TAF4, BMP2, EGR2, ARNTL, FSHR, NRIP1, INHBB, INHBA, PLA2G4A, TIMELESS, VEGFA, CARTPT, FOXC1, NR5A1	1723	128	14116	1.60013	1	0.27612	32.1693
GOTERM_BP_ALL	GO:0006884~cell volume homeostasis	6	0.260304	0.0208371	KCNMA1, CLNS1A, SLC12A7, SLC12A2, TRPV4, CLCN6	1723	14	14116	3.51115	1	0.278915	32.5802
GOTERM_BP_ALL	GO:0007169~transmembrane receptor protein tyrosine kinase signaling pathway	39	1.69197	0.0215805	NRP1, PDGFB, STAT5A, ADCYAP1R1, STAT5B, FGF16, BMPR2, FGF10, RPE65, PTEN, DDR2, TGFB1, IL31RA, ANGPTL1, FRS2, INSR, IRS2, RET, SOCS2, KL, PTPRA, MET, AXL, PTPRT, STAT3, RPS6KA5, CD3EAP, GRB10, DOK5, EPHA8, VEGFA, PDGFRA, ROR2, ADAM17, FOXC1, PTPN1, GRB7, GFRA2, CACNA1A	1723	224	14116	1.42641	1	0.286498	33.5321
GOTERM_BP_ALL	GO:0048858~cell projection morphogenesis	42	1.82213	0.0216209	DCC, PARD3, CDK5R1, NRP1, RTN4RL1, DRD2, CLU, ONECUT2, PAX2, CDH4, UNC5B, PVRL1, ANK3, UNC5A, BCL2, LHX4, B3GNT1, DCX, SNAP25, DSCAM, EGR2, MAP2K1, NTF3, EFNB1, RXRA, MAP1B, KIF5C, LIFR, NTNG1, NR4A2, NTNG2, GAS1, WWTR1, SLIT1, VASP, FEZF1, SLITRK3, UBC, VCAN, CNTN4, BMP7, CACNA1A	1723	245	14116	1.40446	1	0.286085	33.5834
GOTERM_BP_ALL	GO:0010769~regulation of cell morphogenesis involved in differentiation	17	0.737527	0.0219409	NRP1, LZTS1, PTPRF, SMAD7, BARHL2, MAP1B, TGFB3, SMAD4, SMAD3, SMAD2, CDH4, TGFB1, MBP, LINGO1, TGFBR3, CACNA1A, NEFM	1723	77	14116	1.80878	1	0.288805	33.9889
GOTERM_BP_ALL	GO:0003002~regionalization	35	1.51844	0.0226715	NOG, EVX1, FOXA2, BMPR2, PAX1, TCF7L1, ZIC3, CTNNB1, OVOL2, LHX1, DISP1, PAX7, NKX6-2, AXIN2, PCSK5, FRS2, GSC, EGR2, TBX3, SMAD6, EMX2, SMAD4, EN1, SMAD2, DLL1, GAS1, HES1, EP300, SFRP1, MEOX2, GDF11, ROR2, SP8, PBX3, LRP5	1723	197	14116	1.45555	1	0.296038	34.906
GOTERM_BP_ALL	GO:0030098~lymphocyte differentiation	21	0.911063	0.0229864	BLM, IL7, STAT5A, STAT5B, JAG2, MALT1, TPD52, ITGB1, PAX1, TGFB1, CTNNB1, CD1D, SP3, BCL2, PLCG2, ZAP70, ADAM17, PATZ1, CD79A, IL2, NKX2-3	1723	103	14116	1.67035	1	0.298614	35.2975
GOTERM_BP_ALL	GO:0032388~positive regulation of intracellular transport	9	0.390456	0.0239902	NCBP2, PRKCQ, UACA, NEDD4, SMAD4, TGFB3, SMAD3, PRKACA, TGFB1	1723	30	14116	2.45781	1	0.308617	36.5308
GOTERM_BP_ALL	GO:0007568~aging	22	0.954447	0.0240469	HSD17B10, GNAO1, TBX3, SOCS2, KL, RXRA, SI, TGFB3, WRN, SRF, PTEN, TGFB1, SOD2, PRELP, PRKCQ, PLA2G4A, SLC1A2, TFRC, ZMIZ1, BCL2, GPX4, ERCC2	1723	110	14116	1.63854	1	0.308324	36.5998
GOTERM_MF_ALL	GO:0070412~R-SMAD binding	5	0.21692	0.0244264	SMAD6, SMAD4, SMAD3, SMAD2, SMURF1	1830	10	15143	4.13743	1	0.548329	33.4236
GOTERM_BP_ALL	GO:0032270~positive regulation of cellular protein metabolic process	40	1.73536	0.0245082	CSF2, CAV1, CSF1, PRKAG2, TGFB3, BMPR2, FKBP1A, TGFB1, IL31RA, EDNRA, ATG7, BCL2, RB1CC1, IFNG, THBS1, INSR, SAMD4A, PSMD9, BMP2, LYN, SMAD7, BARHL2, SMAD4, CDC27, BRCA1, RNF180, MAPK1, EP300, PSMD11, PSMC1, UBC, IL12A, MDM2, ADAM17, MTOR, SMURF1, ANAPC7, TNK2, BMP7, IL2	1723	233	14116	1.40647	1	0.312349	37.1585
GOTERM_BP_ALL	GO:0050863~regulation of T cell activation	23	0.997831	0.0249834	BLM, IL7, EFNB1, STAT5A, STAT5B, MALT1, IL21, TGFB1, MAP3K7, CD47, PRKCQ, SIRPG, HLX, IFNG, IL12A, ZAP70, RIPK2, IRF4, TRAF6, CD5, ICOSLG, PAG1, IL2	1723	117	14116	1.61053	1	0.316472	37.7292
GOTERM_BP_ALL	GO:0030155~regulation of cell adhesion	26	1.12798	0.0250285	CYTH1, CSF1, STAT5A, ONECUT2, STAT5B, JAG2, PTEN, TGFB1, CD47, S1PR1, BCL2, TGM2, THBS1, NF2, MAP2K1, SMAD7, MYO1F, SMAD3, DLL1, NID1, CDK6, ECM2, LAMA1, SIRPG, FBLN2, IL12A	1723	137	14116	1.55482	1	0.316036	37.7831
GOTERM_BP_ALL	GO:0006623~protein targeting to vacuole	5	0.21692	0.025257	GNPTG, NEDD4, ATG4A, ZFYVE16, LHCGR	1723	10	14116	4.09634	1	0.317524	38.0556
GOTERM_BP_ALL	GO:0031103~axon regeneration	5	0.21692	0.025257	RTN4RL1, BCL2, RXRA, MAP1B, VCAN	1723	10	14116	4.09634	1	0.317524	38.0556
GOTERM_BP_ALL	GO:0016477~cell migration	46	1.99566	0.0254172	DCC, EDN3, CDK5R1, NRP1, FUT8, PDGFB, SOX1, DRD2, WASF2, PRKG1, SRF, ITGB1, GDNF, PTEN, TGFB1, CD44, OVOL2, DNER, IFNG, PLA2G1B, SCARB1, DCX, THBS1, NR2F1, NKX2-3, PHOX2B, RET, SATB2, EFNB1, MET, EMX2, BARHL2, NR4A2, YWHAE, COL5A1, FEZF1, LAMA1, TNS1, CD34, ITGB1BP1, IL12A, TGFBR3, ADAM17, FOXC1, VCAN, LRP5	1723	276	14116	1.36545	1	0.318288	38.2459
GOTERM_BP_ALL	GO:0003006~reproductive developmental process	44	1.90889	0.0257031	HSD17B10, ERMP1, HMGB2, NOG, RNF17, NEURL, HNF1A, PTGS2, TDRD7, STAT5A, CSF1, LHCGR, STAT5B, ZFP42, JAG2, TGFB3, DMRTA2, SOX9, PRKACG, BCL2, PIWIL1, HSD17B3, INSR, BSG, TAF4, TBX3, RXFP2, DMRT1, PDE3A, FSHR, NRIP1, INHBB, INHBA, PLA2G4A, MAST2, TEX15, SFRP1, VEGFA, PDGFRA, ASB1, ROR2, FOXC1, MTOR, NR5A1	1723	262	14116	1.37587	1	0.320347	38.5842
GOTERM_BP_ALL	GO:0001707~mesoderm formation	10	0.433839	0.0257969	HNF1A, NF2, BMPR2, SMAD3, TXNRD1, PRKACA, SMAD2, FOXC1, BMP7, KLF4	1723	36	14116	2.27575	1	0.320409	38.6947
GOTERM_MF_ALL	GO:0046982~protein heterodimerization activity	36	1.56182	0.0260799	ITGAL, HNF1A, PDGFB, PPARG, SOX5, TGFB3, BNIP3, TPD52, ITGB1, TGFB1, AMPH, RRAGC, MAX, PVRL1, PRMT8, BCL2, RUNX1, SIM2, PDK2, IKZF3, CAPNS1, CEBPB, IKZF2, ATP4A, NR4A2, ADIPOR2, USF2, P2RX5, INHBA, TIMELESS, BNIP3L, PDGFRA, IL12A, SYT16, BIN1, BARD1	1830	208	15143	1.43219	1	0.563958	35.2557
GOTERM_BP_ALL	GO:0010594~regulation of endothelial cell migration	8	0.347072	0.0262163	AGTR2, PDGFB, VEGFA, SCARB1, THBS1, PLG, VASH1, TGFB1	1723	25	14116	2.62166	1	0.323809	39.187
GOTERM_BP_ALL	GO:0048871~multicellular organismal homeostasis	18	0.780911	0.0263524	NOX3, AIPL1, MUC2, HNF1A, DRD2, IL7, CSF1, STAT3, CTNNB1, RPA1, PTHLH, SLC11A1, PLA2G4A, TEX15, BCL2, VEGFA, BARD1, FH	1723	85	14116	1.73492	1	0.32429	39.3459
GOTERM_BP_ALL	GO:0007611~learning or memory	22	0.954447	0.0263646	EGR2, PTGS2, DRD2, CTNND2, OXTR, AFF2, PARK2, PTEN, VDAC1, AMPH, PRKAR2B, AAAS, PDE1B, RASGRF1, SLC24A2, GRM7, TMOD2, NEUROD2, CHRNA7, PLCB1, SNAP25, GLP1R	1723	111	14116	1.62378	1	0.323509	39.3601
GOTERM_MF_ALL	GO:0017091~AU-rich element binding	4	0.173536	0.0265301	ZFP36L1, APOBEC1, ELAVL3, ELAVL4	1830	6	15143	5.51658	1	0.562103	35.7463
GOTERM_MF_ALL	GO:0004936~alpha-adrenergic receptor activity	4	0.173536	0.0265301	ADRA2A, ADRA1A, ADRA2C, ADRA1D	1830	6	15143	5.51658	1	0.562103	35.7463
GOTERM_MF_ALL	GO:0070411~I-SMAD binding	4	0.173536	0.0265301	SMAD7, SMAD6, SMURF1, CTNNB1	1830	6	15143	5.51658	1	0.562103	35.7463
GOTERM_BP_ALL	GO:0001649~osteoblast differentiation	11	0.477223	0.0267688	PTHLH, SATB2, BGLAP, NOG, BMP2, SMAD3, SP7, PMF1, WWTR1, IGFBP3, RUNX2, WWOX	1723	42	14116	2.1457	1	0.326697	39.8297
GOTERM_BP_ALL	GO:0033189~response to vitamin A	11	0.477223	0.0267688	MICB, BMP2, RARG, C14ORF104, CD44, TFRC, RXRA, PPARG, MAP1B, SI, KLF4	1723	42	14116	2.1457	1	0.326697	39.8297
GOTERM_BP_ALL	GO:0042476~odontogenesis	13	0.563991	0.027084	BMP2, BSG, BGLAP, NF2, CSF1, TGFB3, JAG2, PMF1, TGFB1, CTNNB1, PDGFRA, FOXC1, TRAF6, BMP7	1723	54	14116	1.97231	1	0.328959	40.1935
GOTERM_BP_ALL	GO:0010563~negative regulation of phosphorus metabolic process	12	0.520607	0.027141	CDKN1C, INHBA, CAV1, NF2, SMAD7, SMAD6, FKBP1A, IGFBP3, INSR, YWHAE, TGFB1, IL2	1723	48	14116	2.04817	1	0.328624	40.2591
GOTERM_BP_ALL	GO:0045936~negative regulation of phosphate metabolic process	12	0.520607	0.027141	CDKN1C, INHBA, CAV1, NF2, SMAD7, SMAD6, FKBP1A, IGFBP3, INSR, YWHAE, TGFB1, IL2	1723	48	14116	2.04817	1	0.328624	40.2591
GOTERM_BP_ALL	GO:0048537~mucosal-associated lymphoid tissue development	4	0.173536	0.0272517	STAT5A, STAT5B, CACNB4, NKX2-3	1723	6	14116	5.46179	1	0.328826	40.3862
GOTERM_BP_ALL	GO:0048541~Peyer's patch development	4	0.173536	0.0272517	STAT5A, STAT5B, CACNB4, NKX2-3	1723	6	14116	5.46179	1	0.328826	40.3862
GOTERM_MF_ALL	GO:0060090~molecular adaptor activity	15	0.650759	0.0273394	IRS4, SOCS2, BAIAP2L1, SLA2, SKAP2, SKAP1, SHB, GRB10, LASP1, CHN1, STAM, PDCD6, GRB7, FRS2, PAG1	1830	67	15143	1.85258	1	0.565173	36.6195
GOTERM_BP_ALL	GO:0032990~cell part morphogenesis	43	1.86551	0.0273687	DCC, PARD3, CDK5R1, NRP1, RTN4RL1, DRD2, CLU, ONECUT2, PAX2, CDH4, UNC5B, PVRL1, ANK3, UNC5A, BCL2, LHX4, B3GNT1, DCX, SNAP25, DSCAM, DNM1L, EGR2, MAP2K1, NTF3, EFNB1, RXRA, MAP1B, KIF5C, LIFR, NTNG1, NR4A2, NTNG2, GAS1, WWTR1, SLIT1, VASP, FEZF1, SLITRK3, UBC, VCAN, CNTN4, BMP7, CACNA1A	1723	256	14116	1.37612	1	0.329089	40.5203
GOTERM_BP_ALL	GO:0019932~second-messenger-mediated signaling	40	1.73536	0.0276958	EDN3, MCHR1, HMGB2, GNAI2, DRD2, ADCY5, LHCGR, WASF2, VIPR1, GCGR, EDNRA, AGTR2, HRH1, MCTP2, S1PR1, GALR1, HRH2, P2RY1, PIK3C3, TGM2, HIST1H4F, HTR1D, HTR5A, PIK3C2G, NUDT4, RXFP1, RXFP2, PCLO, RCAN2, FSHR, PTHLH, SSTR2, UCN3, LAT2, GCK, NPY, PDE7A, ZWINT, ADRA1D, GLP1R	1723	235	14116	1.3945	1	0.331425	40.8937
GOTERM_BP_ALL	GO:0009968~negative regulation of signal transduction	38	1.64859	0.0277987	NOG, CAV1, RGS7BP, SNX6, DRD2, ONECUT2, TGFB3, PRDM16, PTEN, TRIB1, AGTR2, PEG10, OVOL2, CHST11, SOX17, THBS1, AXIN2, RUNX2, WWOX, GSC, PTPRF, NF2, SOCS2, SMAD7, STRN3, SLA2, SMAD6, RPH3AL, GAS1, DDIT4, GRB10, RGS3, ZFYVE28, RGS7, SMURF1, PTPN1, TNFAIP3, IGFBP3	1723	221	14116	1.4087	1	0.331538	41.0107
GOTERM_BP_ALL	GO:0060349~bone morphogenesis	7	0.303688	0.0278941	PTHLH, HSPG2, TGFB3, SOX9, RUNX2, PAX1, TGFB1	1723	20	14116	2.86744	1	0.331577	41.1189
GOTERM_BP_ALL	GO:0045685~regulation of glial cell differentiation	7	0.303688	0.0278941	LINGO1, NOG, BMP2, NTF3, NKX6-2, PPARG, ID4	1723	20	14116	2.86744	1	0.331577	41.1189
GOTERM_BP_ALL	GO:0000578~embryonic axis specification	6	0.260304	0.0281851	TBX3, SMAD6, SMAD2, FRS2, TCF7L1, CTNNB1	1723	15	14116	3.27707	1	0.333523	41.4481
GOTERM_BP_ALL	GO:0002444~myeloid leukocyte mediated immunity	6	0.260304	0.0281851	CPLX2, LAT2, LYN, PLA2G1B, ADAM17, MYO1F	1723	15	14116	3.27707	1	0.333523	41.4481
GOTERM_BP_ALL	GO:0006996~organelle organization	186	8.06941	0.0284307	GRPEL1, PDGFB, CAPZA2, CBX4, INO80, VPS33B, PRKG1, CBX7, CTNNB1, ACTG1, HOOK2, EPC1, ATP2B2, EPC2, ANK3, INCENP, PLA2G1B, HIST3H3, PPP4C, MYST4, PLS3, MYST3, STAG1, RET, SATB2, CRYAA, DFFA, SGOL1, KIF5C, ACTN1, HMG20A, ARID1A, ESPL1, H2AFJ, ARID1B, H2BFWT, PCLO, MARK4, ARPC1A, PRDM7, EP300, TIMELESS, ZWINT, PRDM5, SMARCA5, ANAPC7, SMARCA1, SMARCA4, HMGB2, CAV1, SOX1, BLM, SETD1B, DIAPH2, CLU, DIA…	1723	1332	14116	1.14402	1	0.335012	41.7245
GOTERM_BP_ALL	GO:0032101~regulation of response to external stimulus	29	1.25813	0.0285158	EDN3, CAV1, SBNO2, PDGFB, PTGS2, DRD2, STAT5A, PPARG, STAT5B, FGF10, TGFB1, EDNRA, S1PR1, GPX4, KRT1, TGM2, CHRNA7, THBS1, SMAD3, TRIM24, PLG, PLA2G4A, UACA, NPY, VEGFA, ADAM17, CARTPT, MTOR, IL2	1723	159	14116	1.49426	1	0.334941	41.82
GOTERM_BP_ALL	GO:0008406~gonad development	22	0.954447	0.0288483	HSD17B10, ERMP1, HMGB2, TAF4, STAT5A, LHCGR, ZFP42, RXFP2, STAT5B, DMRT1, JAG2, SOX9, FSHR, NRIP1, INHBB, PRKACG, INHBA, PLA2G4A, BCL2, VEGFA, FOXC1, NR5A1	1723	112	14116	1.60928	1	0.337247	42.1917
GOTERM_BP_ALL	GO:0050920~regulation of chemotaxis	9	0.390456	0.028981	EDN3, S1PR1, PDGFB, VEGFA, ADAM17, SMAD3, FGF10, THBS1, TGFB1	1723	31	14116	2.37852	1	0.337624	42.3394
GOTERM_BP_ALL	GO:0051179~localization	397	17.2234	0.0290409	SLC9A7, CTNNB1, ERO1LB, KCNK9, GRIN2D, GUCA2B, PHOX2B, CLCA1, CLCA4, BARHL2, ESPL1, ERGIC1, PCLO, MAPK1, NME2, AAAS, RPS19, ZNF238, ZWINT, RYR3, ZNF384, TRAPPC4, UNC13C, GC, DNAH17, KIAA1919, CACNB4, ARFGEF2, KCNJ2, ATP12A, ARFGEF1, SYPL1, SLC28A2, SPNS2, SPNS3, MAP2K1, GARS, KLF15, KCNK1, VDAC1, UPF3B, LASP1, ARF3, TGFBR3, SMURF1, PARP4, RERE, NEURL, HNF1A, LDLR, CRCP, BNIP3, KCNK10, AP1S3, TRPV…	1723	2993	14116	1.0867	1	0.337305	42.4059
GOTERM_CC_ALL	GO:0043226~organelle	1128	48.9371	0.0291085	PPP2R5A, PPP2R5C, RORB, RPL22L1, EPC1, EPC2, INCENP, FOXF2, RPLP1, VMA21, PATZ1, PDHA1, PTBP2, CDH23, STAG1, ACAA2, BSG, L3MBTL4, GATM, RREB1, PCBD1, ZNF507, TAF4B, BARHL2, KIF5C, ESPL1, H2BFWT, LPCAT3, MARK4, JUP, MAPK1, RYR3, SAPS3, ZWINT, ZNF384, UNCX, CRTC3, HSD17B10, CYP1B1, DNAH14, DNAH17, ACSBG2, WARS2, ARFGEF2, UBASH3B, NCAPG2, LYL1, SPOP, SFRS12, FH, GUCY2F, YEATS4, NTF3, ESRRB, ACER2, E…	1926	8989	15908	1.03647	1	0.685187	35.5206
GOTERM_MF_ALL	GO:0003707~steroid hormone receptor activity	12	0.520607	0.0293275	RARG, ESRRB, RXRA, PGRMC2, PPARG, ESRRG, NR4A2, RORB, NR3C1, NR5A2, NR2F1, NR5A1	1830	49	15143	2.0265	1	0.583242	38.7173
GOTERM_MF_ALL	GO:0005070~SH3/SH2 adaptor activity	12	0.520607	0.0293275	IRS4, SHB, GRB10, SOCS2, LASP1, SLA2, CHN1, STAM, SKAP2, GRB7, SKAP1, PAG1	1830	49	15143	2.0265	1	0.583242	38.7173
GOTERM_BP_ALL	GO:0040011~locomotion	67	2.90672	0.0293714	EDN3, JPH3, NEURL, NRP1, PDGFB, WASF2, FGF10, PRKG1, GDNF, PTEN, TGFB1, ATP2B2, CD44, WWP1, IFNG, PLA2G1B, NR2F1, PHOX2B, SATB2, RET, CMKLR1, EFNB1, EMX2, BARHL2, PLAUR, MAPK1, CCR6, TNS1, C14ORF104, CD34, ITGB1BP1, IL12A, ADAM17, FOXC1, VCAN, DCC, CCL1, CDK5R1, SOX1, FUT8, DRD2, ENPP2, DNAH17, DNAH2, SRF, ITGB1, OVOL2, PVRL1, DNER, SCARB1, DCX, THBS1, NKX2-3, MAP2K1, MET, NR4A2, YWHAE, COL5A1, F…	1723	431	14116	1.27357	1	0.339556	42.7718
GOTERM_BP_ALL	GO:0007507~heart development	37	1.60521	0.029614	NRP1, OXTR, FKBP1A, SOX9, SRF, ITGB1, PTEN, ZIC3, GJC1, CTNNB1, EDNRA, MSX2, OVOL2, GATA6, RB1CC1, PCSK5, TCF25, INSR, NFATC1, BMP2, ACADM, TBX3, SMAD7, RXRA, ADIPOR2, HSPG2, SMAD2, COL5A1, SOD2, SALL4, MSX1, EP300, ZMIZ1, TGFBR3, FOXC1, ZFPM1, SMARCA4	1723	215	14116	1.4099	1	0.340958	43.0391
GOTERM_MF_ALL	GO:0032403~protein complex binding	34	1.47505	0.0298029	FKBP1A, UQCRFS1, ITGB1, PCSK2, PRKACA, THBS1, FRS2, INSR, GNAT1, IRS4, PDK2, IRS2, GNAO1, MAGI2, LYN, PTPRF, SMAD7, STRN3, STRN4, MAP1B, ACTN1, MFGE8, WRN, ECM2, COL16A1, COL5A1, RPTOR, GRB10, DOK5, ADAM17, SPTBN1, SMURF1, PTPN1, CD226	1830	196	15143	1.43544	1	0.581518	39.2092
GOTERM_BP_ALL	GO:0007610~behavior	72	3.12364	0.0307723	MCHR1, EDN3, PTGS2, PDGFB, FGF10, GDNF, PTEN, KCNIP3, PRKAR2B, ATP2B2, AGTR2, SLC1A2, SLC24A2, GRIN2D, IFNG, PLA2G1B, CHRNA7, PLCB1, DSCAM, CDH23, KCNMA1, EGR2, CYP11A1, CMKLR1, PLAUR, MAPK1, CCR6, AAAS, RASGRF1, GRM7, CARTPT, GLP1R, CCL1, DRD2, ENPP2, PPYR1, CTNND2, OXTR, CACNB4, APLP2, AMPH, NPAS1, NPAS2, NPHP4, PDE1B, BCL2, APBA2, SNAP25, GNAO1, MAP2K1, MAOA, EPM2A, MET, NR4A2, AFF2, BRS3, PAR…	1723	469	14116	1.25773	1	0.350879	44.2986
GOTERM_BP_ALL	GO:0030099~myeloid cell differentiation	19	0.824295	0.030805	CSF2, LYN, CSF1, PPARG, OSTM1, TGFB1, IL31RA, INHBA, RPS19, SP3, VEGFA, IRF8, TGFBR3, IRF4, TRAF6, RUNX1, NKX2-3, ERCC2, MYST3	1723	93	14116	1.67377	1	0.350278	44.3338
GOTERM_BP_ALL	GO:0032870~cellular response to hormone stimulus	25	1.0846	0.0312184	APOBEC1, ADCY5, STAT5A, PPARG, STAT5B, LHCGR, RPE65, GCGR, PRKACG, PRKAR2B, GOT1, PLA2G1B, PRKACA, GNG2, INSR, IRS2, SOCS2, RXRA, PTPRA, PRKCI, ADIPOR2, STAT3, GRB10, ALDH2, PTPN1	1723	133	14116	1.53998	1	0.353182	44.7766
GOTERM_BP_ALL	GO:0001775~cell activation	47	2.03905	0.0313874	CSF2, ITGAL, MICB, CPLX2, SBNO2, BLM, ELF4, PREX1, STAT5A, CSF1, STAT5B, JAG2, FKBP1A, SKAP2, TPD52, ITGB1, PAX1, TGFB1, CTNNB1, SHB, SLC11A1, BCL2, ZAP70, PATZ1, NDRG1, TRAF6, NKX2-3, EXO1, SPACA3, LYN, IL7, SLA2, SMAD3, MYO1F, MALT1, CD40, CD1D, LAT2, SP3, PLCG2, PDGFRA, ADAM17, RIPK2, CD79A, IRF4, ICOSLG, IL2	1723	287	14116	1.34166	1	0.353826	44.9567
GOTERM_BP_ALL	GO:0007498~mesoderm development	16	0.694143	0.0318558	IKZF3, HNF1A, TBX3, NF2, HCK, BMPR2, SMAD3, SMAD2, TCF7L1, VEGFA, GDF11, TXNRD1, FOXC1, PRKACA, BMP7, KLF4	1723	74	14116	1.77139	1	0.357184	45.4529
GOTERM_CC_ALL	GO:0043229~intracellular organelle	1126	48.8503	0.0321684	PPP2R5A, PPP2R5C, RORB, RPL22L1, EPC1, EPC2, INCENP, FOXF2, RPLP1, VMA21, PATZ1, PDHA1, PTBP2, CDH23, STAG1, ACAA2, BSG, L3MBTL4, GATM, RREB1, PCBD1, ZNF507, TAF4B, BARHL2, KIF5C, ESPL1, H2BFWT, LPCAT3, MARK4, JUP, MAPK1, RYR3, SAPS3, ZWINT, ZNF384, UNCX, CRTC3, HSD17B10, CYP1B1, DNAH14, DNAH17, ACSBG2, WARS2, ARFGEF2, UBASH3B, NCAPG2, LYL1, SPOP, SFRS12, FH, GUCY2F, YEATS4, NTF3, ESRRB, ACER2, E…	1926	8977	15908	1.03602	1	0.700015	38.4743
GOTERM_BP_ALL	GO:0009605~response to external stimulus	131	5.6833	0.0321728	EDN3, NOG, MICB, PDGFB, PTGS2, STAT5B, TGFB3, FGF10, TLR5, TGFB1, ATP2B2, DYSF, HMCN1, CD44, GRIN2D, PGLYRP2, IFNG, PLA2G1B, INSR, CDH23, RARG, GATM, STC2, RXRA, CD40, RPTOR, PLAUR, MAPK1, UCN3, SSTR2, RPS19, CCR6, C14ORF104, PDGFRA, DSP, RIPK2, CARTPT, TPST1, CCL1, ITGAL, CAV1, GNAI2, ENPP2, DRD2, CLU, BMPR2, AFAP1L2, ELK3, LMAN1, SRF, SLC11A1, IFNA2, P2RY1, SCARB1, BHLHE40, GNAT1, AIPL1, BMP2, …	1723	914	14116	1.17423	1	0.359145	45.7863
GOTERM_BP_ALL	GO:0035303~regulation of dephosphorylation	8	0.347072	0.0322097	AGTR2, SAPS3, IFNG, SMG7, SMAD3, FKBP1A, YWHAE, TGFB1	1723	26	14116	2.52083	1	0.358573	45.825
GOTERM_BP_ALL	GO:0035113~embryonic appendage morphogenesis	18	0.780911	0.0323593	NOG, RARG, HNF1A, LMBR1, TBX3, DICER1, FTO, EN1, GAS1, CTNNB1, MSX2, MSX1, SALL4, CHST11, FBN2, SP8, SMARCA4, LRP5	1723	87	14116	1.69504	1	0.359016	45.9816
GOTERM_BP_ALL	GO:0030326~embryonic limb morphogenesis	18	0.780911	0.0323593	NOG, RARG, HNF1A, LMBR1, TBX3, DICER1, FTO, EN1, GAS1, CTNNB1, MSX2, MSX1, SALL4, CHST11, FBN2, SP8, SMARCA4, LRP5	1723	87	14116	1.69504	1	0.359016	45.9816
GOTERM_BP_ALL	GO:0007411~axon guidance	21	0.911063	0.0333352	DCC, CDK5R1, NRP1, EGR2, NTF3, EFNB1, KIF5C, GAS1, CDH4, SLIT1, VASP, FEZF1, UNC5B, PVRL1, UNC5A, ANK3, UBC, LHX4, B3GNT1, CNTN4, BMP7	1723	107	14116	1.60791	1	0.366788	46.9924
GOTERM_BP_ALL	GO:0008152~metabolic process	970	42.0824	0.0333939	PPP2R5C, RORB, RPL22L1, USP50, MAP3K7, CUL2, EPC1, EPC2, HMCN1, MAP3K4, MAP3K9, MAP3K8, RPLP1, PIK3C3, FOXF2, PATZ1, PDHA1, PTBP2, ACAA2, BSG, GATM, RREB1, PCBD1, MYLK3, ZNF507, TAF4B, BARHL2, EXD3, ESPL1, MARK4, LPCAT3, MAPK1, MAPK4, ZNF384, ROR2, UNCX, CRTC3, GC, HSD17B10, PLCXD3, CYP1B1, PPP2R3A, DNAH14, ACSBG2, WARS2, CACNB4, ATP12A, ARG1, C1ORF57, LYL1, ZAP70, FH, SFRS12, SPOP, GUCY2F, YEATS…	1723	7647	14116	1.03922	1	0.366398	47.0526
GOTERM_BP_ALL	GO:0046578~regulation of Ras protein signal transduction	36	1.56182	0.0335789	ARFGAP3, CYTH1, AGFG2, PREX1, CSF1, PREX2, ASAP2, ASAP1, AKAP13, LPAR1, PLEKHG4B, ARFGEF2, ARFGEF1, ADAP1, TBC1D16, FICD, S1PR1, TIAM2, ABRA, TBC1D7, TBC1D30, IQSEC1, BCR, MAP2K1, ARHGEF18, PSD3, ARHGEF16, PSD2, ARHGEF10, DNMBP, ARHGEF11, RASGRF1, SGSM3, MTOR, SPATA13, ARAP2	1723	210	14116	1.40446	1	0.367118	47.2421
GOTERM_BP_ALL	GO:0001666~response to hypoxia	25	1.0846	0.0337893	ATP1B1, CAV1, PDGFB, STAT5B, TGFB3, JAG2, BNIP3, KCNA5, TGFB1, EDNRA, BCL2, CHRNA7, THBS1, KCNMA1, NR4A2, SMAD4, SMAD3, SOD2, DDIT4, PRKCQ, UCN3, EP300, TFRC, VEGFA, ADAM17	1723	134	14116	1.52849	1	0.368056	47.4567
GOTERM_MF_ALL	GO:0005543~phospholipid binding	31	1.3449	0.0341247	SNX9, SNX6, SNX5, PREX1, SNX7, SNX16, EEA1, MCTP2, SDPR, ZFYVE16, SCARB1, HIP1, SH3PXD2B, SH3PXD2A, PIK3C2G, SYT11, OTC, MAP1B, PRKCI, MFGE8, ANXA5, PCLO, ZCCHC14, ANXA10, RAB35, ZFYVE28, SYT16, ARAP2, PLEKHA2, C6ORF145, NR5A1	1830	177	15143	1.44927	1	0.624411	43.5139
GOTERM_BP_ALL	GO:0001933~negative regulation of protein amino acid phosphorylation	9	0.390456	0.0346431	CAV1, NF2, SMAD7, SMAD6, FKBP1A, IGFBP3, INSR, TGFB1, IL2	1723	32	14116	2.30419	1	0.374558	48.3192
GOTERM_BP_ALL	GO:0060021~palate development	9	0.390456	0.0346431	SATB2, MEOX2, PDGFRA, SMAD4, TGFB3, TGFBR3, SMAD2, ASPH, GAS1	1723	32	14116	2.30419	1	0.374558	48.3192
GOTERM_BP_ALL	GO:0048863~stem cell differentiation	9	0.390456	0.0346431	NOG, ESRRB, PAX7, DICER1, MSI2, TCF7L1, KLF4, MYST3, ERCC2	1723	32	14116	2.30419	1	0.374558	48.3192
GOTERM_MF_ALL	GO:0005161~platelet-derived growth factor receptor binding	5	0.21692	0.0347858	LYN, PDGFB, VEGFA, PDGFRA, PTEN	1830	11	15143	3.7613	1	0.624163	44.1466
GOTERM_MF_ALL	GO:0005072~transforming growth factor beta receptor, cytoplasmic mediator activity	5	0.21692	0.0347858	SMAD7, SMAD6, SMAD4, SMAD3, SMAD2	1830	11	15143	3.7613	1	0.624163	44.1466
GOTERM_BP_ALL	GO:0001702~gastrulation with mouth forming second	7	0.303688	0.0351362	NAT8, LHX1, SMAD4, NSD1, FRS2, CTNNB1, LRP5	1723	21	14116	2.7309	1	0.37788	48.8112
GOTERM_BP_ALL	GO:0048771~tissue remodeling	13	0.563991	0.0351481	CAV1, HNF1A, IL7, TGFB3, FGF10, PLG, TGFB1, CTNNB1, AGTR2, VEGFA, TGM2, FOXC1, SPP2	1723	56	14116	1.90187	1	0.37707	48.823
GOTERM_BP_ALL	GO:0002009~morphogenesis of an epithelium	20	0.867679	0.0352501	FRAS1, RET, BMP2, PTK7, SMAD4, JAG2, PAX2, VASP, CTNNB1, MAP3K7, RGMA, LAMA1, TIMELESS, OVOL2, CD44, BCL2, GRLF1, TFAP2A, TRAF6, NKX2-3	1723	101	14116	1.62231	1	0.377031	48.9242
GOTERM_BP_ALL	GO:0048469~cell maturation	16	0.694143	0.0354918	KCNMA1, RET, RXFP2, PPARG, NR4A2, PDE3A, IL21, VSX1, CTNNB1, HES1, CDKN1C, VEGFA, MTCH1, GDF11, RUNX2, ERCC2	1723	75	14116	1.74777	1	0.378178	49.1632
GOTERM_BP_ALL	GO:0015718~monocarboxylic acid transport	12	0.520607	0.0358263	SLC16A3, SLC16A2, SLC16A5, SLC16A1, HNF1A, DRD2, SLC6A6, PPARG, LHCGR, ABCC3, PLA2G1B, ABCD3	1723	50	14116	1.96624	1	0.380098	49.4923
GOTERM_BP_ALL	GO:0014015~positive regulation of gliogenesis	5	0.21692	0.035933	BMP2, LYN, NTF3, NKX6-2, PPARG	1723	11	14116	3.72395	1	0.380091	49.5969
GOTERM_BP_ALL	GO:0043030~regulation of macrophage activation	5	0.21692	0.035933	BPI, SPACA3, THBS1, IL31RA, MIF	1723	11	14116	3.72395	1	0.380091	49.5969
GOTERM_BP_ALL	GO:0048593~camera-type eye morphogenesis	11	0.477223	0.0361082	CRYAA, SOX1, PVRL1, SP3, VEGFA, GDF11, BMP7, FRS2, VSX1, DSCAM, CTNNB1	1723	44	14116	2.04817	1	0.380657	49.768
GOTERM_MF_ALL	GO:0003682~chromatin binding	27	1.17137	0.036255	CBX4, CBX7, CTNNB1, RPA1, TOP1, CHD9, BARX2, CDYL, CDYL2, GATA6, CHD2, PATZ1, CHD5, RUNX2, CHD4, SATB2, TTF1, TRIM24, ATRX, SP3, SMARCA5, SMARCA1, VCX, CHAF1B, NSD1, SMARCA4, TBL1Y	1830	150	15143	1.48948	1	0.632374	45.5288
GOTERM_BP_ALL	GO:0050764~regulation of phagocytosis	6	0.260304	0.0369851	SLC11A1, SPACA3, SCARB1, MFGE8, PTEN, TGFB1	1723	16	14116	3.07226	1	0.387046	50.6167
GOTERM_BP_ALL	GO:0022612~gland morphogenesis	6	0.260304	0.0369851	CAV1, BCL2, TGFB3, BMP7, TGFB1, NKX2-3	1723	16	14116	3.07226	1	0.387046	50.6167
GOTERM_BP_ALL	GO:0030539~male genitalia development	6	0.260304	0.0369851	TEX15, TBX3, LHCGR, PDGFRA, ASB1, HSD17B3	1723	16	14116	3.07226	1	0.387046	50.6167
GOTERM_BP_ALL	GO:0010720~positive regulation of cell development	15	0.650759	0.0370171	BMP2, PTPRF, NTF3, LYN, DRD2, MAP1B, PPARG, TGFB3, SMAD4, SMAD3, SMAD2, CDH4, TGFB1, NKX6-2, BCL2	1723	69	14116	1.78102	1	0.386404	50.6475
GOTERM_CC_ALL	GO:0008021~synaptic vesicle	16	0.694143	0.0371147	SYT5, SYT11, SNAPIN, SYNGR1, PCLO, SYNGR3, AMPH, RABAC1, SLC32A1, GAD2, SYPL1, DMXL2, SEMA4C, TRAPPC4, SV2B, BIN1	1926	76	15908	1.73886	1	0.731614	42.9835
GOTERM_MF_ALL	GO:0031420~alkali metal ion binding	38	1.64859	0.0371767	KCNC1, KCNJ15, SLC9A7, ATP1B1, SLC38A10, KCNA5, KIAA1919, KCNJ12, KCNJ2, ATP12A, KCNK10, KCNIP3, KCNS1, KCNS2, KCNK9, KCNQ3, SLC24A2, KCNG1, KCNG2, KCNMA1, SLC12A7, SLC12A8, KCND3, SLC12A2, ATP4A, SLC10A7, KCNK1, KCNV2, KCNV1, SLC5A9, SCN4B, KCNH8, SLC5A7, SCN8A, KCNH2, KCNH3, SLC5A10, SLC5A11	1830	228	15143	1.37914	1	0.634642	46.3796
GOTERM_BP_ALL	GO:0043583~ear development	19	0.824295	0.0372467	KCNMA1, NOX3, NOG, GSC, TGFB3, JAG2, FGF10, DLL1, GJB6, GAS1, PAX2, TGFB1, HES1, ATP2B2, BCL2, PDGFRA, FOXI1, HMX3, CDH23	1723	95	14116	1.63854	1	0.387389	50.8673
GOTERM_MF_ALL	GO:0019899~enzyme binding	78	3.38395	0.0373024	PREX1, LHCGR, PRKAG2, CBX4, PRKCSH, SKAP1, CRADD, IL31RA, CTNNB1, CUL2, DMXL2, PAK3, SLC2A1, PRKACA, CDK5RAP2, DOCK10, PLCB1, INSR, DOCK11, FMNL3, IRS2, MAGI2, LYN, NCF2, PHKG2, STRN3, ZP4, STRN4, PTPRR, RPH3AL, PRKAB1, CD40, PRKCE, PLAUR, NRIP1, RNF180, JUP, MAPK1, MYRIP, MAST2, SGSM3, SAPS3, RNF138, MDM2, BIN1, AKAP2, CD226, GLRX3, CAV1, DIAPH2, DIAPH3, FTH1, LLGL1, CDH5, TRIB1, BCL2, PRIMA1, A…	1830	523	15143	1.23411	1	0.6289	46.4946
GOTERM_BP_ALL	GO:0000165~MAPKKK cascade	32	1.38829	0.0382308	CAV1, GNAI2, TGFB3, OXTR, LPAR1, TRIB1, IL31RA, MAP3K7, MAP3K4, MAP3K9, RB1CC1, ADRA2A, SPRED2, PLA2G1B, CHRNA7, ADRA2C, THBS1, FRS2, INSR, DBNL, RET, TNIK, MAP2K1, MAP2K3, MET, MAPK1, RGS3, DOK5, GADD45G, CARTPT, ROR2, PPM1L	1723	184	14116	1.42482	1	0.394509	51.799
GOTERM_BP_ALL	GO:0001894~tissue homeostasis	14	0.607375	0.038461	MUC2, AIPL1, HNF1A, IL7, CSF1, CTNNB1, PTHLH, RPA1, PLA2G4A, TEX15, BCL2, VEGFA, BARD1, FH	1723	63	14116	1.8206	1	0.395459	52.0146
GOTERM_BP_ALL	GO:0010038~response to metal ion	24	1.04121	0.0388512	KCNMA1, TRPC1, CAV1, BSG, APOBEC1, GATM, CYP11A1, PTGS2, RXRA, PTEN, KCNMB1, CTNNB1, ACTG1, PLA2G4A, EP300, TFRC, NEDD4, BCL2, PLCG2, HAAO, NDRG1, THBS1, PDCD6, INSR	1723	129	14116	1.52422	1	0.397686	52.3779
GOTERM_BP_ALL	GO:0001952~regulation of cell-matrix adhesion	8	0.347072	0.0390528	NF2, BCL2, CSF1, ONECUT2, SMAD3, CDK6, THBS1, PTEN	1723	27	14116	2.42746	1	0.398389	52.5645
GOTERM_BP_ALL	GO:0006366~transcription from RNA polymerase II promoter	39	1.69197	0.0395176	SUPT3H, POLR2I, SOX5, BMPR2, PAX5, NFIX, NR3C1, PAX2, PAX1, MAX, GATA3, POU2F2, BTF3, MLLT1, ETV1, HSF2BP, NFATC1, ERCC2, TAF2, SNAPC5, TAF4, BGLAP, CEBPB, RREB1, KLF13, CCNH, TAF4B, CDK7, TRIM24, PMF1, MED30, ETS1, GTF2I, ASH1L, THRAP3, NFE2L2, NFIC, RBM16, ZNF768, NR5A1	1723	234	14116	1.36545	1	0.401177	52.9923
GOTERM_MF_ALL	GO:0070052~collagen V binding	3	0.130152	0.0402248	C6ORF15, ECM2, THBS1	1830	3	15143	8.27486	1	0.650319	49.1048
GOTERM_BP_ALL	GO:0051241~negative regulation of multicellular organismal process	29	1.25813	0.0406216	CAV1, NOG, HS3ST5, PDGFB, PTGS2, GNAI2, DRD2, GRIK3, PPARG, BMPR2, SOX9, SLC11A1, AGTR2, SLC24A2, IFNG, KRT1, CHRNA7, THBS1, KCNMA1, ANXA5, PLG, INHBA, BPI, ATP2A2, VEGFA, ADAM17, CARTPT, ADRA1D, IL2	1723	164	14116	1.44871	1	0.408951	53.9936
GOTERM_BP_ALL	GO:0032823~regulation of natural killer cell differentiation	3	0.130152	0.0409962	STAT5A, STAT5B, IL21	1723	3	14116	8.19269	1	0.410948	54.3287
GOTERM_BP_ALL	GO:0007403~glial cell fate determination	3	0.130152	0.0409962	NTF3, SMARCA4, CTNNB1	1723	3	14116	8.19269	1	0.410948	54.3287
GOTERM_BP_ALL	GO:0001553~luteinization	3	0.130152	0.0409962	STAT5A, STAT5B, NR5A1	1723	3	14116	8.19269	1	0.410948	54.3287
GOTERM_BP_ALL	GO:0032825~positive regulation of natural killer cell differentiation	3	0.130152	0.0409962	STAT5A, STAT5B, IL21	1723	3	14116	8.19269	1	0.410948	54.3287
GOTERM_BP_ALL	GO:0001709~cell fate determination	9	0.390456	0.0410086	HES1, NTF3, BARHL2, JAG2, DLL1, PAX2, KLF4, SMARCA4, CTNNB1	1723	33	14116	2.23437	1	0.410127	54.3398
GOTERM_BP_ALL	GO:0006939~smooth muscle contraction	9	0.390456	0.0410086	KCNMA1, EDNRA, MYL7, EDN3, SSTR2, DRD2, CHRNB4, ADRA1A, GDNF	1723	33	14116	2.23437	1	0.410127	54.3398
GOTERM_BP_ALL	GO:0051928~positive regulation of calcium ion transport	9	0.390456	0.0410086	P2RX5, EDNRA, ATP2B2, TRPC1, MCHR1, CAV1, PLCG2, LHCGR, PLA2G1B	1723	33	14116	2.23437	1	0.410127	54.3398
GOTERM_BP_ALL	GO:0042326~negative regulation of phosphorylation	11	0.477223	0.0415352	CDKN1C, INHBA, CAV1, NF2, SMAD7, SMAD6, FKBP1A, IGFBP3, INSR, TGFB1, IL2	1723	45	14116	2.00266	1	0.413278	54.807
GOTERM_MF_ALL	GO:0005085~guanyl-nucleotide exchange factor activity	27	1.17137	0.0417886	RALGPS2, CYTH1, PREX1, PREX2, RASGEF1B, AKAP13, PLEKHG4B, ARFGEF2, ARFGEF1, TIAM2, RAPGEF5, DOCK10, KNDC1, DOCK11, IQSEC1, SERGEF, BCR, ARHGEF18, PSD3, ARHGEF16, PSD2, DOCK6, ARHGEF10, ARHGEF11, DNMBP, RASGRF1, SPATA13	1830	152	15143	1.46988	1	0.657884	50.452
GOTERM_BP_ALL	GO:0010647~positive regulation of cell communication	52	2.25597	0.0419267	PTGS2, TBK1, LHCGR, TGFB3, FASLG, FGF10, LPAR1, TGFB1, CTNNB1, IL31RA, MAP3K7, SLC24A2, IFNG, ABRA, PRL, INSR, LYN, FADD, CD40, RPTOR, VEGFA, UBC, IL12A, SEMA4C, RIPK2, CARTPT, ADAM17, CD226, CSF2, CAV1, CSF1, OXTR, FKBP1A, AFAP1L2, TGM2, ZAP70, TRAF6, THBS1, TRAF5, BMP2, SMAD4, EDA2R, MALT1, GRIA4, GAS1, P2RX5, CDKN1C, NEDD4, TMOD2, MTOR, BMP7, IL2	1723	329	14116	1.29489	1	0.415363	55.1513
GOTERM_MF_ALL	GO:0008092~cytoskeletal protein binding	75	3.2538	0.042773	LIMA1, CAPZA2, WASF2, KLHL3, SDC2, DSTN, HOOK2, ACTR2, FRMD5, ABRA, CDK5RAP2, MKL1, PLS3, KLHL20, DYNC1I1, KCNMA1, PARVG, DBNL, RET, FMNL3, NCALD, TRPM7, ERMN, VIL1, MYO3B, RPH3AL, ACTN1, PTPRT, MARK4, FLNB, VASP, EPB41L2, JUP, FMN1, ARPC1A, MYRIP, NME2, MYO18B, TNS1, XIRP2, ATG4A, TPPP, FLII, MAPRE2, TMSB4Y, GC, ABLIM1, DIAPH2, ABLIM3, DIAPH3, ARFGEF2, ARFGEF1, WIPF3, CLASP1, DCX, TMSL3, SNAP25,…	1830	504	15143	1.23138	1	0.660002	51.2827
GOTERM_BP_ALL	GO:0001764~neuron migration	14	0.607375	0.0430804	DCC, PHOX2B, CDK5R1, SATB2, SOX1, BARHL2, MET, NR4A2, PRKG1, YWHAE, FEZF1, DNER, DCX, NR2F1	1723	64	14116	1.79215	1	0.423198	56.1517
GOTERM_MF_ALL	GO:0046983~protein dimerization activity	80	3.47072	0.043308	NOG, SLC9A7, GRPEL1, FOSL2, BACH2, HNF1A, PDGFB, LHCGR, E2F8, PPARG, TGFB3, BNIP3, APOBEC3G, TPD52, GDNF, TGFB1, MAX, CRYL1, PRMT8, MAP3K9, SLC24A2, ATG7, CHRNA7, WWOX, CRYBB2, CAPNS1, ATP4A, ADIPOR2, STK4, INHBB, INHBA, CBLN1, TIMELESS, CLIC6, VEGFA, IL12A, PDGFRA, TFAP2A, NFE2L2, TFAP2C, BIN1, CRYBA1, ITGAL, RNF17, SNX6, CSF1, TRHR, SOX5, EEA1, SRF, ITGB1, AMPH, RRAGC, SLC11A1, PVRL1, NUP210, B…	1830	542	15143	1.22138	1	0.658172	51.7288
GOTERM_CC_ALL	GO:0016585~chromatin remodeling complex	15	0.650759	0.0433397	SATB2, RSF1, ARID1A, ARID1B, APPL2, NRIP1, SAP30, GATAD2A, SMARCA5, SMARCA1, TBL1X, HDAC8, RERE, CHD4, SMARCA4	1926	71	15908	1.74499	1	0.767716	48.2206
GOTERM_BP_ALL	GO:0032814~regulation of natural killer cell activation	4	0.173536	0.0434226	STAT5A, STAT5B, IL12A, IL21	1723	7	14116	4.68154	1	0.424843	56.4443
GOTERM_BP_ALL	GO:0032743~positive regulation of interleukin-2 production	4	0.173536	0.0434226	MAP3K7, RIPK2, MALT1, TRAF6	1723	7	14116	4.68154	1	0.424843	56.4443
GOTERM_BP_ALL	GO:0032816~positive regulation of natural killer cell activation	4	0.173536	0.0434226	STAT5A, STAT5B, IL12A, IL21	1723	7	14116	4.68154	1	0.424843	56.4443
GOTERM_BP_ALL	GO:0003085~negative regulation of systemic arterial blood pressure	4	0.173536	0.0434226	AGTR2, BMPR2, ADRA1D, SOD2	1723	7	14116	4.68154	1	0.424843	56.4443
GOTERM_BP_ALL	GO:0006622~protein targeting to lysosome	4	0.173536	0.0434226	GNPTG, NEDD4, ZFYVE16, LHCGR	1723	7	14116	4.68154	1	0.424843	56.4443
GOTERM_BP_ALL	GO:0042133~neurotransmitter metabolic process	7	0.303688	0.0434843	GAD2, AGTPBP1, MAOA, SLC5A7, PRIMA1, CACNA1A, ALDH9A1	1723	22	14116	2.60676	1	0.424382	56.4969
GOTERM_BP_ALL	GO:0045930~negative regulation of mitotic cell cycle	7	0.303688	0.0434843	BCL2, SMAD3, FOXC1, GAS1, DCUN1D3, TGFB1, SMARCA4	1723	22	14116	2.60676	1	0.424382	56.4969
GOTERM_BP_ALL	GO:0048568~embryonic organ development	30	1.30152	0.043493	NOG, TGFB3, FGF10, PAX2, ATP2B2, OVOL2, HLX, FOXF2, CHST11, FRS2, PCSK5, CDH23, MYST3, SATB2, TBX15, RARG, CEBPB, GSC, ESRRB, HSPG2, GJB6, GAS1, GFPT1, SP3, VEGFA, TFAP2A, ROR2, BMP7, FOXI1, HMX3	1723	172	14116	1.42896	1	0.423527	56.5043
GOTERM_CC_ALL	GO:0005794~Golgi apparatus	123	5.33623	0.0436115	GNPTG, SLC9A7, CBX4, PRKG1, DSE, UXS1, TGFB1, ST3GAL2, CD44, ANK3, UBXN2B, SND1, VMA21, GNG2, PRKACA, PDGFD, WWOX, BSG, GOLT1A, NCALD, STRN3, PTPRR, HLA-A, TMEM22, ERGIC1, BICD2, MGAT3, TRAPPC4, MYO18A, TPST1, PACS1, AFTPH, ARFGAP3, STX8, CAV1, MGAT5B, DIAPH2, ARFRP1, ASAP2, NEDD9, NAPA, ST8SIA3, KCNA5, LMAN1, ARFGEF2, GAD2, STX18, B3GNT7, ZDHHC9, B3GNT1, ENTPD6, CLASP1, MBNL3, RAB6C, GCNT1, B4GA…	1926	872	15908	1.16506	1	0.75234	48.4387
GOTERM_CC_ALL	GO:0005622~intracellular	1364	59.1757	0.0442085	PPP2R5A, PPP2R5C, RORB, RPL22L1, AMOTL1, MAP3K7, CUL2, EPC1, EPC2, INCENP, MAP3K8, FOXF2, RPLP1, PIK3C3, VMA21, PATZ1, PTBP2, PDHA1, CDH23, STAG1, ACAA2, BSG, L3MBTL4, GATM, PCBD1, RREB1, TAF4B, ZNF507, BARHL2, KIF5C, EXD3, ESPL1, H2BFWT, LPCAT3, MARK4, JUP, MAPK1, ZWINT, RYR3, SAPS3, ZNF384, UNC13C, UNCX, CRTC3, HSD17B10, RALGPS2, CYP1B1, PPP2R3A, DNAH14, DNAH17, ACSBG2, WARS2, CACNB4, ARFGEF2, …	1926	10995	15908	1.02466	1	0.740202	48.9147
GOTERM_BP_ALL	GO:0045859~regulation of protein kinase activity	54	2.34273	0.0445342	EDN3, PDGFB, ADCY5, PRKAG2, TGFB3, LPAR1, PTEN, TGFB1, PRKACG, MAP3K7, EDNRA, PRKAR2B, MAP3K4, MAP3K9, PLA2G1B, SPRED2, PRKACA, CHRNA7, FRS2, INSR, DBNL, CDK7, GADD45G, ZFYVE28, CARTPT, ADAM17, PARD3, CAV1, CDK5R1, GNAI2, BLM, SNX6, CSF1, APLP2, TRIB2, TRIB1, SLC11A1, TSPYL2, ADRA2A, MLLT1, ADRA2C, TRAF6, THBS1, MAP2K1, NF2, MAP2K3, MET, DGKH, MALT1, DGKI, CDKN1C, RGS3, MTOR, IL2	1723	345	14116	1.28233	1	0.430327	57.3822
GOTERM_MF_ALL	GO:0016740~transferase activity	235	10.1952	0.0446994	HGSNAT, LTBP1, NELL2, PRKG2, PRKG1, TPK1, PRKY, AGXT2L2, PSKH2, MAP3K7, EPC1, GOT1, MAP3K4, CLK3, NAA11, NT5C3, MAP3K9, PRIM2, PIK3C3, MAP3K8, B3GALTL, ACAA2, BCR, TNIK, GATM, MYLK3, GSTT1, WNK3, LPCAT3, MARK4, MRM1, NME7, PLAUR, PRDM7, MAPK1, NME2, MGAT3, MAPK4, PDGFRA, ROR2, HAS2, HAS3, NEK5, TPST1, CDK5R1, MGAT5B, DNAH14, OLAH, HMGCS1, ADRBK2, AKAP13, STK17A, C1ORF57, ZDHHC9, ZAP70, GCNT1, GUC…	1830	1751	15143	1.11056	1	0.663655	52.8708
GOTERM_MF_ALL	GO:0046332~SMAD binding	11	0.477223	0.04485	BMP2, SMAD7, SMAD6, SMAD4, SMAD3, TGFBR3, FKBP1A, SMAD2, SMURF1, PRDM16, CTNNB1	1830	46	15143	1.97877	1	0.658649	52.9929
GOTERM_CC_ALL	GO:0030136~clathrin-coated vesicle	24	1.04121	0.0452167	AFTPH, LDLR, NCALD, SYT5, SYT11, SNAPIN, SYNGR1, PCLO, SYNGR3, AMPH, AP1S3, RABAC1, SLC32A1, SH3BP4, GAD2, DMXL2, SYPL1, RAB35, SEMA4C, TRAPPC4, SV2B, BIN1, CLTCL1, HIP1	1926	132	15908	1.50175	1	0.731959	49.7094
GOTERM_MF_ALL	GO:0005086~ARF guanyl-nucleotide exchange factor activity	6	0.260304	0.0455816	CYTH1, PSD3, PSD2, ARFGEF2, ARFGEF1, IQSEC1	1830	17	15143	2.92054	1	0.658558	53.5817
GOTERM_MF_ALL	GO:0016775~phosphotransferase activity, nitrogenous group as acceptor	6	0.260304	0.0455816	PDK2, CKM, PDK3, KCNH8, KCNH2, KCNH3	1830	17	15143	2.92054	1	0.658558	53.5817
GOTERM_BP_ALL	GO:0032944~regulation of mononuclear cell proliferation	17	0.737527	0.0456402	BLM, IL7, EFNB1, CSF1, STAT5A, STAT5B, CD40, IL21, TGFB1, PRKCQ, IFNG, IL12A, ZAP70, RIPK2, CD5, ICOSLG, IL2	1723	84	14116	1.65804	1	0.437486	58.2964
GOTERM_BP_ALL	GO:0070663~regulation of leukocyte proliferation	17	0.737527	0.0456402	BLM, IL7, EFNB1, CSF1, STAT5A, STAT5B, CD40, IL21, TGFB1, PRKCQ, IFNG, IL12A, ZAP70, RIPK2, CD5, ICOSLG, IL2	1723	84	14116	1.65804	1	0.437486	58.2964
GOTERM_BP_ALL	GO:0044057~regulation of system process	49	2.12581	0.0458132	EDN3, LZTS1, PTGS2, GRIK3, KCNJ12, SYNGR1, GDNF, ATP2B2, AGTR2, GRIN2D, SLC24A2, IFNG, PRKACA, KCNG2, KCNMA1, EGR2, INHBB, INHBA, PRKCQ, SSTR2, RASGRF1, UBC, CARTPT, CNTN4, KCNH2, GLP1R, CAV1, GNAI2, DRD2, BMPR2, CTNND2, OXTR, SRF, MYL9, BHLHE40, GNAO1, MAP2K1, NTF3, SMAD7, MAP1B, GRIA4, PARK2, ATP2A2, SP4, CHRNB4, PBX3, ADRA1D, CACNA1A, IL2	1723	309	14116	1.29916	1	0.437812	58.4377
GOTERM_BP_ALL	GO:0050778~positive regulation of immune response	26	1.12798	0.0460005	MICB, STAT5A, STAT5B, CLU, C1R, CACNB4, SKAP1, MAP3K7, SLC11A1, PLA2G1B, KRT1, ZAP70, TRAF6, LYN, SLA2, MALT1, C4BPA, IL21, CD1D, MAPK1, LAT2, PLCG2, IL12A, RIPK2, CD79A, CD226	1723	145	14116	1.46903	1	0.438238	58.5901
GOTERM_BP_ALL	GO:0031401~positive regulation of protein modification process	32	1.38829	0.046187	CSF2, CAV1, PRKAG2, TGFB3, BMPR2, FKBP1A, TGFB1, IL31RA, EDNRA, BCL2, RB1CC1, ATG7, IFNG, INSR, PSMD9, BMP2, LYN, SMAD7, SMAD4, CDC27, BRCA1, PSMD11, PSMC1, UBC, IL12A, ADAM17, MTOR, SMURF1, ANAPC7, TNK2, BMP7, IL2	1723	187	14116	1.40196	1	0.438656	58.7415
GOTERM_BP_ALL	GO:0050767~regulation of neurogenesis	29	1.25813	0.0464092	NOG, CDK5R1, NRP1, LZTS1, FOXA2, DRD2, PPARG, SOX5, CDH4, TGFB1, MBP, LINGO1, BCL2, NKX6-2, CDK5RAP2, NEFM, PHOX2B, BMP2, LYN, NTF3, PTPRF, BARHL2, MAP1B, DLL1, HES1, ID4, CNTN4, BMP7, CACNA1A	1723	166	14116	1.43125	1	0.439327	58.921
GOTERM_MF_ALL	GO:0022857~transmembrane transporter activity	127	5.50976	0.046865	KCNC1, ATP1B1, SLC9A7, GRIK3, COX6A1P2, AQP4, ATP2B2, SLC16A1, KCNK9, GRIN2D, SLC2A1, CHRNA7, SLC12A7, KCND3, SLC12A8, BSG, CLCA1, CLCA4, ABCC12, ATP9B, ATP9A, RYR3, SLC2A12, GC, CACNB4, KIAA1919, KCNA5, KCNJ2, ATP12A, SFXN5, KCNMB1, SLC32A1, SLC11A1, TTYH3, KCNS1, KCNS2, SLC28A2, GABRP, TRPC1, CACNA2D1, TRPC5, KCTD1, SLC6A16, ATP13A3, KCNK1, CACNA2D2, SLC6A19, ATP13A5, CACNA2D4, VDAC1, P2RX5, SL…	1830	906	15143	1.15994	1	0.662924	54.5979
GOTERM_CC_ALL	GO:0016323~basolateral plasma membrane	34	1.47505	0.0470149	KCNJ15, CAV1, ATP1B1, LIMA1, SLC16A10, NEDD9, ITGB1, APBB1IP, CTNNB1, BEST1, CD44, ANK3, P2RY1, SLC2A1, STARD8, SLC39A5, PARVG, TRPC1, STX2, SLC12A2, MUC20, MET, TMEM53, ACTN1, EVL, VASP, TJP1, TNS1, SLC4A11, LASP1, SLC26A7, ZNF384, DSP, ADAM17	1926	203	15908	1.38338	1	0.730364	51.0982
GOTERM_BP_ALL	GO:0030512~negative regulation of transforming growth factor beta receptor signaling pathway	6	0.260304	0.0472895	PEG10, SNX6, CHST11, ONECUT2, TGFB3, PRDM16	1723	17	14116	2.89154	1	0.44467	59.6253
GOTERM_BP_ALL	GO:0048873~homeostasis of number of cells within a tissue	6	0.260304	0.0472895	RPA1, TEX15, IL7, BCL2, CSF1, FH	1723	17	14116	2.89154	1	0.44467	59.6253
GOTERM_BP_ALL	GO:0048583~regulation of response to stimulus	70	3.03688	0.047314	EDN3, MICB, PTGS2, PDGFB, STAT5A, STAT5B, PPARG, FGF10, APOBEC3G, SKAP1, TGFB1, EDNRA, MAP3K7, S1PR1, MAP3K9, HLX, GPX4, IFNG, PLA2G1B, TRPV4, CHRNA7, DBNL, LYN, PTPRF, SLA2, CD40, IL21, EYA3, MAPK1, LAT2, GRB10, VEGFA, SEMA4C, IL12A, RIPK2, CARTPT, ADAM17, CD226, SBNO2, CAV1, DRD2, CLU, FKBP1A, C1R, CACNB4, SLC11A1, ZAP70, KRT1, TGM2, THBS1, TRAF6, SMAD3, MYO1F, EDA2R, MALT1, TRIM24, C4BPA, PLG,…	1723	465	14116	1.23331	1	0.443919	59.6447
GOTERM_BP_ALL	GO:0048660~regulation of smooth muscle cell proliferation	11	0.477223	0.0474937	S1PR1, PTGS2, PDGFB, VEGFA, IFNG, STAT5B, IL12A, TGM2, IGFBP3, KLF4, TRIB1	1723	46	14116	1.95912	1	0.444266	59.7869
GOTERM_BP_ALL	GO:0010810~regulation of cell-substrate adhesion	11	0.477223	0.0474937	NF2, FBLN2, BCL2, CSF1, ONECUT2, SMAD3, CDK6, NID1, ECM2, THBS1, PTEN	1723	46	14116	1.95912	1	0.444266	59.7869
GOTERM_BP_ALL	GO:0045860~positive regulation of protein kinase activity	37	1.60521	0.0474961	EDN3, PARD3, GNAI2, PDGFB, ADCY5, CSF1, PRKAG2, TGFB3, LPAR1, TGFB1, PRKACG, MAP3K7, EDNRA, SLC11A1, PRKAR2B, MAP3K4, MAP3K9, ADRA2A, PLA2G1B, CHRNA7, PRKACA, ADRA2C, THBS1, TRAF6, FRS2, INSR, DBNL, MAP2K1, MAP2K3, MET, MALT1, DGKH, DGKI, GADD45G, ADAM17, CARTPT, IL2	1723	223	14116	1.35932	1	0.443366	59.7888
GOTERM_BP_ALL	GO:0044267~cellular protein metabolic process	313	13.5792	0.0478963	STAT5A, PPP2R5C, DNAJB12, RNF216, LPAR1, PRKG2, RPL22L1, PRKG1, USP50, DUPD1, ZNRF2, PRKY, MAP3K7, PSKH2, EPC1, CUL2, ERO1LB, MAP3K4, HMCN1, CLK3, MAP3K9, WWP1, PIK3C3, MAP3K8, RPLP1, IFNG, PLA2G1B, CHRNA7, DBNL, BCR, TNIK, PTPRF, CRYAA, MYLK3, PTPRR, WNK3, PTPRT, MARK4, PLAUR, CWH43, PRDM7, MAPK1, MGAT3, RPS19, TXNDC2, UHRF2, MAPK4, PRDM5, RPS12, PDGFRA, ROR2, ANAPC7, NEK5, TPST1, CDK5R1, PPP2R3…	1723	2355	14116	1.08888	1	0.445257	60.1039
GOTERM_BP_ALL	GO:0048520~positive regulation of behavior	9	0.390456	0.0481045	EDN3, S1PR1, PDGFB, VEGFA, ADAM17, SMAD3, FGF10, THBS1, TGFB1	1723	34	14116	2.16865	1	0.445796	60.267
GOTERM_BP_ALL	GO:0006636~unsaturated fatty acid biosynthetic process	9	0.390456	0.0481045	TBXAS1, PTGIS, PTGS2, ALOX5AP, PLA2G1B, FADS3, LTC4S, MGST2, MIF	1723	34	14116	2.16865	1	0.445796	60.267
GOTERM_MF_ALL	GO:0043169~cation binding	536	23.2538	0.0486459	HCCS, SLC9A7, LTBP1, PTGS2, FSTL4, RORB, ZNF254, MAP3K7, KCNK9, MAP3K4, HMCN1, GRIN2D, ZNF248, PIK3C3, MAP3K8, PATZ1, PLS3, CDH24, CDH23, L3MBTL4, ZNF45, CLCA1, RREB1, RXRA, ZNF507, MYLK3, TADA2B, ZNF648, GEM, PCLO, NME7, ADAMTS9, ZNF236, NME2, ZNF238, RYR3, ZNF384, ST18, UNC13C, ZNF611, PPP2R3A, CYP1B1, MGAT5B, ZNF76, CACNB4, KIAA1919, ATP12A, KCNJ2, ADAP1, ZNF229, ARG1, ZNF226, ZDHHC9, RCHY1, F…	1830	4179	15143	1.06134	1	0.670966	55.9735
GOTERM_BP_ALL	GO:0060389~pathway-restricted SMAD protein phosphorylation	5	0.21692	0.0488245	BMP2, SMAD7, TGFBR3, BMP7, TGFB1	1723	12	14116	3.41362	1	0.449877	60.8259
GOTERM_BP_ALL	GO:0048566~embryonic gut development	5	0.21692	0.0488245	OVOL2, HLX, FOXF2, FGF10, PCSK5	1723	12	14116	3.41362	1	0.449877	60.8259
GOTERM_BP_ALL	GO:0031102~neuron projection regeneration	5	0.21692	0.0488245	RTN4RL1, BCL2, RXRA, MAP1B, VCAN	1723	12	14116	3.41362	1	0.449877	60.8259
GOTERM_BP_ALL	GO:0031644~regulation of neurological system process	27	1.17137	0.0494747	EDN3, LZTS1, PTGS2, GNAI2, DRD2, GRIK3, CTNND2, OXTR, SYNGR1, GDNF, ATP2B2, GRIN2D, SLC24A2, IFNG, PRKACA, BHLHE40, EGR2, NTF3, MAP1B, PARK2, GRIA4, RASGRF1, UBC, CHRNB4, CARTPT, CNTN4, CACNA1A	1723	153	14116	1.44577	1	0.453431	61.3242
GOTERM_BP_ALL	GO:0051098~regulation of binding	27	1.17137	0.0494747	NOG, RSF1, BLM, FKBP1A, TGFB1, TRIB1, PRMT8, BCL2, PLA2G1B, ABRA, ERCC2, PCBD1, SMAD7, SMAD4, SMAD3, EDA2R, MALT1, SMAD2, PTHLH, PRKCQ, NME2, EP300, RIPK2, TGFBR3, ZNF462, IRF4, SMARCA4	1723	153	14116	1.44577	1	0.453431	61.3242
GOTERM_CC_ALL	GO:0044424~intracellular part	1319	57.2234	0.0501871	PPP2R5A, PPP2R5C, RORB, RPL22L1, AMOTL1, MAP3K7, CUL2, EPC1, EPC2, INCENP, MAP3K8, FOXF2, RPLP1, PIK3C3, VMA21, PATZ1, PTBP2, PDHA1, CDH23, STAG1, ACAA2, BSG, L3MBTL4, GATM, PCBD1, RREB1, TAF4B, ZNF507, BARHL2, KIF5C, ESPL1, H2BFWT, LPCAT3, MARK4, JUP, MAPK1, ZWINT, RYR3, SAPS3, ZNF384, UNC13C, UNCX, CRTC3, HSD17B10, RALGPS2, CYP1B1, PPP2R3A, DNAH14, DNAH17, ACSBG2, WARS2, CACNB4, ARFGEF2, ARG1, …	1926	10624	15908	1.02545	1	0.738949	53.4613
GOTERM_BP_ALL	GO:0048705~skeletal system morphogenesis	21	0.911063	0.0507053	SATB2, NOG, TBX15, GSC, HSPG2, TGFB3, GAS1, OTOR, SOX9, PAX1, TGFB1, PTHLH, BARX2, GFPT1, CHST11, PDGFRA, TFAP2A, ROR2, RUNX2, WWOX, UNCX	1723	112	14116	1.53613	1	0.460871	62.2509
GOTERM_BP_ALL	GO:0048878~chemical homeostasis	76	3.29718	0.0513287	MCHR1, JPH3, SLC9A7, HNF1A, LDLR, GRIK3, PPARG, BNIP3, LPAR1, TGFB1, MBP, EDNRA, ATP2B2, S1PR1, GOT1, HAMP, SLC24A2, TRPV4, NPC1L1, CHRNA7, INSR, KCNMA1, IRS2, EGR2, TTC7A, ATP4A, OTC, RPH3AL, PTHLH, CCR6, RYR3, VEGFA, CARTPT, KCNH2, GLP1R, CCL1, CAV1, DRD2, SLC37A4, TRHR, OXTR, FKBP1A, CACNB4, KCNA5, ATP12A, FTH1, APLP2, BEST2, SLC11A1, FTHL17, BCL2, TGM2, SCARB1, ERCC2, TRPC1, MPZ, NTF3, SMAD7,…	1723	512	14116	1.2161	1	0.464135	62.7124
GOTERM_CC_ALL	GO:0008076~voltage-gated potassium channel complex	17	0.737527	0.0517104	KCNMA1, KCNC1, KCND3, KCTD1, KCNA5, KCNK1, KCNV2, KCNMB1, KCNV1, KCNS1, KCNQ3, KCNS2, KCTD15, KCNH2, SNAP25, KCNG1, KCNG2	1926	86	15908	1.63271	1	0.735392	54.5578
GOTERM_CC_ALL	GO:0034705~potassium channel complex	17	0.737527	0.0517104	KCNMA1, KCNC1, KCND3, KCTD1, KCNA5, KCNK1, KCNV2, KCNMB1, KCNV1, KCNS1, KCNQ3, KCNS2, KCTD15, KCNH2, SNAP25, KCNG1, KCNG2	1926	86	15908	1.63271	1	0.735392	54.5578
GOTERM_BP_ALL	GO:0048562~embryonic organ morphogenesis	24	1.04121	0.0523772	SATB2, NOG, TBX15, RARG, GSC, TGFB3, HSPG2, FGF10, GJB6, GAS1, PAX2, ATP2B2, OVOL2, HLX, SP3, GFPT1, CHST11, TFAP2A, ROR2, BMP7, FOXI1, FRS2, HMX3, CDH23	1723	133	14116	1.47838	1	0.470176	63.4764
GOTERM_MF_ALL	GO:0032559~adenyl ribonucleotide binding	202	8.76356	0.0523799	DYNC1LI2, ADCY5, PRKG2, PRKG1, TPK1, PRKY, PSKH2, ACTG1, MAP3K7, ATP2B2, MAP3K4, CLK3, MAP3K9, PIK3C3, MAP3K8, DDX10, HFM1, BCR, TNIK, MYLK3, KIF5C, WNK3, ABCC12, MARK4, NME7, MAPK1, NME2, MYO18B, RFC2, MAPK4, PDGFRA, ROR2, MYO18A, NEK5, DNAH14, DNAH17, ACSBG2, ADRBK2, WARS2, STK17A, ATP12A, QRSL1, C1ORF57, ZAP70, GUCY2F, MAP2K1, MAP2K3, GARS, ATP13A3, ATP13A5, ATP2A2, EPHA8, TNK2, CLCN6, CLCN5, …	1830	1497	15143	1.11658	1	0.692788	58.7315
GOTERM_MF_ALL	GO:0008227~amine receptor activity	10	0.433839	0.0524996	HRH1, DRD2, HRH2, WASF2, ADRA2A, ADRA1A, ADRA2C, HTR1D, ADRA1D, HTR5A	1830	41	15143	2.01826	1	0.687923	58.8172
GOTERM_BP_ALL	GO:0051969~regulation of transmission of nerve impulse	26	1.12798	0.0528222	EDN3, LZTS1, PTGS2, GNAI2, DRD2, GRIK3, CTNND2, OXTR, SYNGR1, GDNF, ATP2B2, SLC24A2, IFNG, PRKACA, BHLHE40, EGR2, NTF3, MAP1B, PARK2, GRIA4, RASGRF1, CHRNB4, UBC, CARTPT, CNTN4, CACNA1A	1723	147	14116	1.44905	1	0.472178	63.7962
GOTERM_BP_ALL	GO:0043434~response to peptide hormone stimulus	27	1.17137	0.052891	APOBEC1, STAT5A, PPARG, STAT5B, OXTR, RPE65, GOT1, BCL2, PLA2G1B, INSR, IRS2, BSG, EGR2, SOCS2, GATM, LYN, RXRA, SI, PTPRA, MAP1B, PRKCI, STAT3, PRKCQ, GRB10, MTOR, PTPN1, BMP7	1723	154	14116	1.43638	1	0.471704	63.8454
GOTERM_BP_ALL	GO:0045776~negative regulation of blood pressure	7	0.303688	0.0529723	AGTR2, NPY, DRD2, BMPR2, GUCA2B, ADRA1D, SOD2	1723	23	14116	2.49343	1	0.471314	63.9035
GOTERM_BP_ALL	GO:0048806~genitalia development	7	0.303688	0.0529723	TEX15, TBX3, LHCGR, PDGFRA, ASB1, ROR2, HSD17B3	1723	23	14116	2.49343	1	0.471314	63.9035
GOTERM_CC_ALL	GO:0017053~transcriptional repressor complex	10	0.433839	0.0530379	JAZF1, GATAD2A, PRDM16, RLIM, TBL1X, APPL2, CHD4, NCOR2, C1D, ETV3	1926	41	15908	2.01454	1	0.730746	55.4937
GOTERM_BP_ALL	GO:0044419~interspecies interaction between organisms	45	1.95228	0.0532614	PACS1, CRTC3, MICB, CAV1, LDLR, TBK1, BNIP3, APOBEC3G, RNF216, SP110, ITGB1, TGFB1, ANKRD17, TOP1, CUL2, PVRL1, SND1, WWP1, PSIP1, SCARB1, INSR, ERCC2, ATF7IP, TAF4, LYN, HCK, RXRA, EFNB2, HLA-A, SMAD3, FADD, MFGE8, YWHAE, STAT3, VDAC1, CD1D, MAPK1, EP300, TFRC, NEDD4, PPIA, BNIP3L, MDM2, THOC5, BIN1	1723	283	14116	1.30272	1	0.47228	64.1092
GOTERM_MF_ALL	GO:0043167~ion binding	543	23.5575	0.0540957	HCCS, SLC9A7, LTBP1, PTGS2, FSTL4, RORB, ZNF254, MAP3K7, KCNK9, MAP3K4, HMCN1, GRIN2D, ZNF248, PIK3C3, MAP3K8, PATZ1, PLS3, CDH24, CDH23, L3MBTL4, ZNF45, CLCA1, CLCA4, PTPRF, RREB1, RXRA, ZNF507, MYLK3, TADA2B, ZNF648, GEM, PCLO, NME7, ADAMTS9, ZNF236, NME2, ZNF238, RYR3, ZNF384, ST18, UNC13C, ZNF611, PPP2R3A, CYP1B1, MGAT5B, ZNF76, CACNB4, KIAA1919, ATP12A, KCNJ2, ADAP1, ZNF229, ARG1, ZNF226, ZD…	1830	4241	15143	1.05948	1	0.693469	59.9437
GOTERM_BP_ALL	GO:0030534~adult behavior	17	0.737527	0.0548833	KCNMA1, DRD2, MET, NR4A2, BRS3, PARK2, CACNB4, GDNF, SLC1A2, NPY, GRIN2D, GRM7, CHRNB4, CARTPT, PBX3, CACNA1A, CDH23	1723	86	14116	1.61948	1	0.481814	65.243
GOTERM_MF_ALL	GO:0015075~ion transmembrane transporter activity	103	4.46855	0.0550082	KCNC1, SLC9A7, ATP1B1, GRIK3, COX6A1P2, ATP2B2, KCNK9, GRIN2D, SLC2A1, CHRNA7, SLC12A7, KCND3, CLCA1, CLCA4, ATP9B, ATP9A, RYR3, KCNA5, KIAA1919, CACNB4, KCNJ2, ATP12A, KCNMB1, SFXN5, SLC32A1, TTYH3, SLC11A1, KCNS1, KCNS2, SLC28A2, GABRP, TRPC1, CACNA2D1, TRPC5, KCTD1, SLC6A16, KCNK1, ATP13A3, SLC6A19, CACNA2D2, ATP13A5, VDAC1, CACNA2D4, P2RX5, SLC4A11, ATP2A2, LASP1, CHRNB4, KCTD15, SCN8A, CLCN6…	1830	725	15143	1.1756	1	0.694171	60.5747
GOTERM_BP_ALL	GO:0002761~regulation of myeloid leukocyte differentiation	10	0.433839	0.0553306	INHBA, BGLAP, NME2, STAT5A, CSF1, CARTPT, PMF1, THOC5, PRDM16, RUNX1, CTNNB1	1723	41	14116	1.99822	1	0.483737	65.5497
GOTERM_MF_ALL	GO:0046872~metal ion binding	530	22.9935	0.0555025	HCCS, SLC9A7, LTBP1, PTGS2, FSTL4, RORB, ZNF254, MAP3K7, KCNK9, MAP3K4, HMCN1, GRIN2D, ZNF248, PIK3C3, MAP3K8, PATZ1, PLS3, CDH24, CDH23, L3MBTL4, ZNF45, CLCA1, RREB1, RXRA, ZNF507, MYLK3, TADA2B, ZNF648, GEM, PCLO, NME7, ADAMTS9, ZNF236, NME2, ZNF238, RYR3, ZNF384, ST18, UNC13C, ZNF611, PPP2R3A, CYP1B1, MGAT5B, ZNF76, CACNB4, KIAA1919, ATP12A, KCNJ2, ADAP1, ZNF229, ARG1, ZNF226, ZDHHC9, RCHY1, F…	1830	4140	15143	1.05934	1	0.692057	60.9126
GOTERM_MF_ALL	GO:0005524~ATP binding	199	8.63341	0.0555413	DYNC1LI2, ADCY5, PRKG2, PRKG1, TPK1, PSKH2, ACTG1, MAP3K7, PRKY, ATP2B2, MAP3K4, CLK3, MAP3K9, PIK3C3, MAP3K8, DDX10, HFM1, BCR, TNIK, MYLK3, KIF5C, WNK3, ABCC12, MARK4, NME7, MAPK1, NME2, MYO18B, RFC2, MAPK4, PDGFRA, ROR2, MYO18A, NEK5, DNAH14, DNAH17, ACSBG2, ADRBK2, WARS2, STK17A, ATP12A, QRSL1, C1ORF57, ZAP70, GUCY2F, MAP2K1, MAP2K3, GARS, ATP13A3, ATP13A5, ATP2A2, EPHA8, TNK2, CLCN6, CLCN5, …	1830	1477	15143	1.11489	1	0.686938	60.939
GOTERM_CC_ALL	GO:0031226~intrinsic to plasma membrane	166	7.20174	0.0557902	KCNC1, ATP1B1, MICB, GRIK3, LHCGR, JAG2, AQP4, TSPAN9, LPAR1, VIPR1, CD47, AGTR2, TRAC, CD44, GRIN2D, CHRNA7, ODZ1, HTR1D, FRS2, INSR, MUC12, DSCAM, SLC12A7, KCND3, CLCA1, NCF2, CLCA4, PTPRF, PTPRN2, EFNB1, EFNB2, HLA-A, LIFR, DLL1, CD40, SSTR2, CCR6, ST14, PDGFRA, ROR2, GPR50, HLA-DPA1, HAS2, HAS3, CD226, ITGAL, CAV1, STX8, ENPP2, DRD2, ADCYAP1R1, TRHR, PPYR1, PTK7, BMPR2, KCNA5, KCNJ2, ATP12A, …	1926	1215	15908	1.12847	1	0.735785	57.3771
GOTERM_BP_ALL	GO:0031016~pancreas development	9	0.390456	0.0559525	HNF1A, FOXA2, NKX6-2, CLU, ONECUT2, GDF11, FGF10, SMAD2, CTNNB1	1723	35	14116	2.10669	1	0.486744	65.9718
GOTERM_BP_ALL	GO:0045216~cell-cell junction organization	9	0.390456	0.0559525	TJP1, MPZ, NF2, SMAD7, TGFB3, PRKCI, SMAD3, TGFB1, GJC1	1723	35	14116	2.10669	1	0.486744	65.9718
GOTERM_BP_ALL	GO:0005977~glycogen metabolic process	9	0.390456	0.0559525	GBE1, PHKB, PHKG2, PRKAG2, PHKA1, EPM2A, GYG2, PPP1R3A, PYGB	1723	35	14116	2.10669	1	0.486744	65.9718
GOTERM_BP_ALL	GO:0003007~heart morphogenesis	15	0.650759	0.0560934	BMP2, TBX3, SMAD7, RXRA, FKBP1A, SRF, ZIC3, COL5A1, MSX2, MSX1, ZMIZ1, TGFBR3, FOXC1, INSR, SMARCA4	1723	73	14116	1.68343	1	0.486706	66.0668
GOTERM_BP_ALL	GO:0009743~response to carbohydrate stimulus	13	0.563991	0.056101	ME1, HNF1A, PTGS2, LYN, SI, MAP1B, SMAD2, PTEN, TGFB1, PRKCQ, UCN3, GCK, THBS1	1723	60	14116	1.77508	1	0.485833	66.0719
GOTERM_BP_ALL	GO:0030902~hindbrain development	13	0.563991	0.056101	PHOX2B, EGR2, FOXA2, CYP11A1, AGTPBP1, EN1, GAS1, HES1, ATP2B2, LHX1, BCL2, CACNA1A, SMARCA4	1723	60	14116	1.77508	1	0.485833	66.0719
GOTERM_BP_ALL	GO:0051249~regulation of lymphocyte activation	26	1.12798	0.056493	BLM, STAT5A, STAT5B, TGFB1, MAP3K7, CD47, HLX, IFNG, ZAP70, TRAF6, CD5, PAG1, IL7, EFNB1, SLA2, MALT1, CD40, IL21, PRKCQ, INHBA, SIRPG, IL12A, RIPK2, IRF4, ICOSLG, IL2	1723	148	14116	1.43926	1	0.487368	66.3348
GOTERM_MF_ALL	GO:0022891~substrate-specific transmembrane transporter activity	116	5.03254	0.0568367	KCNC1, ATP1B1, SLC9A7, GRIK3, COX6A1P2, AQP4, ATP2B2, SLC16A1, KCNK9, GRIN2D, SLC2A1, CHRNA7, SLC12A7, KCND3, BSG, CLCA1, CLCA4, ATP9B, ATP9A, RYR3, SLC2A12, CACNB4, KCNA5, KIAA1919, KCNJ2, ATP12A, KCNMB1, SFXN5, SLC32A1, TTYH3, SLC11A1, KCNS1, KCNS2, SLC28A2, GABRP, TRPC1, CACNA2D1, TRPC5, KCTD1, SLC6A16, ATP13A3, KCNK1, CACNA2D2, SLC6A19, ATP13A5, CACNA2D4, VDAC1, P2RX5, SLC4A11, ATP2A2, LASP1,…	1830	827	15143	1.16068	1	0.690257	61.8111
GOTERM_MF_ALL	GO:0030674~protein binding, bridging	18	0.780911	0.0568707	FLRT3, IRS4, FLRT1, SOCS2, SLA2, SKAP2, SKAP1, CRADD, SHB, GRB10, LASP1, SPRR1A, CHN1, GATAD2A, DSP, STAM, GRB7, PAG1	1830	94	15143	1.58455	1	0.685252	61.8337
GOTERM_BP_ALL	GO:0048872~homeostasis of number of cells	19	0.824295	0.0575561	LYN, IL7, STAT5A, CSF1, STAT5B, IREB2, TGFB1, RPA1, INHBA, TEX15, RPS19, SP3, BCL2, VEGFA, IFNG, TGFBR3, ERCC2, NKX2-3, FH	1723	100	14116	1.55661	1	0.493043	67.0378
GOTERM_MF_ALL	GO:0015291~secondary active transmembrane transporter activity	34	1.47505	0.0576855	SLC16A14, SLC9A7, SLC45A1, KIAA1919, SLC47A1, SLC19A1, SLC47A2, SLC32A1, SLC11A1, SLC16A1, SLC1A2, SLC24A2, SLC2A1, SLC28A2, SLC12A7, SLC12A8, SLC12A2, SLC3A2, SLC10A7, SLC6A16, SLC6A19, SLC16A3, SLC16A2, SLC16A5, SLC26A5, SLC4A11, SLC26A7, SLC6A6, SLC5A9, SLC5A7, CLCN6, SLC5A11, SLC15A5, CLCN5	1830	207	15143	1.35916	1	0.685422	62.3726
GOTERM_MF_ALL	GO:0000287~magnesium ion binding	67	2.90672	0.0583994	NUAK1, ADCY5, DICER1, FOXK2, CNOT6, PTEN, MAP3K7, ATP2B2, PARN, MAP3K4, PAK3, GRIN2D, NT5C3, MAP3K8, NT5C2, SIK1, ATP8B4, KCNMA1, CDC7, NUDT19, NUDT4, ATP4A, NUDT12, CSNK1G2, MYLK3, NUDT10, GEM, STK4, NME7, EYA3, PRKCQ, EYA4, NME2, MAP3K15, MAST2, RFK, ATP9B, ATP9A, PPM1L, LRRK1, NEK5, SRXN1, ITGAL, CABP1, BMPR2, BRSK2, ATP12A, RRAGC, STK32A, IDH2, ZC3H12B, ENTPD6, ZC3H12A, DYRK2, FAHD2A, ZC3H12D…	1830	452	15143	1.22658	1	0.684945	62.8388
GOTERM_BP_ALL	GO:0043010~camera-type eye development	20	0.867679	0.058486	CRYAA, SOX1, GAS1, PAX2, VSX1, CTNNB1, PVRL1, SP3, VEGFA, GRLF1, GDF11, FOXC1, BMP7, MAB21L2, FRS2, CRYBA1, KLF4, CRYBA4, DSCAM, CRYBB2	1723	107	14116	1.53134	1	0.497822	67.6414
GOTERM_BP_ALL	GO:0002706~regulation of lymphocyte mediated immunity	12	0.520607	0.058674	MAP3K7, STAT5A, IFNG, STAT5B, IL12A, MALT1, CD40, TRAF6, IL21, CD226, TGFB1, IL2	1723	54	14116	1.8206	1	0.498045	67.7622
GOTERM_BP_ALL	GO:0060429~epithelium development	37	1.60521	0.0589859	FRAS1, FOXA2, PPARG, ONECUT2, JAG2, PTK7, EHF, PAX2, CTNNB1, MAP3K7, RGMA, S1PR1, CD44, OVOL2, GATA6, BCL2, PPL, MSI1, TRAF6, NKX2-3, RET, BMP2, STX2, MAP2K1, SMAD4, VASP, PTHLH, LAMA1, TIMELESS, SPRR1A, VEGFA, SPRR3, GRLF1, TFAP2A, DSP, BMP7, SMARCA4	1723	227	14116	1.33537	1	0.499018	67.9616
GOTERM_BP_ALL	GO:0007492~endoderm development	6	0.260304	0.0591236	PTHLH, PAX9, LHX1, GATA6, TGFB1, CTNNB1	1723	18	14116	2.7309	1	0.498933	68.0493
GOTERM_BP_ALL	GO:0048701~embryonic cranial skeleton morphogenesis	6	0.260304	0.0591236	TBX15, GFPT1, CHST11, TGFB3, TFAP2A, GAS1	1723	18	14116	2.7309	1	0.498933	68.0493
GOTERM_BP_ALL	GO:0046631~alpha-beta T cell activation	6	0.260304	0.0591236	BLM, ELF4, BCL2, ZAP70, PAX1, NKX2-3	1723	18	14116	2.7309	1	0.498933	68.0493
GOTERM_BP_ALL	GO:0060562~epithelial tube morphogenesis	14	0.607375	0.0592296	BMP2, RET, PTK7, SMAD4, PAX2, VASP, MAP3K7, RGMA, OVOL2, CD44, BCL2, GRLF1, TFAP2A, TRAF6	1723	67	14116	1.7119	1	0.498658	68.1166
GOTERM_BP_ALL	GO:0032535~regulation of cellular component size	43	1.86551	0.0602902	LIMA1, NRP1, PDGFB, CAPZA2, PPARG, TGFB3, CDH4, TGFB1, DSTN, RRAGC, ATP2B2, AGTR2, TSPYL2, ARHGAP5, BCL2, RB1CC1, DCX, TMSL3, NEFM, RARG, IL7, MAP1B, VIL1, SMAD4, SLC3A2, ADIPOR2, SMAD3, RPTOR, LEFTY1, ARPC1A, INHBA, EP300, NOP58, TGFBR3, ADAM17, SPTBN1, MTOR, TMSB4Y, SCGB3A1, DCUN1D3, CACNA1A, XRN2, IL2	1723	271	14116	1.29995	1	0.504095	68.7828
GOTERM_BP_ALL	GO:0044087~regulation of cellular component biogenesis	25	1.0846	0.0603634	CAV1, CAPZA2, CLU, TGFB3, OXTR, PTEN, SRF, S1PR1, PVRL1, TMSL3, THBS1, SNAP25, ATF7IP, NF2, SMAD6, VIL1, MAP1B, SMAD3, ARPC1A, PRKCQ, TPPP, UBC, SPTBN1, TMSB4Y, MTOR	1723	142	14116	1.44237	1	0.503617	68.8284
GOTERM_BP_ALL	GO:0008361~regulation of cell size	34	1.47505	0.0609142	NRP1, PDGFB, PPARG, TGFB3, CDH4, TGFB1, RRAGC, ATP2B2, AGTR2, TSPYL2, ARHGAP5, BCL2, RB1CC1, DCX, RARG, IL7, MAP1B, SMAD4, SLC3A2, ADIPOR2, SMAD3, RPTOR, LEFTY1, INHBA, EP300, ADAM17, TGFBR3, NOP58, MTOR, SCGB3A1, DCUN1D3, XRN2, CACNA1A, IL2	1723	206	14116	1.35219	1	0.505967	69.1687
GOTERM_BP_ALL	GO:0035282~segmentation	11	0.477223	0.0610683	EP300, EGR2, TBX3, SFRP1, MEOX2, ROR2, DLL1, AXIN2, FRS2, PAX1, TCF7L1	1723	48	14116	1.87749	1	0.505965	69.2633
GOTERM_MF_ALL	GO:0042169~SH2 domain binding	7	0.303688	0.061131	SH3PXD2B, LAT2, ARHGAP5, AFAP1L2, INSR, SKAP1, PAG1	1830	24	15143	2.4135	1	0.69705	64.5731
GOTERM_BP_ALL	GO:0002253~activation of immune response	18	0.780911	0.0613272	MICB, LYN, SLA2, CLU, MALT1, C1R, C4BPA, CACNB4, SKAP1, MAP3K7, MAPK1, LAT2, PLCG2, ZAP70, KRT1, RIPK2, CD79A, TRAF6	1723	94	14116	1.56881	1	0.506578	69.4215
GOTERM_MF_ALL	GO:0046965~retinoid X receptor binding	4	0.173536	0.0617426	RARG, PPARG, NSD1, NRIP1	1830	8	15143	4.13743	1	0.695845	64.9508
GOTERM_MF_ALL	GO:0030276~clathrin binding	4	0.173536	0.0617426	AFTPH, NCALD, DNER, HIP1	1830	8	15143	4.13743	1	0.695845	64.9508
GOTERM_MF_ALL	GO:0004673~protein histidine kinase activity	5	0.21692	0.0619991	PDK2, PDK3, KCNH8, KCNH2, KCNH3	1830	13	15143	3.18264	1	0.692533	65.1081
GOTERM_MF_ALL	GO:0000155~two-component sensor activity	5	0.21692	0.0619991	PDK2, PDK3, KCNH8, KCNH2, KCNH3	1830	13	15143	3.18264	1	0.692533	65.1081
GOTERM_BP_ALL	GO:0044093~positive regulation of molecular function	85	3.68764	0.0623135	EDN3, PDGFB, ADCY5, LHCGR, PRKAG2, TGFB3, LPAR1, GDNF, TGFB1, PRKACG, EDNRA, MAP3K7, PRKAR2B, AGTR2, MAP3K4, S1PR1, GALR1, MAP3K9, IFNG, PLA2G1B, ABRA, PRKACA, CHRNA7, INSR, FRS2, PSMD9, DBNL, RXFP2, FSHR, BCL2L10, PTHLH, PRKCQ, UCN3, NME2, EP300, RASGRF1, GADD45G, UBC, ADAM17, RIPK2, CARTPT, ANAPC7, GLP1R, SMARCA4, CAV1, PARD3, GNAI2, DRD2, ADCYAP1R1, CSF1, FKBP1A, GCGR, SLC11A1, HRH1, BCL2, MTC…	1723	586	14116	1.18836	1	0.511423	70.0175
GOTERM_BP_ALL	GO:0016049~cell growth	13	0.563991	0.0624208	PDGFB, SLC3A2, TGFB3, TGFB1, RRAGC, LEFTY1, BCL2, TGFBR3, NOP58, MTOR, DCX, CACNA1A, XRN2	1723	61	14116	1.74598	1	0.511137	70.0817
GOTERM_CC_ALL	GO:0030427~site of polarized growth	12	0.520607	0.0626295	CDK5R1, TIAM2, PTPRF, RASGRF1, MAP1B, TMOD2, PRKCI, DPYSL3, NRSN1, BASP1, SIGMAR1, SNAP25	1926	55	15908	1.8021	1	0.764486	61.7402
GOTERM_BP_ALL	GO:0043270~positive regulation of ion transport	10	0.433839	0.0631202	P2RX5, EDNRA, ATP2B2, TRPC1, MCHR1, CAV1, P2RY1, PLCG2, LHCGR, PLA2G1B	1723	42	14116	1.95064	1	0.514263	70.4967
GOTERM_MF_ALL	GO:0015293~symporter activity	24	1.04121	0.0631785	SLC16A14, SLC12A7, SLC12A8, SLC12A2, SLC45A1, SLC10A7, SLC6A16, KIAA1919, SLC6A19, SLC16A3, SLC32A1, SLC16A2, SLC16A1, SLC16A5, SLC1A2, SLC4A11, SLC24A2, SLC2A1, SLC6A6, SLC5A9, SLC5A7, SLC28A2, SLC5A11, SLC15A5	1830	137	15143	1.44961	1	0.694788	65.8228
GOTERM_BP_ALL	GO:0021692~cerebellar Purkinje cell layer morphogenesis	4	0.173536	0.0633035	ATP2B2, AGTPBP1, LHX1, CACNA1A	1723	8	14116	4.09634	1	0.51441	70.6047
GOTERM_BP_ALL	GO:0048340~paraxial mesoderm morphogenesis	4	0.173536	0.0633035	HNF1A, SMAD3, SMAD2, FOXC1	1723	8	14116	4.09634	1	0.51441	70.6047
GOTERM_BP_ALL	GO:0033032~regulation of myeloid cell apoptosis	4	0.173536	0.0633035	CD44, BCL2, STAT5A, ADAM17	1723	8	14116	4.09634	1	0.51441	70.6047
GOTERM_BP_ALL	GO:0021694~cerebellar Purkinje cell layer formation	4	0.173536	0.0633035	ATP2B2, AGTPBP1, LHX1, CACNA1A	1723	8	14116	4.09634	1	0.51441	70.6047
GOTERM_BP_ALL	GO:0060396~growth hormone receptor signaling pathway	4	0.173536	0.0633035	SOCS2, STAT5A, STAT5B, STAT3	1723	8	14116	4.09634	1	0.51441	70.6047
GOTERM_BP_ALL	GO:0045576~mast cell activation	4	0.173536	0.0633035	CPLX2, LAT2, LYN, NDRG1	1723	8	14116	4.09634	1	0.51441	70.6047
GOTERM_BP_ALL	GO:0021702~cerebellar Purkinje cell differentiation	4	0.173536	0.0633035	ATP2B2, AGTPBP1, LHX1, CACNA1A	1723	8	14116	4.09634	1	0.51441	70.6047
GOTERM_BP_ALL	GO:0007187~G-protein signaling, coupled to cyclic nucleotide second messenger	21	0.911063	0.0637913	MCHR1, GNAI2, RXFP1, DRD2, ADCY5, LHCGR, WASF2, RXFP2, VIPR1, FSHR, GCGR, PTHLH, UCN3, SSTR2, AGTR2, S1PR1, GALR1, NPY, HRH2, HTR1D, ADRA1D	1723	115	14116	1.49606	1	0.516291	70.8899
GOTERM_BP_ALL	GO:0042522~regulation of tyrosine phosphorylation of Stat5 protein	5	0.21692	0.0639195	CSF2, CAV1, NF2, IL31RA, IL2	1723	13	14116	3.15103	1	0.516118	70.9645
GOTERM_BP_ALL	GO:0010595~positive regulation of endothelial cell migration	5	0.21692	0.0639195	PDGFB, VEGFA, SCARB1, THBS1, TGFB1	1723	13	14116	3.15103	1	0.516118	70.9645
GOTERM_BP_ALL	GO:0050804~regulation of synaptic transmission	24	1.04121	0.0645255	EDN3, EGR2, LZTS1, GNAI2, PTGS2, NTF3, DRD2, GRIK3, MAP1B, CTNND2, OXTR, PARK2, GRIA4, SYNGR1, GDNF, ATP2B2, RASGRF1, SLC24A2, UBC, CHRNB4, PRKACA, CNTN4, BHLHE40, CACNA1A	1723	136	14116	1.44577	1	0.518648	71.3144
GOTERM_BP_ALL	GO:0002366~leukocyte activation during immune response	9	0.390456	0.0645684	SLC11A1, ITGAL, CPLX2, LAT2, SBNO2, LYN, PLCG2, MYO1F, NKX2-3	1723	36	14116	2.04817	1	0.517991	71.339
GOTERM_BP_ALL	GO:0046425~regulation of JAK-STAT cascade	9	0.390456	0.0645684	CSF2, CAV1, NF2, LYN, IFNG, IL12A, PRL, IL31RA, IL2	1723	36	14116	2.04817	1	0.517991	71.339
GOTERM_BP_ALL	GO:0044042~glucan metabolic process	9	0.390456	0.0645684	GBE1, PHKB, PHKG2, PRKAG2, PHKA1, EPM2A, GYG2, PPP1R3A, PYGB	1723	36	14116	2.04817	1	0.517991	71.339
GOTERM_BP_ALL	GO:0002263~cell activation during immune response	9	0.390456	0.0645684	SLC11A1, ITGAL, CPLX2, LAT2, SBNO2, LYN, PLCG2, MYO1F, NKX2-3	1723	36	14116	2.04817	1	0.517991	71.339
GOTERM_BP_ALL	GO:0006073~cellular glucan metabolic process	9	0.390456	0.0645684	GBE1, PHKB, PHKG2, PRKAG2, PHKA1, EPM2A, GYG2, PPP1R3A, PYGB	1723	36	14116	2.04817	1	0.517991	71.339
GOTERM_BP_ALL	GO:0032663~regulation of interleukin-2 production	8	0.347072	0.0649823	MAP3K7, PRKCQ, STAT5A, STAT5B, RIPK2, MALT1, IRF4, TRAF6	1723	30	14116	2.18472	1	0.51942	71.5755
GOTERM_BP_ALL	GO:0043467~regulation of generation of precursor metabolites and energy	8	0.347072	0.0649823	IRS2, GCK, PRKAG2, PRKACA, MTOR, DYRK2, PRDM16, INSR	1723	30	14116	2.18472	1	0.51942	71.5755
GOTERM_BP_ALL	GO:0019725~cellular homeostasis	69	2.99349	0.0649834	MCHR1, JPH3, GRIK3, BNIP3, LPAR1, TGFB1, MBP, EDNRA, ATP2B2, S1PR1, HAMP, SLC24A2, TRPV4, CHRNA7, DEDD2, KCNMA1, CLNS1A, SLC12A7, EGR2, TTC7A, CCR6, TXNDC2, RYR3, TXNDC5, CARTPT, TXNRD1, KCNH2, GLP1R, CCL1, GLRX3, CAV1, DRD2, TRHR, MUTED, OXTR, FKBP1A, CACNB4, KCNA5, SRF, FTH1, APLP2, BEST2, SLC11A1, FTHL17, BCL2, HAAO, TGM2, GLRX, ABCA12, ERCC2, TRPC1, MPZ, NTF3, SLC12A2, SMAD7, IREB2, MAL, PLG,…	1723	466	14116	1.21308	1	0.518532	71.5761
GOTERM_MF_ALL	GO:0008146~sulfotransferase activity	11	0.477223	0.0650884	TPST1, NDST4, HS3ST5, HS3ST4, HS3ST3A1, CHST8, CHST11, CHST13, HS6ST1, CHST15, SULT1C3	1830	49	15143	1.85762	1	0.701194	66.9512
GOTERM_BP_ALL	GO:0021915~neural tube development	14	0.607375	0.0654093	GSC, FOXA2, PTK7, EN1, GAS1, VASP, MAP3K7, HES1, RGMA, OVOL2, PAX7, GRLF1, TFAP2A, TRAF6	1723	68	14116	1.68673	1	0.520019	71.8175
GOTERM_BP_ALL	GO:0009967~positive regulation of signal transduction	46	1.99566	0.0661473	CSF2, CAV1, TBK1, CSF1, LHCGR, TGFB3, FGF10, FASLG, AFAP1L2, FKBP1A, LPAR1, TGFB1, CTNNB1, IL31RA, MAP3K7, IFNG, TGM2, ZAP70, ABRA, TRAF6, THBS1, TRAF5, PRL, INSR, BMP2, LYN, SMAD4, EDA2R, MALT1, FADD, GAS1, CD40, RPTOR, P2RX5, CDKN1C, NEDD4, VEGFA, IL12A, SEMA4C, TMOD2, ADAM17, RIPK2, MTOR, BMP7, CD226, IL2	1723	295	14116	1.2775	1	0.523222	72.2312
GOTERM_MF_ALL	GO:0043566~structure-specific DNA binding	25	1.0846	0.0671203	HMGB2, HNF1A, FOXA2, BLM, STAT5B, WBP11, SMUG1, RPA4, CTNNB1, RPA3, PMS2L3, RPA1, ANKRD17, EXO1, SSBP3, SSBP2, RXRA, SMAD3, SMAD2, WRN, USF2, XPC, SP3, KLF4, NR5A1	1830	145	15143	1.4267	1	0.708007	68.1132
GOTERM_BP_ALL	GO:0042129~regulation of T cell proliferation	13	0.563991	0.0691929	BLM, STAT5A, EFNB1, STAT5B, IL21, TGFB1, PRKCQ, IFNG, ZAP70, IL12A, RIPK2, ICOSLG, IL2	1723	62	14116	1.71782	1	0.538884	73.8786
GOTERM_CC_ALL	GO:0044451~nucleoplasm part	80	3.47072	0.0694444	HNF1A, ELF4, E2F8, INTS3, RLIM, CTNNB1, SAP30, EPC1, BARX2, GATA6, FOXF2, MYST4, MYST3, ATF7IP, ELP3, SATB2, GSC, RARG, BRF2, RREB1, CCNH, TAF4B, PRPF3, ARNTL, CDK7, PPARGC1B, NRIP1, CD3EAP, CCR6, EP300, ZMIZ1, C19ORF2, RUVBL1, C1D, SUPT3H, BLM, SETD1B, POLR2I, SHFM1, WBP11, PRDM16, RPA1, NPAS2, FRG1, GATAD2A, TFDP2, RUNX2, CHD4, PRPF40A, ETV3, ERCC2, TAF2, BRD1, YEATS4, TAF4, BGLAP, TAF3, SMAD7,…	1926	555	15908	1.19057	1	0.788522	65.6704
GOTERM_BP_ALL	GO:0009057~macromolecule catabolic process	110	4.77223	0.0717485	NCBP2, PPP2R5C, CBX4, RNF216, KLHL3, USP50, TGFB1, ZNRF2, CNOT4, CUL2, WWP1, ATG7, PGLYRP2, FBXO24, FBXO22, SOCS2, DFFA, ADAMTS9, UHRF2, ASB1, RNF138, ANAPC7, TNFAIP3, NEURL3, ASB7, XRN2, RBX1, RAB40A, UBE2D2, FBXO47, TRAF6, SPOP, GUSB, SMG7, MALT1, CDC27, BRCA1, UBE2E3, UPF3B, OTUB1, NEDD4, PSMC1, FBXO32, SMURF2, SMURF1, MTOR, HECW1, LDLR, UBE2G2, BNIP3, SENP5, RLIM, PARN, MAP1LC3C, NCCRP1, NSMC…	1723	781	14116	1.1539	1	0.551465	75.1892
GOTERM_BP_ALL	GO:0045761~regulation of adenylate cyclase activity	18	0.780911	0.0721193	MCHR1, GNAI2, DRD2, ADCY5, ADCYAP1R1, RXFP2, LHCGR, FSHR, GCGR, EDNRA, PTHLH, SSTR2, UCN3, S1PR1, GALR1, GRM7, ADRA2A, GLP1R	1723	96	14116	1.53613	1	0.552487	75.3741
GOTERM_BP_ALL	GO:0033674~positive regulation of kinase activity	37	1.60521	0.0723623	EDN3, PARD3, GNAI2, PDGFB, ADCY5, CSF1, PRKAG2, TGFB3, LPAR1, TGFB1, PRKACG, MAP3K7, EDNRA, SLC11A1, PRKAR2B, MAP3K4, MAP3K9, ADRA2A, PLA2G1B, CHRNA7, PRKACA, ADRA2C, THBS1, TRAF6, FRS2, INSR, DBNL, MAP2K1, MAP2K3, MET, MALT1, DGKH, DGKI, GADD45G, ADAM17, CARTPT, IL2	1723	231	14116	1.31225	1	0.552844	75.4945
GOTERM_BP_ALL	GO:0051966~regulation of synaptic transmission, glutamatergic	6	0.260304	0.0724857	PTGS2, DRD2, GRIK3, OXTR, PRKACA, GRIA4	1723	19	14116	2.58716	1	0.552582	75.5555
GOTERM_BP_ALL	GO:0048536~spleen development	6	0.260304	0.0724857	JARID2, BCL2, ADAM17, FGF10, CACNB4, NKX2-3	1723	19	14116	2.58716	1	0.552582	75.5555
GOTERM_BP_ALL	GO:0042596~fear response	6	0.260304	0.0724857	PENK, GRM7, BCL2, ADRA2A, NEUROD2, VDAC1	1723	19	14116	2.58716	1	0.552582	75.5555
GOTERM_MF_ALL	GO:0030554~adenyl nucleotide binding	210	9.11063	0.0726057	DYNC1LI2, ADCY5, PRKG2, PRKG1, TPK1, PRKY, PSKH2, ACTG1, MAP3K7, ATP2B2, ERO1LB, MAP3K4, CLK3, MAP3K9, PIK3C3, MAP3K8, DDX10, HFM1, BCR, TNIK, MYLK3, KIF5C, WNK3, ABCC12, MARK4, NME7, MAPK1, NME2, MYO18B, RFC2, MAPK4, PDGFRA, ROR2, MYO18A, NEK5, DNAH14, DNAH17, ACSBG2, ADRBK2, WARS2, STK17A, ATP12A, QRSL1, C1ORF57, ZAP70, GUCY2F, MAP2K1, MAP2K3, GARS, ATP13A3, ATP13A5, ATP2A2, EPHA8, TNK2, CLCN6,…	1830	1577	15143	1.10192	1	0.732493	71.0614
GOTERM_BP_ALL	GO:0006338~chromatin remodeling	12	0.520607	0.073057	SATB2, RSF1, HNF1A, SMARCA5, INO80, TTF1, BNIP3, ARID1A, ARID1B, SMARCA1, RERE, SMARCA4	1723	56	14116	1.75558	1	0.554621	75.8358
GOTERM_BP_ALL	GO:0051054~positive regulation of DNA metabolic process	12	0.520607	0.073057	EYA3, CSF2, PDGFB, IFNG, PDGFRA, PLA2G1B, TGFB3, CD40, INSR, BRCA1, TGFB1, IL2	1723	56	14116	1.75558	1	0.554621	75.8358
GOTERM_MF_ALL	GO:0001883~purine nucleoside binding	213	9.24078	0.0734479	DYNC1LI2, ADCY5, PRKG2, PRKG1, TPK1, PRKY, PSKH2, ACTG1, MAP3K7, ATP2B2, ERO1LB, MAP3K4, CLK3, MAP3K9, PIK3C3, MAP3K8, DDX10, HFM1, BCR, TNIK, MYLK3, KIF5C, WNK3, GEM, ABCC12, MARK4, NME7, MAPK1, NME2, MYO18B, RFC2, MAPK4, PDGFRA, ROR2, MYO18A, NEK5, DNAH14, DNAH17, ACSBG2, ADRBK2, WARS2, STK17A, ATP12A, QRSL1, C1ORF57, ZAP70, GNAT1, GUCY2F, MAP2K1, MAP2K3, GARS, ATP13A3, ATP13A5, ATP2A2, EPHA8, …	1830	1601	15143	1.1009	1	0.732283	71.4907
GOTERM_BP_ALL	GO:0043549~regulation of kinase activity	54	2.34273	0.0739201	EDN3, PDGFB, ADCY5, PRKAG2, TGFB3, LPAR1, PTEN, TGFB1, PRKACG, MAP3K7, EDNRA, PRKAR2B, MAP3K4, MAP3K9, PLA2G1B, SPRED2, PRKACA, CHRNA7, FRS2, INSR, DBNL, CDK7, GADD45G, ZFYVE28, CARTPT, ADAM17, PARD3, CAV1, CDK5R1, GNAI2, BLM, SNX6, CSF1, APLP2, TRIB2, TRIB1, SLC11A1, TSPYL2, ADRA2A, MLLT1, ADRA2C, TRAF6, THBS1, MAP2K1, NF2, MAP2K3, MET, DGKH, MALT1, DGKI, CDKN1C, RGS3, MTOR, IL2	1723	357	14116	1.23923	1	0.558126	76.2536
GOTERM_MF_ALL	GO:0005042~netrin receptor activity	3	0.130152	0.0740484	DCC, UNC5B, UNC5A	1830	4	15143	6.20615	1	0.730885	71.7932
GOTERM_BP_ALL	GO:0042113~B cell activation	15	0.650759	0.074178	EXO1, MALT1, CD40, TPD52, SKAP2, ITGB1, SHB, LAT2, SP3, BCL2, PLCG2, ADAM17, CD79A, ICOSLG, NKX2-3	1723	76	14116	1.61698	1	0.558538	76.3771
GOTERM_BP_ALL	GO:0055066~di-, tri-valent inorganic cation homeostasis	38	1.64859	0.0749028	CCL1, MCHR1, JPH3, CAV1, DRD2, TRHR, OXTR, FKBP1A, CACNB4, KCNA5, LPAR1, FTH1, TGFB1, APLP2, EDNRA, ATP2B2, SLC11A1, S1PR1, HAMP, SLC24A2, BCL2, FTHL17, TGM2, TRPV4, CHRNA7, TRPC1, TTC7A, IREB2, TRIM24, SOD2, CCR6, TFRC, ATP2A2, RYR3, PLCG2, CACNA1A, GLP1R, IL2	1723	239	14116	1.3026	1	0.561297	76.721
GOTERM_CC_ALL	GO:0030027~lamellipodium	14	0.607375	0.075181	SLC39A14, DBNL, NF2, WASF2, NEDD9, EVL, APBB1IP, VASP, CTNNB1, CTTN, NME2, TIAM2, ITGB1BP1, ANTXR1	1926	70	15908	1.65192	1	0.804243	68.6834
GOTERM_BP_ALL	GO:0006811~ion transport	108	4.68547	0.0752491	KCNC1, SLC9A7, ATP1B1, GRIK3, ATP2B2, SLC16A1, KCNK9, GRIN2D, SLCO1C1, CHRNA7, CLNS1A, SLC12A7, KCND3, SLC12A8, CLCA1, SLC22A23, RYR3, CAV1, DRD2, SLC38A10, CACNB4, KCNA5, KIAA1919, KCNJ2, ATP12A, FTH1, KCNMB1, SFXN5, TTYH3, SLC11A1, KCNS1, KCNS2, GABRP, TRPC1, CACNA2D1, TRPC5, KCTD1, KCNK1, ATP13A3, CACNA2D2, ATP13A5, ARMC1, VDAC1, CACNA2D4, P2RX5, SLC4A11, ATP2A2, NPY, LASP1, CHRNB4, KCTD15, SC…	1723	768	14116	1.1521	1	0.56214	76.8836
GOTERM_BP_ALL	GO:0001779~natural killer cell differentiation	3	0.130152	0.0754043	SP3, STAT5A, STAT5B	1723	4	14116	6.14452	1	0.562025	76.9561
GOTERM_BP_ALL	GO:0010799~regulation of peptidyl-threonine phosphorylation	3	0.130152	0.0754043	SMAD7, PRKAG2, TGFB1	1723	4	14116	6.14452	1	0.562025	76.9561
GOTERM_BP_ALL	GO:0060397~JAK-STAT cascade involved in growth hormone signaling pathway	3	0.130152	0.0754043	STAT5A, STAT5B, STAT3	1723	4	14116	6.14452	1	0.562025	76.9561
GOTERM_BP_ALL	GO:0042733~embryonic digit morphogenesis	7	0.303688	0.0754313	NOG, LMBR1, TBX3, CHST11, GAS1, CTNNB1, LRP5	1723	25	14116	2.29395	1	0.561273	76.9687
GOTERM_BP_ALL	GO:0046456~icosanoid biosynthetic process	8	0.347072	0.0754827	TBXAS1, PTGIS, PTGS2, ALOX5AP, PLA2G1B, LTC4S, MGST2, MIF	1723	31	14116	2.11424	1	0.560644	76.9927
GOTERM_BP_ALL	GO:0042509~regulation of tyrosine phosphorylation of STAT protein	8	0.347072	0.0754827	CSF2, CAV1, NF2, LYN, IFNG, IL12A, IL31RA, IL2	1723	31	14116	2.11424	1	0.560644	76.9927
GOTERM_BP_ALL	GO:0006352~transcription initiation	16	0.694143	0.0758402	TAF2, SNAPC5, TAF4, RSF1, BRF2, CCNH, TAF4B, POLR2I, TTF1, CDK7, TRIM24, MED30, GTF2I, THRAP3, SMARCA5, ERCC2	1723	83	14116	1.57931	1	0.561539	77.1587
GOTERM_BP_ALL	GO:0050670~regulation of lymphocyte proliferation	16	0.694143	0.0758402	BLM, IL7, EFNB1, STAT5A, STAT5B, CD40, IL21, TGFB1, PRKCQ, IFNG, IL12A, ZAP70, RIPK2, CD5, ICOSLG, IL2	1723	83	14116	1.57931	1	0.561539	77.1587
GOTERM_BP_ALL	GO:0065009~regulation of molecular function	134	5.81345	0.0759846	EDN3, NOG, PDGFB, ADCY5, LHCGR, TGFB3, LPAR1, GDNF, TGFB1, PRKACG, TBC1D16, MAP3K7, PRKAR2B, AGTR2, MAP3K4, S1PR1, GALR1, MAP3K9, IFNG, SPRED2, PLA2G1B, ABRA, CHRNA7, PRKACA, FRS2, INSR, DBNL, PCBD1, PRKAB1, BCL2L10, PTHLH, UCN3, SSTR2, NME2, EP300, RASGRF1, SGSM3, SAPS3, RIPK2, CARTPT, ANAPC7, GLP1R, SMARCA4, ARFGAP3, CDK5R1, CAV1, SNX6, BLM, GNAI2, AGFG2, DRD2, ADCYAP1R1, ASAP2, ASAP1, CACNB4, …	1723	969	14116	1.13294	1	0.561373	77.2254
GOTERM_BP_ALL	GO:0005976~polysaccharide metabolic process	20	0.867679	0.0788996	SPACA3, MAMDC2, PHKB, PHKG2, GUSB, PRKAG2, PHKA1, EPM2A, GYG2, PPP1R3A, DSE, NANS, GBE1, XYLT1, PGLYRP2, CHST11, B3GNT1, CHST13, FOXC1, PYGB	1723	111	14116	1.47616	1	0.574707	78.5335
GOTERM_BP_ALL	GO:0045637~regulation of myeloid cell differentiation	14	0.607375	0.0790083	BGLAP, CSF1, STAT5A, STAT5B, CDK6, PMF1, PRDM16, CTNNB1, INHBA, NME2, ETS1, HIST1H4F, CARTPT, THOC5, RUNX1	1723	70	14116	1.63854	1	0.574347	78.5809
GOTERM_MF_ALL	GO:0005496~steroid binding	13	0.563991	0.0793625	GC, HSD17B10, CAV1, CYP11A1, ESRRB, KL, RXRA, ESRRG, NR3C1, PAQR5, APOF, PGRMC2, PLA2G1B	1830	64	15143	1.68083	1	0.751823	74.3413
GOTERM_BP_ALL	GO:0070661~leukocyte proliferation	10	0.433839	0.0806906	SHB, SLC11A1, ELF4, BCL2, RIPK2, MALT1, FKBP1A, CD79A, CD40, TGFB1	1723	44	14116	1.86197	1	0.581465	79.3016
GOTERM_BP_ALL	GO:0032943~mononuclear cell proliferation	10	0.433839	0.0806906	SHB, SLC11A1, ELF4, BCL2, RIPK2, MALT1, FKBP1A, CD79A, CD40, TGFB1	1723	44	14116	1.86197	1	0.581465	79.3016
GOTERM_BP_ALL	GO:0050776~regulation of immune response	36	1.56182	0.0810074	MICB, STAT5A, CLU, STAT5B, APOBEC3G, FKBP1A, C1R, CACNB4, SKAP1, TGFB1, MAP3K7, SLC11A1, HLX, IFNG, ZAP70, KRT1, PLA2G1B, TRAF6, LYN, SLA2, SMAD3, MYO1F, MALT1, C4BPA, CD40, IL21, CD1D, MAPK1, LAT2, PLCG2, IL12A, RIPK2, IRF4, CD79A, CD226, IL2	1723	226	14116	1.30503	1	0.582076	79.4348
GOTERM_BP_ALL	GO:0034330~cell junction organization	12	0.520607	0.081019	TJP1, TNS1, MPZ, NF2, SMAD7, BCL2, TGFB3, PRKCI, SMAD3, ACTN1, TGFB1, GJC1	1723	57	14116	1.72478	1	0.581253	79.4397
GOTERM_BP_ALL	GO:0035265~organ growth	5	0.21692	0.0811524	BCL2, RXRA, TGFBR3, SMAD2, FOXC1	1723	14	14116	2.92596	1	0.581004	79.4955
GOTERM_BP_ALL	GO:0010596~negative regulation of endothelial cell migration	5	0.21692	0.0811524	AGTR2, THBS1, PLG, VASH1, TGFB1	1723	14	14116	2.92596	1	0.581004	79.4955
GOTERM_BP_ALL	GO:0048662~negative regulation of smooth muscle cell proliferation	5	0.21692	0.0811524	IFNG, IL12A, IGFBP3, KLF4, TRIB1	1723	14	14116	2.92596	1	0.581004	79.4955
GOTERM_BP_ALL	GO:0046632~alpha-beta T cell differentiation	5	0.21692	0.0811524	BLM, BCL2, ZAP70, PAX1, NKX2-3	1723	14	14116	2.92596	1	0.581004	79.4955
GOTERM_BP_ALL	GO:0005979~regulation of glycogen biosynthetic process	5	0.21692	0.0811524	IRS2, GCK, MTOR, DYRK2, INSR	1723	14	14116	2.92596	1	0.581004	79.4955
GOTERM_BP_ALL	GO:0010862~positive regulation of pathway-restricted SMAD protein phosphorylation	5	0.21692	0.0811524	BMP2, SMAD4, TGFB3, BMP7, TGFB1	1723	14	14116	2.92596	1	0.581004	79.4955
GOTERM_BP_ALL	GO:0032885~regulation of polysaccharide biosynthetic process	5	0.21692	0.0811524	IRS2, GCK, MTOR, DYRK2, INSR	1723	14	14116	2.92596	1	0.581004	79.4955
GOTERM_BP_ALL	GO:0010962~regulation of glucan biosynthetic process	5	0.21692	0.0811524	IRS2, GCK, MTOR, DYRK2, INSR	1723	14	14116	2.92596	1	0.581004	79.4955
GOTERM_BP_ALL	GO:0033135~regulation of peptidyl-serine phosphorylation	5	0.21692	0.0811524	CAV1, SMAD7, BCL2, IFNG, TGFB1	1723	14	14116	2.92596	1	0.581004	79.4955
GOTERM_MF_ALL	GO:0001882~nucleoside binding	214	9.28416	0.0816246	DYNC1LI2, ADCY5, PRKG2, PRKG1, TPK1, PRKY, PSKH2, ACTG1, MAP3K7, ATP2B2, ERO1LB, MAP3K4, CLK3, MAP3K9, PIK3C3, MAP3K8, DDX10, HFM1, BCR, TNIK, MYLK3, KIF5C, WNK3, GEM, ABCC12, MARK4, NME7, MAPK1, NME2, MYO18B, RFC2, MAPK4, PDGFRA, ROR2, MYO18A, NEK5, DNAH14, DNAH17, ACSBG2, ADRBK2, WARS2, STK17A, ATP12A, QRSL1, C1ORF57, ZAP70, SLC28A2, GNAT1, GUCY2F, MAP2K1, MAP2K3, GARS, ATP13A3, ATP13A5, ATP2A2…	1830	1612	15143	1.09852	1	0.75775	75.359
GOTERM_BP_ALL	GO:0006334~nucleosome assembly	16	0.694143	0.0824055	HMGB2, RSF1, H2AFJ, H2BFWT, H2AFB3, TSPYL6, TSPYL2, SMARCA5, HIST1H4F, HIST3H2A, ASF1B, HIST3H3, CHAF1B, MYST4, HIST1H4G, MYST3	1723	84	14116	1.56051	1	0.585965	80.0127
GOTERM_MF_ALL	GO:0003712~transcription cofactor activity	54	2.34273	0.0829564	CBX4, HSBP1, RLIM, CTNNB1, KCNIP3, IL31RA, MAGED1, MAX, SAP30, SND1, ABRA, MKL1, MYST3, PSMD9, NR2F1, ATF7IP, PHOX2B, PCBD1, RXRA, ZFX, CDK7, ARID1B, PPARGC1B, MXD4, NRIP1, EP300, ZMIZ2, C19ORF2, TFAP2A, NSD1, C1D, DCC, SUPT3H, ELK3, PRDM16, MEIS2, TFDP2, AEBP2, BGLAP, TAF4, RYBP, TRIM24, PMF1, WWTR1, BRCA1, MED30, DYRK1B, THRAP3, SP4, JAZF1, GRLF1, ID4, TBL1X, NCOR2, NR5A1	1830	363	15143	1.23097	1	0.759439	75.9403
GOTERM_BP_ALL	GO:0046942~carboxylic acid transport	25	1.0846	0.0830212	HNF1A, DRD2, SLC16A10, PPARG, LHCGR, SLC38A10, CACNB4, SLC19A1, SLC32A1, SLC11A1, SLC16A1, SLC1A2, PLA2G1B, ABCD3, SLC3A2, SLC7A13, SLC7A14, SLC6A19, SLC16A3, SLC16A2, SLC16A5, SLC26A7, SLC6A6, ABCC3, CACNA1A	1723	147	14116	1.39331	1	0.587932	80.2623
GOTERM_BP_ALL	GO:0043933~macromolecular complex subunit organization	100	4.33839	0.0833846	NCBP2, CAPZA2, LNX2, TGFB1, CTNNB1, SFRS6, VMA21, HIST3H3, INSR, MYST4, MYST3, CLNS1A, SCUBE3, CRYAA, PCBD1, TAF4B, PRKAB1, FADD, ARID1A, CD40, H2AFJ, H2BFWT, JUP, C14ORF104, SMARCA5, SNRPB, XRN2, HSD17B10, CAV1, HMGB2, BLM, KCNA5, MTIF3, LLGL1, HIST1H4F, SCARB1, ASF1B, SPP2, HIST1H4G, HIP1, TAF2, TAF4, MSTO1, MAP2K1, SMAD4, SMAD3, SMAD2, EVL, MALT1, VCX, CHAF1B, CACNA1A, RSF1, ATL2, PREX1, DICER…	1723	710	14116	1.1539	1	0.588728	80.4082
GOTERM_BP_ALL	GO:0009952~anterior/posterior pattern formation	24	1.04121	0.0835891	TBX3, FOXA2, EMX2, BMPR2, SMAD4, EN1, SMAD2, DLL1, PAX1, ZIC3, TCF7L1, CTNNB1, HES1, EP300, SFRP1, MEOX2, LHX1, GDF11, ROR2, AXIN2, PBX3, PCSK5, FRS2, LRP5	1723	140	14116	1.40446	1	0.588795	80.4899
GOTERM_BP_ALL	GO:0048167~regulation of synaptic plasticity	13	0.563991	0.0841186	EGR2, LZTS1, PTGS2, DRD2, MAP1B, CTNND2, SYNGR1, ATP2B2, RASGRF1, SLC24A2, UBC, CNTN4, BHLHE40	1723	64	14116	1.66414	1	0.590339	80.6999
GOTERM_MF_ALL	GO:0005112~Notch binding	4	0.173536	0.0845236	DNER, JAG2, DLL1, NCOR2	1830	9	15143	3.67772	1	0.762082	76.6079
GOTERM_BP_ALL	GO:0015674~di-, tri-valent inorganic cation transport	29	1.25813	0.0845871	SLC39A14, JPH3, CAV1, DRD2, FKBP1A, CACNB4, FTH1, SFXN5, ATP2B2, SLC11A1, SLC24A2, FTHL17, TRPV4, CHRNA7, NFATC1, TRPM4, TRPC1, TRPM3, CACNA2D1, CLCA1, TRPM7, TRPC5, SLC3A2, CACNA2D2, CACNA2D4, ATP2A2, NPY, RYR3, CACNA1A	1723	176	14116	1.34993	1	0.591597	80.8839
GOTERM_MF_ALL	GO:0004879~ligand-dependent nuclear receptor activity	12	0.520607	0.0847399	RARG, ESRRB, RXRA, PGRMC2, PPARG, ESRRG, NR4A2, RORB, NR3C1, NR5A2, NR2F1, NR5A1	1830	58	15143	1.71204	1	0.758993	76.6986
GOTERM_MF_ALL	GO:0016782~transferase activity, transferring sulfur-containing groups	12	0.520607	0.0847399	TPST1, NDST4, HS3ST5, HS3ST4, HS3ST3A1, OXCT1, CHST8, CHST11, CHST13, HS6ST1, CHST15, SULT1C3	1830	58	15143	1.71204	1	0.758993	76.6986
GOTERM_CC_ALL	GO:0000159~protein phosphatase type 2A complex	6	0.260304	0.0849926	PPP2R3A, PPP2R5A, STRN3, BCL2, PPP2R5C, STRN4	1926	20	15908	2.47788	1	0.833649	73.2722
GOTERM_BP_ALL	GO:0030005~cellular di-, tri-valent inorganic cation homeostasis	36	1.56182	0.0850217	CCL1, MCHR1, JPH3, CAV1, DRD2, TRHR, OXTR, FKBP1A, CACNB4, KCNA5, LPAR1, FTH1, TGFB1, APLP2, EDNRA, ATP2B2, SLC11A1, S1PR1, HAMP, SLC24A2, BCL2, FTHL17, TGM2, TRPV4, CHRNA7, TRPC1, TTC7A, IREB2, CCR6, TFRC, ATP2A2, RYR3, PLCG2, GLP1R, CACNA1A, IL2	1723	227	14116	1.29928	1	0.592693	81.0531
GOTERM_MF_ALL	GO:0042803~protein homodimerization activity	50	2.1692	0.0855301	GRPEL1, SLC9A7, NOG, HNF1A, PDGFB, E2F8, LHCGR, BNIP3, APOBEC3G, TPD52, GDNF, TGFB1, CRYL1, PRMT8, ATG7, MAP3K9, CHRNA7, CRYBB2, STK4, INHBB, CBLN1, TIMELESS, VEGFA, PDGFRA, CRYBA1, RNF17, SNX6, CSF1, EEA1, SRF, SLC11A1, PVRL1, OXCT1, BCL2, RUNX1, PDK2, BMP2, CEBPB, IKZF2, SMAD6, SMAD4, SMAD3, WRN, WWTR1, USF2, P2RX5, BNIP3L, SYT16, DPYD, BARD1	1830	334	15143	1.23875	1	0.758357	77.0274
GOTERM_MF_ALL	GO:0005083~small GTPase regulator activity	42	1.82213	0.085751	ARFGAP3, CYTH1, AGFG2, PREX1, PREX2, ASAP2, ASAP1, AKAP13, PLEKHG4B, ARFGEF2, ARFGEF1, ADAP1, TBC1D16, DMXL2, ARHGAP5, TIAM2, RAPGEF5, TBC1D7, TBC1D30, DOCK10, ERRFI1, IQSEC1, SERGEF, TNIK, BCR, ARHGEF18, PSD3, ARHGEF16, RPH3AL, PSD2, ARHGAP29, ARHGEF10, DNMBP, ARHGEF11, MYRIP, RASGRF1, SGSM3, GRLF1, CIT, SPATA13, ARAP2, ARHGAP10	1830	274	15143	1.26841	1	0.755355	77.1185
GOTERM_BP_ALL	GO:0050678~regulation of epithelial cell proliferation	14	0.607375	0.086437	NOG, FGF10, SMAD3, CDK6, GAS1, TGFB1, EDNRA, CDKN1C, MAGED1, LAMA1, NME2, VEGFA, TGFBR3, PRL	1723	71	14116	1.61546	1	0.598154	81.5943
GOTERM_BP_ALL	GO:0006491~N-glycan processing	4	0.173536	0.0865816	GNPTG, MGAT4A, FUT8, ST8SIA3	1723	9	14116	3.64119	1	0.597934	81.6488
GOTERM_BP_ALL	GO:0045911~positive regulation of DNA recombination	4	0.173536	0.0865816	IFNG, CD40, TGFB1, IL2	1723	9	14116	3.64119	1	0.597934	81.6488
GOTERM_BP_ALL	GO:0006600~creatine metabolic process	4	0.173536	0.0865816	CKM, GATM, STAT5A, STAT5B	1723	9	14116	3.64119	1	0.597934	81.6488
GOTERM_BP_ALL	GO:0060416~response to growth hormone stimulus	4	0.173536	0.0865816	SOCS2, STAT5A, STAT5B, STAT3	1723	9	14116	3.64119	1	0.597934	81.6488
GOTERM_BP_ALL	GO:0045830~positive regulation of isotype switching	4	0.173536	0.0865816	IFNG, CD40, TGFB1, IL2	1723	9	14116	3.64119	1	0.597934	81.6488
GOTERM_BP_ALL	GO:0050853~B cell receptor signaling pathway	4	0.173536	0.0865816	MAPK1, LAT2, LYN, CD79A	1723	9	14116	3.64119	1	0.597934	81.6488
GOTERM_BP_ALL	GO:0043011~myeloid dendritic cell differentiation	4	0.173536	0.0865816	CSF2, IRF4, TRAF6, TGFB1	1723	9	14116	3.64119	1	0.597934	81.6488
GOTERM_BP_ALL	GO:0045197~establishment or maintenance of epithelial cell apical/basal polarity	4	0.173536	0.0865816	LAMA1, PRICKLE2, PTK7, PRKCI	1723	9	14116	3.64119	1	0.597934	81.6488
GOTERM_BP_ALL	GO:0042104~positive regulation of activated T cell proliferation	4	0.173536	0.0865816	STAT5A, STAT5B, ICOSLG, IL2	1723	9	14116	3.64119	1	0.597934	81.6488
GOTERM_BP_ALL	GO:0043536~positive regulation of blood vessel endothelial cell migration	4	0.173536	0.0865816	PDGFB, VEGFA, THBS1, TGFB1	1723	9	14116	3.64119	1	0.597934	81.6488
GOTERM_BP_ALL	GO:0006599~phosphagen metabolic process	4	0.173536	0.0865816	CKM, GATM, STAT5A, STAT5B	1723	9	14116	3.64119	1	0.597934	81.6488
GOTERM_BP_ALL	GO:0001773~myeloid dendritic cell activation	4	0.173536	0.0865816	CSF2, IRF4, TRAF6, TGFB1	1723	9	14116	3.64119	1	0.597934	81.6488
GOTERM_BP_ALL	GO:0034405~response to fluid shear stress	4	0.173536	0.0865816	SMAD7, SMAD6, TGFB3, TGFB1	1723	9	14116	3.64119	1	0.597934	81.6488
GOTERM_BP_ALL	GO:0001976~neurological system process involved in regulation of systemic arterial blood pressure	4	0.173536	0.0865816	AGTR2, DRD2, ADRA1D, SOD2	1723	9	14116	3.64119	1	0.597934	81.6488
GOTERM_CC_ALL	GO:0005887~integral to plasma membrane	160	6.94143	0.0868541	KCNC1, ATP1B1, MICB, GRIK3, LHCGR, JAG2, AQP4, TSPAN9, LPAR1, VIPR1, CD47, AGTR2, TRAC, CD44, GRIN2D, CHRNA7, HTR1D, ODZ1, FRS2, INSR, MUC12, DSCAM, SLC12A7, KCND3, CLCA1, NCF2, CLCA4, PTPRF, PTPRN2, EFNB1, EFNB2, HLA-A, LIFR, DLL1, CD40, SSTR2, CCR6, ST14, PDGFRA, ROR2, GPR50, HLA-DPA1, HAS2, HAS3, CD226, ITGAL, CAV1, STX8, ENPP2, DRD2, ADCYAP1R1, TRHR, PPYR1, PTK7, BMPR2, KCNA5, KCNJ2, ATP12A, …	1926	1188	15908	1.1124	1	0.83093	74.0686
GOTERM_BP_ALL	GO:0042060~wound healing	31	1.3449	0.0870107	NOG, PDGFB, FOXA2, TGFB3, FGF10, ELK3, LMAN1, SRF, DTNBP1, TGFB1, SLC11A1, HMCN1, DYSF, CD44, PAX7, P2RY1, SCARB1, GATM, SMAD3, CD40, ANXA5, COL5A1, PLG, PLAUR, PRKCQ, PDGFRA, SPRR3, ADAM17, DSP, SERPIND1, TM4SF4	1723	191	14116	1.3297	1	0.598971	81.8095
GOTERM_BP_ALL	GO:0032570~response to progesterone stimulus	6	0.260304	0.0873496	CAV1, ALDH2, TGFB3, OXTR, THBS1, TGFB1	1723	20	14116	2.45781	1	0.599606	81.9355
GOTERM_BP_ALL	GO:0010524~positive regulation of calcium ion transport into cytosol	6	0.260304	0.0873496	P2RX5, EDNRA, TRPC1, CAV1, LHCGR, PLA2G1B	1723	20	14116	2.45781	1	0.599606	81.9355
GOTERM_BP_ALL	GO:0033261~regulation of S phase	6	0.260304	0.0873496	CDC7, TIMELESS, SMAD6, GAS1, DCUN1D3, SMARCA4	1723	20	14116	2.45781	1	0.599606	81.9355
GOTERM_BP_ALL	GO:0050830~defense response to Gram-positive bacterium	6	0.260304	0.0873496	SPACA3, HCK, PGLYRP2, IL12A, RIPK2, MYO1F	1723	20	14116	2.45781	1	0.599606	81.9355
GOTERM_BP_ALL	GO:0015849~organic acid transport	25	1.0846	0.0881557	HNF1A, DRD2, SLC16A10, PPARG, LHCGR, SLC38A10, CACNB4, SLC19A1, SLC32A1, SLC11A1, SLC16A1, SLC1A2, PLA2G1B, ABCD3, SLC3A2, SLC7A13, SLC7A14, SLC6A19, SLC16A3, SLC16A2, SLC16A5, SLC26A7, SLC6A6, ABCC3, CACNA1A	1723	148	14116	1.3839	1	0.602277	82.2319
GOTERM_BP_ALL	GO:0046427~positive regulation of JAK-STAT cascade	7	0.303688	0.0883978	CSF2, LYN, IFNG, IL12A, PRL, IL31RA, IL2	1723	26	14116	2.20572	1	0.602477	82.32
GOTERM_BP_ALL	GO:0007188~G-protein signaling, coupled to cAMP nucleotide second messenger	16	0.694143	0.0893254	MCHR1, GNAI2, RXFP1, DRD2, ADCY5, RXFP2, WASF2, LHCGR, FSHR, GCGR, PTHLH, SSTR2, UCN3, S1PR1, GALR1, ADRA1D	1723	85	14116	1.54215	1	0.605638	82.6538
GOTERM_BP_ALL	GO:0046822~regulation of nucleocytoplasmic transport	12	0.520607	0.0894999	NCBP2, PRKCQ, AAAS, UACA, NUDT4, NEDD4, SMAD4, TGFB3, SMAD3, PRKACA, TGFB1, BARD1	1723	58	14116	1.69504	1	0.605538	82.7159
GOTERM_MF_ALL	GO:0005262~calcium channel activity	15	0.650759	0.0899311	TRPM4, TRPM3, TRPC1, CACNA2D1, TRPM7, TRPC5, FKBP1A, CACNB4, CACNA2D2, CACNA2D4, RYR3, GRM7, SLC24A2, TRPV4, CACNA1A	1830	79	15143	1.57118	1	0.768526	78.7801
GOTERM_BP_ALL	GO:0007398~ectoderm development	32	1.38829	0.0903173	FRAS1, FOXA2, PTGS2, FGF10, SOX9, ALDH3A2, CTNNB1, FOXQ1, BARX2, LHX1, BCL2, PPL, KRT1, ERCC2, STX2, MAP2K1, NTF3, NF2, EDA2R, COL5A3, COL5A1, PTHLH, ATP2A2, SPRR1A, BNC1, SPRR3, TFAP2A, DSP, SMURF1, KLF4, FABP5, SMARCA4	1723	199	14116	1.31742	1	0.608189	83.0041
GOTERM_BP_ALL	GO:0031279~regulation of cyclase activity	18	0.780911	0.0905621	MCHR1, GNAI2, DRD2, ADCY5, ADCYAP1R1, RXFP2, LHCGR, FSHR, GCGR, EDNRA, PTHLH, SSTR2, UCN3, S1PR1, GALR1, GRM7, ADRA2A, GLP1R	1723	99	14116	1.48958	1	0.608384	83.0896
GOTERM_BP_ALL	GO:0030799~regulation of cyclic nucleotide metabolic process	20	0.867679	0.0906883	AIPL1, MCHR1, GNAI2, DRD2, ADCY5, ADCYAP1R1, RXFP2, LHCGR, FSHR, GCGR, EDNRA, PTHLH, SSTR2, UCN3, S1PR1, GALR1, GRM7, ADRA2A, GUCA2B, GLP1R	1723	113	14116	1.45003	1	0.608075	83.1334
GOTERM_BP_ALL	GO:0060249~anatomical structure homeostasis	19	0.824295	0.0907389	AIPL1, MUC2, HNF1A, BLM, IL7, CSF1, WRN, SRF, PLG, CTNNB1, RPA1, PTHLH, PLA2G4A, TEX15, BCL2, VEGFA, HAAO, BARD1, FH	1723	106	14116	1.4685	1	0.607447	83.151
GOTERM_MF_ALL	GO:0035091~phosphoinositide binding	18	0.780911	0.0908238	SH3PXD2B, SNX9, SH3PXD2A, PIK3C2G, SNX6, SNX5, SNX7, SNX16, EEA1, ZCCHC14, ZFYVE16, RAB35, ZFYVE28, SCARB1, ARAP2, PLEKHA2, C6ORF145, HIP1	1830	100	15143	1.48948	1	0.768251	79.1199
GOTERM_MF_ALL	GO:0003705~RNA polymerase II transcription factor activity, enhancer binding	9	0.390456	0.090936	CEBPB, FOXA2, GATA6, IRF8, NFIX, KCNH8, FOXC1, NR5A2, USF2	1830	39	15143	1.90958	1	0.764938	79.1622
GOTERM_CC_ALL	GO:0005901~caveola	11	0.477223	0.0912894	KCNMA1, CAV1, ATP1B1, PTGS2, LDLR, SDPR, SLC2A1, BMPR2, FASLG, SCARB1, INSR	1926	52	15908	1.74722	1	0.837315	75.878
GOTERM_BP_ALL	GO:0006812~cation transport	79	3.42733	0.0928777	KCNJ15, KCNC1, ATP1B1, JPH3, SLC9A7, KCNJ12, KCNIP3, KCNK10, ATP2B2, KCNQ3, KCNK9, SLC24A2, TRPV4, CHRNA7, KCNG1, KCNG2, ATP5J, TRPM4, KCNMA1, TRPM3, SLC12A7, SLC12A8, SGK1, KCND3, CLCA1, ATP4A, TRPM7, SLC3A2, RYR3, SLC41A3, KCNH8, KCNH2, KCNH3, SLC39A14, CAV1, SLC39A11, DRD2, SLC38A10, FKBP1A, CACNB4, KCNA5, KIAA1919, KCNJ2, ATP12A, FTH1, KCNMB1, SFXN5, SLC11A1, KCNS1, KCNS2, FTHL17, SLC39A5, NF…	1723	553	14116	1.17038	1	0.615589	83.8777
GOTERM_BP_ALL	GO:0006816~calcium ion transport	24	1.04121	0.0943983	TRPM4, TRPM3, TRPC1, CAV1, JPH3, CACNA2D1, CLCA1, TRPM7, DRD2, TRPC5, SLC3A2, FKBP1A, CACNB4, CACNA2D2, CACNA2D4, ATP2B2, NPY, ATP2A2, SLC24A2, RYR3, TRPV4, CHRNA7, CACNA1A, NFATC1	1723	142	14116	1.38468	1	0.621022	84.3762
GOTERM_BP_ALL	GO:0051129~negative regulation of cellular component organization	24	1.04121	0.0943983	LIMA1, NRP1, PTPRF, SMAD7, SMAD6, CAPZA2, CLU, MAP1B, VIL1, PAX5, ESPL1, MID1, PTEN, BRCA1, TGFB1, MBP, LINGO1, S1PR1, SPTBN1, TGFBR3, CLASP1, TMSB4Y, TMSL3, THBS1	1723	142	14116	1.38468	1	0.621022	84.3762
GOTERM_BP_ALL	GO:0051240~positive regulation of multicellular organismal process	38	1.64859	0.0945541	EDN3, CAV1, PTGS2, DRD2, STAT5A, CSF1, STAT5B, BMPR2, TGFB3, OXTR, AFAP1L2, SRF, TGFB1, MAP3K7, SLC11A1, AGTR2, SLC24A2, BCL2, IFNG, THBS1, TRAF6, BMP2, KL, SMAD3, MALT1, GRIA4, CD40, IL21, PLG, PLA2G4A, UBC, LIPG, IL12A, ADAM17, CARTPT, RIPK2, BMP7, GPAM	1723	244	14116	1.27591	1	0.620821	84.4265
GOTERM_BP_ALL	GO:0007613~memory	9	0.390456	0.0950911	PTGS2, RASGRF1, GRM7, SLC24A2, OXTR, CHRNA7, PLCB1, SNAP25, PTEN	1723	39	14116	1.89062	1	0.622174	84.5985
GOTERM_BP_ALL	GO:0042475~odontogenesis of dentine-containing tooth	9	0.390456	0.0950911	BSG, BMP2, NF2, JAG2, PDGFRA, FOXC1, TRAF6, BMP7, CTNNB1	1723	39	14116	1.89062	1	0.622174	84.5985
GOTERM_BP_ALL	GO:0021510~spinal cord development	9	0.390456	0.0950911	EVX1, PAX7, NKX6-2, GDF11, LHX4, PBX3, CACNA1A, UNCX, ERCC2	1723	39	14116	1.89062	1	0.622174	84.5985
GOTERM_BP_ALL	GO:0008584~male gonad development	11	0.477223	0.095125	PRKACG, HSD17B10, HMGB2, BCL2, RXFP2, LHCGR, ZFP42, DMRT1, JAG2, SOX9, NR5A1	1723	52	14116	1.73307	1	0.621477	84.6093
GOTERM_BP_ALL	GO:0048839~inner ear development	15	0.650759	0.095689	KCNMA1, NOX3, TGFB3, JAG2, FGF10, DLL1, GJB6, PAX2, TGFB1, HES1, ATP2B2, PDGFRA, FOXI1, HMX3, CDH23	1723	79	14116	1.55557	1	0.622931	84.7879
GOTERM_BP_ALL	GO:0006633~fatty acid biosynthetic process	15	0.650759	0.095689	HNF1A, TBXAS1, PTGS2, OLAH, PRKAG2, FADS3, PRKAB1, LTC4S, BRCA1, MIF, PTGIS, MLYCD, ALOX5AP, PLA2G1B, MGST2	1723	79	14116	1.55557	1	0.622931	84.7879
GOTERM_BP_ALL	GO:0051056~regulation of small GTPase mediated signal transduction	39	1.69197	0.0971206	ARFGAP3, CYTH1, AGFG2, PREX1, CSF1, PREX2, RASGEF1B, ASAP2, ASAP1, AKAP13, PLEKHG4B, LPAR1, ARFGEF2, ARFGEF1, ADAP1, TBC1D16, FICD, S1PR1, TIAM2, RAPGEF5, ABRA, TBC1D7, TBC1D30, KNDC1, IQSEC1, BCR, MAP2K1, ARHGEF18, PSD3, ARHGEF16, PSD2, ARHGEF10, DNMBP, ARHGEF11, RASGRF1, SGSM3, MTOR, SPATA13, ARAP2	1723	252	14116	1.26792	1	0.627848	85.2325
GOTERM_BP_ALL	GO:0034728~nucleosome organization	17	0.737527	0.0971218	HMGB2, RSF1, ARID1A, H2AFJ, H2BFWT, H2AFB3, TSPYL6, TSPYL2, SMARCA5, HIST1H4F, HIST3H2A, ASF1B, HIST3H3, CHAF1B, MYST4, HIST1H4G, MYST3	1723	93	14116	1.49759	1	0.627023	85.2329
GOTERM_BP_ALL	GO:0016051~carbohydrate biosynthetic process	19	0.824295	0.0972619	FUT8, PHKG2, GYG2, DSE, ACN9, B3GAT2, GOT1, NANS, GBE1, XYLT1, GFPT1, CHST8, GFPT2, PLCG2, CHST11, B3GNT1, CHST13, CHST15, COG2	1723	107	14116	1.45478	1	0.626754	85.2757
GOTERM_BP_ALL	GO:0051338~regulation of transferase activity	55	2.38612	0.0978605	EDN3, PDGFB, ADCY5, PRKAG2, PPARG, TGFB3, LPAR1, PTEN, TGFB1, PRKACG, MAP3K7, EDNRA, PRKAR2B, MAP3K4, MAP3K9, PLA2G1B, SPRED2, PRKACA, CHRNA7, FRS2, INSR, DBNL, CDK7, GADD45G, ZFYVE28, CARTPT, ADAM17, CDK5R1, PARD3, CAV1, GNAI2, BLM, SNX6, CSF1, APLP2, TRIB2, TRIB1, SLC11A1, TSPYL2, ADRA2A, MLLT1, ADRA2C, TRAF6, THBS1, MAP2K1, NF2, MAP2K3, MET, DGKH, MALT1, DGKI, CDKN1C, RGS3, MTOR, IL2	1723	372	14116	1.21128	1	0.628305	85.4574
GOTERM_CC_ALL	GO:0005829~cytosol	177	7.67896	0.0980673	NCBP2, CHMP4B, TBK1, STAT5B, APOBEC3G, CTNNB1, PRKACG, MAP3K7, ACTG1, PRKAR2B, NANS, GOT1, TIAM2, UBXN2B, NT5C2, PIK3C3, RPLP1, MAP3K8, PSIP1, RAB24, STAM, PRKACA, INSR, CLNS1A, DBNL, RPL35A, C2CD2, CSNK1G2, STK24, DFFA, NCALD, FADD, RPTOR, BCL2L10, JUP, MAPK1, NME2, RPS19, RFK, RASGRF1, RPS12, SNRPB, RIPK2, NFE2L2, ANAPC7, SRXN1, ME1, PACS1, AFTPH, CAV1, ARFGAP3, GNAI2, DIAPH2, ACSBG2, HMGCS1, A…	1926	1330	15908	1.09921	1	0.850488	78.4169
GOTERM_CC_ALL	GO:0043596~nuclear replication fork	5	0.21692	0.0981151	RPA1, ZMIZ2, PRIM2, RPA4, RPA3	1926	15	15908	2.7532	1	0.842295	78.4339
GOTERM_BP_ALL	GO:0014032~neural crest cell development	8	0.347072	0.099278	EDNRA, EDN3, RET, OVOL2, EFNB1, FOXC1, SOX9, GDNF	1723	33	14116	1.98611	1	0.633056	85.8793
GOTERM_BP_ALL	GO:0032409~regulation of transporter activity	8	0.347072	0.099278	JPH3, GNAI2, DRD2, PLCG2, FKBP1A, CACNB4, INSR, SYNGR3	1723	33	14116	1.98611	1	0.633056	85.8793
GOTERM_BP_ALL	GO:0014033~neural crest cell differentiation	8	0.347072	0.099278	EDNRA, EDN3, RET, OVOL2, EFNB1, FOXC1, SOX9, GDNF	1723	33	14116	1.98611	1	0.633056	85.8793
GOTERM_MF_ALL	GO:0019888~protein phosphatase regulator activity	11	0.477223	0.0999687	PHACTR2, PHACTR3, PPP2R3A, PPP2R5A, C7ORF16, PPP2R5C, CABIN1, WBP11, IGFBP3, FRS2, PPP1R14B	1830	53	15143	1.71742	1	0.794472	82.319
