# Supplementary material for: FOXP3 Is a HCC suppressor gene and Acts through regulating the TGF-β/Smad2/3 signaling pathway
Source: BMC Cancer. 2017 Sep 13;17:648. doi: 10.1186/s12885-017-3633-6 (PMC5598072; doi:10.1186/s12885-017-3633-6)
Supplement: Supplementary file 2 — The additional file contains 6 sub-files. (ZIP 2185 kb) [file 12885_2017_3633_MOESM2_ESM.zip › 6. pathwayR4.xls]

## Sheet: Sheet1
Category	Term	Count	%	PValue	Genes	List Total	Pop Hits	Pop Total	Fold Enrichment	Bonferroni	Benjamini	FDR
KEGG_PATHWAY	hsa04350:TGF-beta signaling pathway	27	1.17137	1.62481e-05	NOG, LTBP1, BMPR2, TGFB3, TGFB1, RBX1, ZFYVE16, IFNG, THBS1, THBS2, PPP2R1B, BMP2, SMAD7, SMAD6, SMAD4, SMAD3, SMAD2, LEFTY1, INHBB, MAPK1, INHBA, EP300, SMURF2, ID4, SMURF1, BMP7, BMP5	648	87	5085	2.43534	0.00298521	0.00298521	0.0200851
KEGG_PATHWAY	hsa04520:Adherens junction	20	0.867679	0.00288069	PTPRB, TCF7, PARD3, PTPRF, WASF2, MET, SMAD4, SMAD3, ACTN1, SMAD2, TCF7L1, CTNNB1, MAP3K7, ACTG1, MAPK1, TJP1, EP300, PVRL1, PTPN1, INSR	648	77	5085	2.03824	0.411873	0.233105	3.5036
KEGG_PATHWAY	hsa00380:Tryptophan metabolism	13	0.563991	0.00306254	DDC, CYP1B1, MAOA, MAOB, OGDHL, WARS2, ALDH3A2, ABP1, ALDH1B1, HAAO, ALDH2, ALDH9A1, TPH2	648	40	5085	2.55035	0.431283	0.171488	3.72093
KEGG_PATHWAY	hsa00410:beta-Alanine metabolism	9	0.390456	0.0040883	GAD2, ACADM, MLYCD, ALDH1B1, ALDH2, DPYD, SMS, ALDH3A2, ALDH9A1	648	22	5085	3.21023	0.52942	0.171756	4.93849
KEGG_PATHWAY	hsa00330:Arginine and proline metabolism	15	0.650759	0.00520656	GATM, ASS1, OTC, MAOA, MAOB, ALDH3A2, ABP1, ARG1, GOT1, CKM, ALDH1B1, P4HA3, ALDH2, SMS, ALDH9A1	648	53	5085	2.22091	0.617302	0.174777	6.24969
KEGG_PATHWAY	hsa04360:Axon guidance	28	1.21475	0.0054693	DCC, ABLIM1, PLXNC1, NRP1, PLXNA1, GNAI2, ABLIM3, ITGB1, UNC5B, PAK3, UNC5A, SEMA7A, PAK4, SEMA3D, PPP3CC, NFATC2, NFATC1, EFNB1, EFNB2, MET, NTNG1, SLIT1, MAPK1, SEMA4G, RGS3, EPHA8, SEMA4C, SEMA4A	648	129	5085	1.70327	0.635458	0.154803	6.55535
KEGG_PATHWAY	hsa04310:Wnt signaling pathway	31	1.3449	0.00770112	WNT5B, PPP2R5A, PPP2R5C, TCF7L1, CTNNB1, RBX1, PRKACG, MAP3K7, PPP3CC, PRKACA, SOX17, NFATC2, PLCB1, AXIN2, FBXW11, NFATC1, PPP2R1B, WNT10B, TCF7, VANGL1, SMAD4, SMAD3, SMAD2, EP300, SFRP1, PRICKLE2, WIF1, RUVBL1, TBL1X, TBL1Y, LRP5	648	151	5085	1.61102	0.758887	0.183896	9.11498
KEGG_PATHWAY	hsa00310:Lysine degradation	12	0.520607	0.0191101	ALDH1B1, SETD1B, OGDHL, TMLHE, ASH1L, ALDH2, AASS, SETD7, SETD2, NSD1, ALDH3A2, ALDH9A1	648	44	5085	2.14015	0.971284	0.358397	21.2222
KEGG_PATHWAY	hsa00340:Histidine metabolism	9	0.390456	0.0245306	DDC, ABP1, ALDH1B1, MAOA, MAOB, ALDH2, ALDH3A2, ALDH9A1, ALDH3A1	648	29	5085	2.43534	0.989641	0.398163	26.4383
KEGG_PATHWAY	hsa05211:Renal cell carcinoma	16	0.694143	0.0275558	PDGFB, MAP2K1, MET, TGFB3, TGFB1, RBX1, CUL2, MAPK1, EP300, PAK3, ETS1, PAK4, VEGFA, SLC2A1, AKT3, FH	648	70	5085	1.79365	0.994151	0.401988	29.2095
KEGG_PATHWAY	hsa05200:Pathways in cancer	54	2.34273	0.0356222	PTGS2, PDGFB, STAT5A, STAT5B, FGF16, PPARG, TGFB3, FASLG, FGF10, PTEN, TGFB1, CTNNB1, MAX, CUL2, SLC2A1, AKT3, WNT10B, RET, BCR, RXRA, FADD, CDK6, STK4, DAPK1, JUP, MAPK1, EP300, LAMC3, VEGFA, PDGFRA, MDM2, DCC, WNT5B, ITGB1, TCF7L1, RBX1, BCL2, AXIN2, TRAF6, RUNX1, TRAF5, FH, TCF7, BMP2, MAP2K1, MET, SMAD4, SMAD3, SMAD2, STAT3, LAMA1, ETS1, PLCG2, MTOR	648	328	5085	1.29192	0.998737	0.454871	36.1364
KEGG_PATHWAY	hsa04144:Endocytosis	33	1.43167	0.038221	PARD3, ARFGAP3, LDLR, CHMP4B, CHMP6, ASAP2, ADRBK2, ASAP1, EEA1, WWP1, STAM, TRAF6, EHD2, IQSEC1, RET, DNM1L, MET, PSD3, HLA-A, PRKCI, PSD2, RAB11FIP4, RAB31, RAB11FIP2, TFRC, NEDD4, PDGFRA, MDM2, SMURF2, SMURF1, ARAP2, CLTCL1, RAB11FIP1	648	184	5085	1.40738	0.999231	0.449841	38.2318
KEGG_PATHWAY	hsa04920:Adipocytokine signaling pathway	15	0.650759	0.0396057	IRS4, CPT1C, IRS2, RXRA, PRKAG2, ADIPOR2, PRKAB1, POMC, CPT1A, STAT3, PRKCQ, NPY, SLC2A1, MTOR, AKT3	648	67	5085	1.75684	0.99941	0.435591	39.3222
KEGG_PATHWAY	hsa00280:Valine, leucine and isoleucine degradation	11	0.477223	0.0458349	HSD17B10, ACAA2, ACADM, ALDH1B1, OXCT1, HMGCS1, ALDH2, PCCB, ALDH3A2, PCCA, ALDH9A1	648	44	5085	1.96181	0.999822	0.460247	44.0124
KEGG_PATHWAY	hsa00532:Chondroitin sulfate biosynthesis	7	0.303688	0.0516218	B3GAT2, XYLT1, CHST11, CHST13, CHSY1, CHST15, DSE	648	22	5085	2.49684	0.999942	0.478036	48.0686
KEGG_PATHWAY	hsa00360:Phenylalanine metabolism	7	0.303688	0.0516218	DDC, GOT1, MAOA, MAOB, MIF, ALDH3A1, HPD	648	22	5085	2.49684	0.999942	0.478036	48.0686
KEGG_PATHWAY	hsa04910:Insulin signaling pathway	25	1.0846	0.0535993	PHKB, PRKAG2, PHKA1, PRKACG, PRKAR2B, PRKACA, INSR, AKT3, IRS4, IRS2, SOCS2, PTPRF, MAP2K1, PHKG2, PRKCI, PRKAB1, PDE3A, PPP1R3A, RPTOR, MAPK1, GCK, RHEB, PTPN1, MTOR, PYGB	648	135	5085	1.45319	0.99996	0.469283	49.3915
KEGG_PATHWAY	hsa04020:Calcium signaling pathway	31	1.3449	0.0549937	PHKB, LHCGR, TRHR, PHKA1, OXTR, EDNRA, PRKACG, ATP2B2, HRH1, PDE1B, PDE1C, HRH2, GRIN2D, PPP3CC, CHRNA7, PRKACA, PLCB1, HTR5A, TRPC1, BST1, MYLK3, PHKG2, VDAC1, P2RX5, ATP2A2, RYR3, PLCG2, PDGFRA, ADRA1A, CACNA1A, ADRA1D	648	176	5085	1.38218	0.99997	0.457853	50.3056
KEGG_PATHWAY	hsa00053:Ascorbate and aldarate metabolism	6	0.260304	0.0550159	UGT1A3, ALDH1B1, UGT1A4, ALDH2, UGT2B4, ALDH3A2, ALDH9A1	648	17	5085	2.76961	0.99997	0.439231	50.3201
KEGG_PATHWAY	hsa05216:Thyroid cancer	8	0.347072	0.0665364	MAPK1, RET, TCF7, MAP2K1, RXRA, PPARG, TCF7L1, CTNNB1	648	29	5085	2.16475	0.999997	0.486646	57.3103
KEGG_PATHWAY	hsa04080:Neuroactive ligand-receptor interaction	42	1.82213	0.0666971	MCHR1, PARD3, DRD2, GRIK3, ADCYAP1R1, LHCGR, PPYR1, TRHR, OXTR, LPAR1, NR3C1, VIPR1, GCGR, EDNRA, AGTR2, HRH1, S1PR1, GALR1, HRH2, GRIN2D, P2RY1, ADRA2A, NPFFR2, ADRA2C, HTR1D, PRL, HTR5A, GABRP, RXFP1, RXFP2, BRS3, GRIA4, FSHR, PLG, P2RX5, P2RY10, SSTR2, GRM7, ADRA1A, GPR50, ADRA1D, GLP1R	648	256	5085	1.28743	0.999997	0.470083	57.4011
KEGG_PATHWAY	hsa04510:Focal adhesion	34	1.47505	0.0708369	MYL7, CAV1, PDGFB, PTEN, ITGB1, CTNNB1, MYL9, ACTG1, ARHGAP5, COL6A6, PAK3, PAK4, BCL2, COL6A1, PDGFD, THBS1, THBS2, AKT3, PARVG, MAP2K1, MYLK3, MET, ACTN1, COL5A3, FLNB, COL5A1, VASP, MAPK1, LAMA1, LAMC3, RASGRF1, VEGFA, PDGFRA, GRLF1	648	201	5085	1.32739	0.999999	0.474679	59.6791
KEGG_PATHWAY	hsa04320:Dorso-ventral axis formation	7	0.303688	0.0884618	MAPK1, MAP2K1, ETS1, ETS2, PIWIL1, PIWIL4, ETV6	648	25	5085	2.19722	1	0.539137	68.1793
KEGG_PATHWAY	hsa04540:Gap junction	17	0.737527	0.0940402	GNAI2, PDGFB, MAP2K1, DRD2, ADCY5, LPAR1, PRKG2, PRKG1, PRKACG, MAPK1, TJP1, PDGFRA, TUBAL3, TUBA3C, PRKACA, PDGFD, PLCB1	648	89	5085	1.49891	1	0.546193	70.5048
KEGG_PATHWAY	hsa03420:Nucleotide excision repair	10	0.433839	0.0985426	RPA1, XPC, CCNH, RFC2, CDK7, CUL4B, RPA4, RBX1, RPA3, ERCC2	648	44	5085	1.78346	1	0.548581	72.2667
